# Supplementary material for: Cellular determinants of metabolite concentration ranges
Source: PLoS Comput Biol. 2019 Jan 24;15(1):e1006687. doi: 10.1371/journal.pcbi.1006687 (PMC6345444; doi:10.1371/journal.pcbi.1006687)
Supplement: S1 Table — (A) Initial conditions sampled for simulations of the large-scale kinetic model of E. coli. The initial concentration is given in units mmol/gDW. (B) Steady-state concentrations obtained from simulations of the large-scale kinetic model of E. coli starting from the respective initial conditions presented in Table S1A. The first two columns show the respective minimum and maximum steady-state concentration over all 100 simulations. The concentration is given in units mmol/gDW. (C) Steady-state flux distributions obtained from simulations of the large-scale kinetic model of E. coli starting from the respective initial conditions presented in Table S1A. The flux is given in units mmol/gDW/hr. (D) Simulated and predicted concentration ranges for 23 SCC metabolites in a kinetic metabolic model of E. coli. (XLSX) [file pcbi.1006687.s013.xlsx]

## Sheet: initial conditions
Table S1. (A) Initial conditions sampled for simulations of the large-scale kinetic model of E. coli. The initial concentration is given in units mmol/gDW. Related to section "Correlation analysis".
metabolite name	Sample 1	Sample 2	Sample 3	Sample 4	Sample 5	Sample 6	Sample 7	Sample 8	Sample 9	Sample 10	Sample 11	Sample 12	Sample 13	Sample 14	Sample 15	Sample 16	Sample 17	Sample 18	Sample 19	Sample 20	Sample 21	Sample 22	Sample 23	Sample 24	Sample 25	Sample 26	Sample 27	Sample 28	Sample 29	Sample 30	Sample 31	Sample 32	Sample 33	Sample 34	Sample 35	Sample 36	Sample 37	Sample 38	Sample 39	Sample 40	Sample 41	Sample 42	Sample 43	Sample 44	Sample 45	Sample 46	Sample 47	Sample 48	Sample 49
13dpg_c	122.741	206.407	161.223	131.892	120.31	266.602	1150.81	101.979	125.049	101.108	190.037	111.661	129.647	145.485	120.305	2041.62	281.702	126.824	542.004	110.975	636.33	314.496	1362.13	911.957	171.118	24.5482	41.2813	32.2445	26.3785	24.0619	53.3203	102.859	57.2987	230.162	20.3959	25.0098	20.2216	38.0073	22.3322	29.0969	24.0611	408.324	56.3404	25.3648	108.401	22.1951	62.8993	272.426	182.391
2dda7p_c	110.401	658.564	166.594	112.736	108.42	120.643	266.313	483.655	158.672	177.76	125.484	374.725	185.005	1227.99	317.44	362.162	408.515	169.762	202.056	116.218	284.376	10476.1	180.899	202.034	144.18	22.0801	131.713	33.3188	22.5471	21.684	24.1285	26.7777	31.7347	53.2627	96.731	31.7345	35.552	25.0968	74.945	245.597	63.4879	72.4324	81.703	33.9524	40.4113	23.2436	2095.22	36.1799	40.4068
2ddg6p_c	787.483	127.888	579.359	1453.53	305.788	118.796	533.672	101.703	101.75	201.658	365.396	1458.69	301.623	124.048	167.005	152.124	925.683	229.221	298.115	102.744	129.345	109.38	239.987	108.058	120.73	157.497	25.5777	115.872	290.705	61.1575	23.7593	42.0558	30.1004	106.734	20.3406	20.3501	40.3317	73.0791	291.738	24.8096	33.4011	30.4247	185.137	45.8442	59.6231	20.5489	21.876	47.9974	21.6116
2pg_c	109.484	993.973	1106.85	544.875	124.367	150.322	123.377	163.835	631.913	395.192	341.666	318.876	172.946	741.966	213.325	159.566	890.558	181.904	483.445	660.044	312.304	1025.37	445.486	148.779	456.529	21.8968	198.795	221.369	108.975	24.8735	30.0644	34.2901	20.1593	24.6753	32.767	126.383	79.0385	68.3332	63.7752	148.393	42.6651	31.9131	178.112	36.3809	96.689	132.009	205.074	89.0973	29.7558
3pg_c	158.138	340.059	391.754	135.672	185.787	104.151	138.265	403.261	162.16	510.305	287.231	126.714	117.026	175.465	151.927	174.183	374.245	283.311	950.882	811.967	180.676	115.698	209.105	236.204	399.926	31.6276	68.0119	78.3508	27.1344	37.1574	20.8303	76.7613	21.1783	27.653	80.6521	32.4319	102.061	57.4462	25.3428	35.093	30.3854	34.8366	74.849	56.6622	190.176	162.393	23.1396	41.821	47.2409
6pgc_c	1025.22	421.278	116.473	143.531	215.845	106.031	148.22	193.066	323.921	202.949	114.159	200.666	155.672	174.006	383.142	499.106	375.386	100.423	650.904	515.985	263.073	104.406	200.278	313.648	168.46	205.043	84.2556	23.2945	28.7061	43.1691	21.2063	235.787	57.0861	29.6439	38.6132	64.7842	40.5898	22.8318	40.1333	34.8013	76.6284	99.8211	75.0772	20.0845	130.181	103.197	20.8812	40.0557	62.7296
6pgl_c	359.069	188.369	109.761	128.701	121.84	887.315	109.411	140.286	1175.38	140.67	1071.59	228.816	238.037	6210.12	351.456	244.275	106.828	274	114.504	388.155	133.296	115.605	165.861	100.829	593.173	71.8137	37.6738	21.9523	25.7403	24.3679	177.463	67.0842	103.628	21.8823	28.0571	235.077	28.134	214.318	45.7632	1242.02	70.2912	48.8551	21.3657	54.8	22.9009	77.631	23.121	33.1722	20.1657
ac_c	182.855	1092.91	142.932	199.242	105.052	154.253	121.808	384.809	114.047	101.254	483.839	593.804	183.179	106.972	144.706	351.724	537.123	103.501	138.051	137.329	101.515	148.391	349.892	132.554	150.934	36.571	218.582	28.5864	39.8483	21.0105	30.8505	21.8072	21.7492	24.3617	76.9618	22.8095	20.2507	96.7678	118.761	21.3943	28.9412	70.3448	107.425	20.7002	27.6101	27.4658	29.6781	69.9784	26.5109
acald_c	104.438	246.721	137.896	235.019	1311.08	207.985	182.241	871.946	169.29	298.847	330.296	377.982	548.553	162.66	102.724	119.892	197.07	4041.89	27900.4	447.695	223.655	179.803	185.333	307.165	136.721	20.8876	49.3443	27.5793	47.0039	262.216	41.597	42.5063	69.278	36.4482	174.389	33.8581	59.7694	66.0591	75.5965	32.532	20.5449	23.9784	39.4139	808.379	5580.08	89.539	35.9606	37.0665	61.433
accoa_c	103.639	953.778	434.998	163.603	141.109	1503.29	6434.35	181.928	329.899	454.204	284.477	146.224	423.237	149.572	353.909	132.039	677.533	128.561	123.394	167.492	1339.99	221.555	192.488	264.416	704.482	20.7278	190.756	86.9996	32.7205	28.2218	300.658	74.2204	36.3069	1286.87	36.3855	65.9798	90.8409	56.8954	29.2448	29.9144	70.7819	26.4078	135.507	25.7123	24.6787	33.4985	44.3111	38.4976	52.8832
acon_C_c	634.465	890.599	173.595	116.854	425.665	111.387	1056.12	456.826	594.99	289.62	137.599	122.453	486.823	237.094	117.097	115.486	108.613	227.179	407.129	574.42	995.638	303.083	209.121	175.927	237.652	126.893	178.12	34.719	23.3707	85.133	22.2774	26.2133	21.7551	211.224	91.3652	118.998	57.9239	27.5199	24.4907	47.4189	23.4194	23.0971	21.7226	45.4357	81.4258	114.884	60.6166	41.8243	35.1853
actp_c	103.03	127.481	123.361	149.076	250.692	201.114	194.266	320.333	294.224	1091.63	112.825	141.739	385.08	142.295	110.947	239.846	107.589	158.604	112.875	173.846	297.419	1137.25	172.129	136.546	469.126	20.606	25.4963	24.6722	29.8153	50.1384	40.2228	25.901	222.102	38.8532	64.0665	58.8449	218.326	22.5651	28.3478	28.4589	22.1895	47.9691	21.5178	31.7209	22.575	34.7692	227.451	34.4259	27.3091
adp_c	104.475	342.97	247.621	190.988	372.961	129.651	104.989	102.761	1482.67	158.328	1925.81	173.449	106.086	212.451	119.367	134.678	731.254	318.446	119.15	217.873	342.221	301.59	255.862	243.932	355.026	20.895	68.5941	49.5242	38.1977	74.5922	25.9301	938.984	77.6107	20.9978	20.5522	296.533	31.6656	385.162	34.6898	42.4902	23.8734	26.9355	146.251	63.6893	23.8299	43.5746	60.3179	51.1724	48.7863
adpglc_c	206.026	165.691	101.17	334.655	120.118	1656.67	118.615	323.425	153.025	264.419	1272.93	100.597	155.868	244.563	132.929	1429.89	114.736	108.482	281.241	113.258	109.054	117.931	108.629	162.959	145.931	41.2052	33.1382	20.2339	66.931	24.0236	331.333	22.7276	46.8331	23.7231	64.685	30.6049	52.8837	254.585	20.1195	48.9126	26.5859	285.978	22.9471	21.6963	56.2481	22.6516	23.5861	21.7259	32.5917
akg_c	124.956	103.689	1111.13	142.052	100.465	381.014	106.95	105.681	409.357	112.693	6903.19	216.829	120.618	101.149	385.905	104.335	8093.82	447.779	317.211	15379.9	198.113	1225.39	147.844	102.88	131.107	24.9912	20.7378	222.225	28.4103	20.093	76.2028	25.0573	34.6186	21.3901	21.1361	81.8714	22.5387	1380.64	43.3658	20.2299	77.181	20.8669	1618.76	89.5557	63.4423	3075.98	245.079	29.5687	20.5759
amp_c	704.789	231.222	311.584	262.047	153.905	153.593	102.731	243.569	131.94	234.452	517.223	202.695	257.227	206.079	105.581	145.52	138.497	267.032	648.566	272.175	172.645	714.716	343.094	116.801	281.704	140.958	46.2444	62.3167	52.4094	30.781	30.7187	61.6969	22.234	20.5463	48.7137	26.3881	46.8903	103.445	40.5389	41.2158	21.1162	29.104	27.6994	53.4065	129.713	54.4349	142.943	68.6187	23.3601
atp_c	237.101	143.936	195.538	176.154	142.055	748.481	268.437	9677.17	334.432	112.262	3803.83	365.017	593.781	852.786	118.045	384.57	113.819	324.523	257.451	614.489	1934.84	348.093	103.774	259.813	167.307	47.4202	28.7872	39.1076	35.2308	28.411	149.696	29.8934	91.6483	53.6875	1935.43	66.8865	22.4524	760.766	73.0034	170.557	23.6091	76.9141	22.7639	64.9046	51.4902	122.898	69.6187	20.7549	51.9627
cit_c	109.202	131.909	1649.99	112.63	107.261	156.606	311.623	322.509	238.769	445.972	213.326	152.648	135.114	116.538	118.712	135.939	258.1	2643.93	327.397	1310.76	374.859	120.769	6101.85	366.132	581.243	21.8404	26.3818	329.998	22.526	21.4522	31.3212	67.5006	20.6818	62.3246	64.5018	47.7538	89.1943	42.6652	30.5296	23.3077	23.7424	27.1877	51.62	528.786	65.4793	262.152	24.1539	1220.37	73.2264
co2_c	126.23	231.138	137.8	118.631	145.422	259.779	127.673	644.302	1791.08	125.482	410.876	245.666	114.574	292.418	128.674	208.935	405.794	165.243	121.777	110.969	127.734	180.248	450.315	119.838	402.751	25.2459	46.2276	27.5601	23.7262	29.0845	51.9557	21.5065	46.0849	25.5347	128.86	358.216	25.0963	82.1751	49.1332	58.4837	25.7348	41.7869	81.1588	33.0486	24.3553	22.1938	36.0495	90.0629	23.9675
dhap_c	104.222	152.556	179.677	111.26	175.947	130.6	471.205	100.595	3240.83	116.512	108.705	333.374	281.274	316.076	211.079	114.761	895.066	119.637	357.293	233.704	185.864	312.136	120.667	203.151	1900.76	20.8444	30.5112	35.9353	22.2519	35.1893	26.12	70.9319	25.4835	94.2411	20.1191	648.165	23.3024	21.7411	66.6749	63.2153	42.2159	22.9522	179.013	23.9273	71.4586	46.7408	62.4273	24.1334	40.6301
e4p_c	152.499	911.12	188.907	106.496	262.572	153.159	104.259	222.104	535.962	234.139	139.697	165.17	559.194	264.882	117.486	310.027	118.094	169.995	117.446	182.99	106.41	128.258	128.397	212.429	600.597	30.4999	182.224	37.7815	21.2992	52.5145	30.6318	118.427	38.0783	20.8517	44.4208	107.192	46.8279	27.9395	33.0341	52.9763	23.4972	62.0054	23.6189	33.999	23.4892	36.5981	25.6517	25.6793	42.4859
etoh_c	2800.2	107.094	120.484	122.634	157.585	262.131	107.5	183.413	369.132	169.82	204.647	126.395	100.359	114.958	107.621	178.246	151.593	275.137	512.072	1148.93	186.009	113.97	330.342	688.527	125.911	560.041	21.4188	24.0969	24.5268	31.5169	52.4261	26.8396	60.3725	21.5	36.6826	73.8264	33.9639	40.9294	25.2789	22.9916	21.5243	35.6491	30.3187	55.0275	102.414	229.786	22.7941	66.0684	137.705
f6p_c	117.768	533.445	116.447	73647	275.309	333.313	273.426	381.197	1509.59	1090.52	1280.83	102.998	104.261	188.17	4124.79	406.752	128.261	714.872	281.688	169.809	242.161	175.187	115.626	997.107	1601.6	23.5535	106.689	23.2894	14729.4	55.0617	66.6625	41.9169	46.3399	54.6852	76.2393	301.917	218.104	256.166	20.5996	37.6341	824.958	81.3504	25.6521	142.974	56.3376	33.9619	35.0375	23.1252	199.421
fdp_c	107.067	375.687	126.738	32355.2	245.327	293.997	289.929	113.309	299.856	399.07	188.656	129.302	641.041	3975.27	137.158	743.559	278.891	858.121	289.038	245.167	103.725	178.737	107.837	330.076	1059.73	21.4134	75.1375	25.3476	6471.03	49.0654	58.7994	30.607	27.859	57.9857	22.6618	59.9711	79.8139	37.7311	25.8604	795.054	27.4316	148.712	55.7783	171.624	57.8075	49.0334	35.7474	21.5675	66.0152
for_c	147.333	125.34	314.631	1143.26	271.223	108.823	144.366	970.298	2003.78	168.415	150.139	166.672	107.65	402.649	214.445	420.855	543.079	101.914	170.756	163.245	166.91	140.706	133.074	101.682	230.412	29.4666	25.068	62.9261	228.653	54.2447	21.7645	20.6916	21.829	28.8733	194.06	400.757	33.683	30.0278	33.3343	80.5298	42.889	84.171	108.616	20.3828	34.1512	32.6489	28.1412	26.6147	20.3365
fru_c	131.971	205.085	221.137	383.542	213.493	219.17	139.547	121.424	987.084	192.094	164.551	222.683	235.53	138.183	169.149	274.972	9823.61	184.607	219.178	2478.52	106.24	301.09	226.095	1287.19	8490.69	26.3943	41.0169	44.2275	76.7085	42.6987	43.834	63.8922	22.4712	27.9094	24.2847	197.417	38.4187	32.9103	44.5366	27.6365	33.8299	54.9945	1964.72	36.9213	43.8355	495.704	60.218	45.219	257.438
fum_c	134.566	130.046	132.938	4386.22	198.644	225.99	124.946	234.096	1391.41	109.403	238.35	651.581	448.262	231.277	101.575	145.33	1163.94	1155.94	2600.87	2084.72	131.405	106.647	184.295	380.922	581.677	26.9131	26.0092	26.5877	877.244	39.7287	45.1981	261.645	148.471	24.9893	46.8191	278.281	21.8805	47.67	130.316	46.2555	20.3149	29.066	232.789	231.187	520.173	416.944	21.3293	36.8589	76.1844
g1p_c	254.954	252.521	910.235	235.802	109.825	220.174	168.444	108.655	110.557	150.763	902.546	473.411	733.164	382.481	118.063	2562.82	303.52	390.478	263.147	218.616	901.955	851.279	114.272	275.606	101.898	50.9909	50.5042	182.047	47.1604	21.9651	44.0348	25.2712	166.788	33.6887	21.731	22.1113	30.1526	180.509	94.6822	76.4963	23.6125	512.564	60.7041	78.0956	52.6294	43.7233	170.256	22.8544	55.1212
g3p_c	152.56	366.383	911.225	293.199	484.423	105.789	1029.07	189.39	320.721	200.139	122.457	142.786	384.356	527.958	102.386	145.194	332.413	476.701	182.987	122.022	350.714	125.91	102.305	155.438	183.991	30.5121	73.2765	182.245	58.6399	96.8847	21.1577	54.7369	22.3851	205.814	37.8779	64.1441	40.0278	24.4914	28.5572	105.592	20.4772	29.0388	66.4827	95.3402	36.5974	24.4043	25.182	20.461	31.0876
g6p_c	584.158	2685.67	370.53	184.722	295.331	456.373	178.728	114.832	168.985	157.529	401.116	104.583	183.666	466.248	289.977	383.41	197.406	317.854	1465.03	143.092	470.374	303.105	167.913	1037.9	109.237	116.832	537.134	74.106	36.9444	59.0661	91.2746	34.1822	30.6239	35.7456	22.9665	33.797	31.5059	80.2232	20.9165	93.2497	57.9954	76.6819	39.4811	63.5708	293.006	28.6184	60.621	33.5825	207.58
glc_D_c	141.634	148.523	190.608	107.972	174.178	113.327	2320.73	283.438	264.813	1157.94	196.395	157.364	1216.42	202.063	360.538	116.742	258.662	110.65	468.985	181.836	241.1	872.775	170.506	4051.15	102.732	28.3268	29.7047	38.1216	21.5943	34.8356	22.6654	109.089	496.548	464.145	56.6876	52.9626	231.587	39.279	31.4728	40.4126	72.1076	23.3484	51.7323	22.13	93.797	36.3673	174.555	34.1011	810.229
gln_L_c	3141.41	232.794	102.812	335.009	205.367	5031.34	131.99	249.905	105.09	2450.55	124.358	112.199	167.188	3030.23	316.048	183.112	106.69	192.051	129.551	497.696	199.334	181.981	113.25	320.843	816.58	628.282	46.5588	20.5624	67.0018	41.0735	1006.27	260.014	39.6262	26.398	49.981	21.018	490.11	24.8715	22.4399	606.045	63.2097	36.6224	21.338	38.4101	25.9102	99.5393	36.3961	22.65	64.1687
glu_L_c	361.111	221.367	140.764	295.784	381.361	292.599	151.596	167.246	134.699	133.056	196.144	462.353	3426.28	268.367	297.187	217.156	626.797	616.386	158.635	156.743	118.877	153.67	126.394	104.799	18127.8	72.2222	44.2733	28.1528	59.1568	76.2721	58.5198	130.155	22.36	30.3192	33.4491	26.9398	26.6112	39.2288	92.4706	53.6734	59.4373	43.4312	125.359	123.277	31.7269	31.3486	30.7341	25.2788	20.9598
glx_c	2165.84	163.973	320.657	116.349	172.535	130.544	166.817	109.707	112.728	308.874	330.36	146.296	219.824	280.366	182.448	655.025	128.253	696.32	123.652	2206.07	128.27	163.102	195.195	110.461	7035.41	433.169	32.7946	64.1314	23.2699	34.5069	26.1087	24.1874	51.8499	33.3634	21.9414	22.5455	61.7748	66.072	29.2593	56.0732	36.4897	131.005	25.6506	139.264	24.7304	441.214	32.6204	39.039	22.0922
h_c	1029.53	1683.41	343.104	293.704	113.853	291.712	440.539	751.953	166.974	1503.97	116.019	317.401	300.753	364.025	350.624	390.948	563.5	1561.21	4653.33	138.745	171.334	133	181.847	137.288	102.76	205.906	336.682	68.6207	58.7409	22.7705	58.3424	66.4547	68.481	88.1078	150.391	33.3948	300.794	23.2038	63.4803	72.805	70.1248	78.1896	112.7	312.241	930.665	27.749	26.6001	36.3694	27.4576
h2o_c	121.439	316.645	117.598	724.006	1640.68	161.601	140.112	2371.5	145.005	108.312	1742.33	3939.09	105.969	378.216	109.187	255.333	124.178	117.008	8505.65	235.68	192.685	614.913	156.368	152.505	277.603	24.2878	63.3289	23.5195	144.801	328.137	32.3203	52.099	85.4567	28.0224	474.3	29.0011	21.6624	348.467	787.818	75.6433	21.8374	51.0665	24.8357	23.4015	1701.13	47.136	122.983	31.2736	30.501
icit_c	143.92	129.413	109.692	196.928	226.821	220.74	138.026	249.352	255.678	1839.57	136.844	121.914	329.922	134.316	149.102	103.669	177.815	102.621	250.754	193.877	334.358	129.364	301.982	162.281	225.042	28.7841	25.8825	21.9383	39.3857	45.3642	44.148	30.7338	99.5281	27.6052	49.8705	51.1357	367.914	27.3689	24.3828	26.8631	29.8203	20.7338	35.5629	20.5243	50.1509	38.7754	25.8728	60.3963	32.4562
lac_D_c	315.358	143.589	156.427	116.733	1186.83	9840	290.514	167.868	447.881	1471.83	111.003	231.124	233.522	759.395	127.309	192.521	212.732	107.64	476.882	109.736	144.896	129.626	304.124	468.134	231.771	63.0717	28.7178	31.2854	23.3466	237.366	1968	24.4687	52.5892	58.1027	33.5735	89.5762	294.366	22.2005	46.2247	151.879	25.4618	38.5042	42.5464	21.5279	95.3763	21.9471	25.9252	60.8248	93.6268
mal_L_c	105.239	797.88	391.588	260.204	177.545	166.922	3053.36	108.734	761.847	174.357	215.497	1127.31	151.278	124.52	546.432	827.24	278.078	244.188	170.093	133.398	159.259	117.007	673.803	141.295	487.279	21.0477	159.576	78.3176	52.0408	35.509	33.3845	26.1006	33.6253	610.672	21.7467	152.369	34.8715	43.0994	225.462	24.904	109.286	165.448	55.6156	48.8376	34.0185	26.6797	23.4014	134.761	28.259
nad_c	2903.09	768.336	1127.83	143.742	185.422	166.232	118.537	340.396	579.783	227.687	213.054	106.942	262.407	328.512	709.795	109.302	268.98	110.913	121.548	103.942	128.798	184.265	137.524	533.364	212.506	580.618	153.667	225.566	28.7484	37.0844	33.2464	53.4508	74.5195	23.7075	68.0791	115.957	45.5375	42.6109	21.3885	65.7024	141.959	21.8604	53.7961	22.1825	24.3096	20.7884	36.8531	27.5048	106.673
nadh_c	227.923	1082.81	119.295	159.26	130.199	153.984	129.82	183.473	106.542	3653.8	650.135	255.901	734.373	291.676	1793.89	219.007	261.184	206.4	133.498	132.035	115.208	168.255	270.901	111.882	144.675	45.5846	216.562	23.8591	31.852	26.0397	30.7968	105.339	32.1315	25.9639	36.6946	21.3084	730.761	130.027	51.1801	58.3352	358.779	43.8013	52.2367	41.2799	26.6996	26.407	33.6511	54.1801	22.3763
nadp_c	262.083	12787.2	171.022	222.031	429.018	291.783	196.214	127.929	2900.07	2012.1	103.972	170.088	1034.91	151.667	161.715	110.536	390.158	212.914	107.626	228.265	3781.24	380.035	164.901	1720.86	224.059	52.4166	2557.45	34.2045	44.4061	85.8037	58.3566	30.9357	24.8581	39.2429	25.5859	580.014	402.42	20.7945	34.0176	30.3333	32.3429	22.1072	78.0315	42.5827	21.5252	45.6529	76.0069	32.9802	344.171
nadph_c	130.631	236.346	105.473	211.141	170.253	202.717	141.45	305.437	113.694	419.194	114.122	416.952	327.695	2566.44	169.508	342.583	102.877	595.847	190.641	219.54	162.465	201.716	14622.9	309.567	239.54	26.1261	47.2691	21.0946	42.2281	34.0506	40.5433	5547.38	192.361	28.29	61.0874	22.7387	83.8389	22.8244	83.3903	513.288	33.9017	68.5166	20.5753	119.169	38.1282	43.9081	40.3432	2924.57	61.9135
nh4_c	125.755	152.538	1638.57	105.296	217.877	142.496	126.394	1049.73	191.451	785.538	204.654	153.007	121.376	129.51	266.641	127.846	151.386	1206.88	185.651	195.472	504.307	100.865	719.863	117.165	434.245	25.1509	30.5077	327.713	21.0591	43.5755	28.4992	70.6994	27.4258	25.2789	209.946	38.2902	157.108	40.9308	30.6014	25.9019	53.3282	25.5693	30.2771	241.375	37.1302	39.0944	20.1731	143.973	23.433
o2_c	535.124	138.327	171.045	1197.64	116.147	112.638	302.417	226.407	123.724	158.647	245.654	272.827	159.425	144.91	4421.21	1788.69	197.908	157.938	149.859	428.064	115.639	743.133	103.699	822.604	116.226	107.025	27.6655	34.209	239.528	23.2293	22.5275	31.3185	30.8361	60.4834	45.2814	24.7449	31.7295	49.1308	54.5654	28.982	884.243	357.737	39.5815	31.5875	29.9718	85.6127	148.627	20.7399	164.521
oaa_c	204.18	188.25	350.744	357.361	151.323	1816.27	109.448	3439.17	223.424	209.901	790.037	207.792	485.595	107.846	627.939	469.387	504.998	321.565	114.776	227.435	107.735	302.413	138.799	133.325	106.38	40.836	37.6499	70.1488	71.4722	30.2647	363.254	33.7795	42.1359	21.8896	687.833	44.6848	41.9803	158.007	41.5584	21.5693	125.588	93.8774	101	64.313	22.9552	45.4869	60.4827	27.7597	26.6651
pep_c	224.423	918.966	120.812	223.71	282.582	1016.65	173.399	148.063	288.568	909.114	108.058	248.951	102.022	1612.42	197.327	128.776	958	214.429	551.496	693.396	118.028	6608.52	109.248	211.565	316.098	44.8847	183.793	24.1624	44.742	56.5165	203.331	61.4837	21.4382	34.6798	29.6125	57.7136	181.823	21.6117	49.7902	322.484	39.4654	25.7551	191.6	42.8859	110.299	138.679	1321.7	21.8497	42.313
pi_c	154.724	158.286	523.597	170.192	288.03	153.898	347.332	896.135	132.074	229.657	17917.5	299.583	228.428	145.462	127.037	143.511	112.56	473.778	143.04	191.063	2576.9	123.403	137.382	330.53	103.03	30.9448	31.6573	104.719	34.0384	57.606	30.7795	20.2234	207.375	69.4663	179.227	26.4148	45.9314	3583.51	59.9166	29.0923	25.4074	28.7022	22.512	94.7556	28.6079	38.2126	24.6807	27.4765	66.1059
pyr_c	140.971	790.515	225.973	113.943	394.138	130.878	374.721	500.901	277.614	110.88	536.514	373.713	119.732	137.799	131.227	110.146	275.512	69169.7	529.352	247.65	189.674	137.438	200.929	166.024	112.586	28.1942	158.103	45.1947	22.7885	78.8276	26.1756	162.29	33.383	74.9443	100.18	55.5227	22.1759	107.303	74.7425	27.5598	26.2454	22.0293	55.1025	13833.9	105.87	49.5301	27.4876	40.1857	33.2048
q8_c	132.505	744.583	254.187	213.174	104.984	101.219	112.337	188.622	179.66	176.73	308.584	130.235	185.467	118.129	107.029	164.235	220.403	125.374	500.46	1819.38	274.859	124.841	156.908	470.828	121.646	26.5011	148.917	50.8374	42.6348	20.9968	20.2438	27.1785	85.6294	22.4674	37.7244	35.932	35.3461	61.7168	26.047	23.6259	21.4058	32.847	44.0807	25.0749	100.092	363.877	24.9683	31.3816	94.1656
q8h2_c	362.286	1014.26	120.981	228.614	335.344	797.927	273.149	159.399	112.521	136.866	1992.56	416.005	3979.79	180.571	125.758	183.636	1543.36	271.704	129.707	274.482	1425.97	249.902	206.303	143.72	155.13	72.4572	202.852	24.1963	45.7228	67.0689	159.585	127.7	618.652	54.6297	31.8798	22.5042	27.3731	398.513	83.2009	36.1141	25.1515	36.7271	308.672	54.3408	25.9415	54.8965	49.9804	41.2606	28.7441
r5p_c	147.123	704.09	147.739	134.015	631.289	274.366	666.598	267.668	119.024	101.941	691.865	104.028	14653.6	118.709	220.138	132.781	117.542	6606.08	188.716	1014.45	402.807	122.048	242.933	337.813	119.761	29.4246	140.818	29.5477	26.803	126.258	54.8731	46.0143	34.4911	133.32	53.5337	23.8049	20.3882	138.373	20.8057	23.7418	44.0275	26.5563	23.5083	1321.22	37.7432	202.889	24.4095	48.5865	67.5626
rib_D_c	152.649	594.349	481.689	213.716	276.781	147.879	105.672	164.893	409.79	170.008	137.105	108.278	127.213	2044.2	290.361	113.991	357.868	139.864	21210.5	163.943	1693.07	144.472	365.209	521.413	2110.36	30.5298	118.87	96.3377	42.7432	55.3561	29.5757	24.0314	23.7474	21.1343	32.9786	81.9581	34.0015	27.4209	21.6555	408.84	58.0722	22.7983	71.5735	27.9729	4242.11	32.7886	28.8944	73.0418	104.283
ru5p_D_c	614.962	509.557	314.362	116.167	134.838	266.129	153.649	118.149	229.559	198.743	207.349	364.635	223.517	131.786	752.673	111.885	109.659	457.501	104.672	447.626	432.259	109.249	113.027	309.44	169.101	122.992	101.911	62.8724	23.2335	26.9677	53.2257	55.5695	35.9133	30.7297	23.6298	45.9118	39.7487	41.4697	72.927	26.3573	150.535	22.377	21.9318	91.5002	20.9345	89.5252	21.8498	22.6054	61.888
s7p_c	840.353	314.981	747.323	214.357	141.663	115.813	101.811	142.461	120.692	188.114	295.801	447.87	346.335	147.929	178.179	116.845	1673.08	145.197	113.989	172.216	106.902	155.876	110.468	107.139	100.765	168.071	62.9961	149.465	42.8714	28.3326	23.1627	262.336	23.8128	20.3621	28.4922	24.1385	37.6227	59.1603	89.574	29.5858	35.6358	23.3691	334.615	29.0395	22.7978	34.4432	31.1752	22.0936	21.4279
succ_c	200.657	316.027	148.929	200.761	142.675	342.493	515.906	254.535	654.865	164.938	422.356	396.631	115.851	114.36	481.66	146.361	162.347	406.492	114.638	302.563	123.959	151.222	218.472	149.786	389.96	40.1313	63.2053	29.7857	40.1522	28.5351	68.4986	35.9114	97.5837	103.181	50.9069	130.973	32.9877	84.4712	79.3262	22.8721	96.332	29.2721	32.4693	81.2984	22.9277	60.5125	30.2445	43.6944	29.9572
succoa_c	104.194	459.636	175.134	205.157	16062.2	749.204	120.665	174.865	131.934	130.836	221.797	404.869	152.386	302.167	847.41	245.33	177.323	375.82	202.419	133.959	2626.85	7429.45	238.388	133.085	941.777	20.8389	91.9273	35.0268	41.0315	3212.45	149.841	73.0113	32.1929	24.1329	34.9731	26.3868	26.1672	44.3594	80.9738	60.4333	169.482	49.066	35.4646	75.164	40.4838	26.7919	1485.89	47.6776	26.617
xu5p_D_c	293.784	398.34	589.042	435.789	267.133	148.666	202.51	400.362	114.089	166.494	539.226	417.403	351.255	192.864	130.267	2089.63	149.64	757.17	188.288	127.942	103.29	115.794	181.299	102.796	411.829	58.7569	79.668	117.808	87.1578	53.4266	29.7331	151.452	114.929	40.5021	80.0725	22.8178	33.2987	107.845	83.4807	38.5728	26.0534	417.927	29.928	151.434	37.6576	25.5883	23.1587	36.2598	20.5593
ppi_c	170.862	111.992	677.251	1168.88	110.927	493.62	169.268	137.486	199.154	138.392	308.399	233.508	155.143	220.291	218.696	419.414	298.113	290.52	3099.75	839.387	107.521	531.497	126.519	233.694	309.746	34.1724	22.3984	135.45	233.775	22.1854	98.724	28.5855	69.0751	33.8536	27.4972	39.8308	27.6784	61.6799	46.7016	44.0582	43.7392	83.8829	59.6227	58.104	619.949	167.877	106.299	25.3038	46.7388
ac_e	446.804	142.202	210.049	1484.05	314.125	115.139	2227.64	291.266	175.357	229.772	378.829	121.076	379.39	557.094	137.771	7163.74	2645.9	132.557	133.305	232.025	2177.58	377.827	1702.78	330.433	179.177	89.3607	28.4405	42.0098	296.809	62.825	23.0278	41.1603	1080.91	445.528	58.2531	35.0713	45.9543	75.7658	24.2152	111.419	27.5542	1432.75	529.181	26.5115	26.6611	46.4049	75.5654	340.556	66.0865
acald_e	133.108	179.941	110.12	112.563	167.481	133.128	177.161	1271.7	117.442	154.673	120.471	162.026	572.152	118.008	936.983	261.986	349.913	112.456	131.865	688.021	303.472	551.948	214.694	117.011	337.466	26.6217	35.9882	22.0239	22.5126	33.4962	26.6256	109.459	28.5105	35.4322	254.341	23.4885	30.9346	24.0941	32.4051	23.6016	187.397	52.3972	69.9826	22.4912	26.373	137.604	110.39	42.9387	23.4021
akg_e	392.011	542.2	181.102	428.876	335.801	238.447	157.842	330.873	101.56	565.946	143.604	515.798	271.282	2153.97	227.717	110.239	107.383	140.759	171.361	1004.94	139.563	185.284	129.108	251.848	141.108	78.4021	108.44	36.2204	85.7752	67.1603	47.6895	197.6	21.0064	31.5684	66.1746	20.3119	113.189	28.7208	103.16	430.793	45.5434	22.0477	21.4765	28.1517	34.2722	200.987	37.0568	25.8217	50.3696
co2_e	197.645	471.629	3035.83	116.064	799.908	432778	200.763	332.887	126.548	114.093	299.816	123.75	186.032	190.987	179.408	329.386	125.023	405.721	270.185	194.675	3178.85	192.814	141.999	136.171	229.452	39.529	94.3259	607.167	23.2127	159.982	86555.7	99.2141	26.7019	40.1526	66.5773	25.3096	22.8186	59.9633	24.75	38.1974	35.8816	65.8771	25.0046	81.1441	54.037	38.9351	38.5628	28.3997	27.2342
etoh_e	143.046	1292.88	1856.56	140.502	257.496	669.059	1677.19	4306.41	285.158	397.314	172.345	101.458	107.944	429.731	116.879	115.296	302.047	221.538	203.252	540.381	411.789	142.68	147.853	155.984	118.178	28.6092	258.576	371.313	28.1003	51.4992	133.812	148.427	26.4296	335.437	861.282	57.0316	79.4628	34.4689	20.2915	85.9462	23.3759	23.0593	60.4093	44.3076	40.6504	108.076	28.5361	29.5707	31.1968
for_e	112.246	109.433	124.214	114.572	122.296	365.184	194.113	567.813	199.241	280.517	347.417	672.936	133.49	110.708	109.658	679.474	135.608	107.386	189.688	137.878	326.226	127.458	128.93	115.575	401.476	22.4491	21.8866	24.8428	22.9144	24.4592	73.0369	61.7686	36.8943	38.8227	113.563	39.8482	56.1035	69.4835	134.587	22.1417	21.9315	135.895	27.1216	21.4771	37.9375	27.5757	25.4915	25.7859	23.1151
fru_e	104.244	141.5	221.545	106.61	101.919	114.623	1879.88	116.155	391.831	329.657	378.83	117.229	676.885	184.755	284.632	322.672	176.23	162.425	222.854	2590.08	119.904	391.353	219.906	255.949	121.796	20.8487	28.2999	44.3091	21.3219	20.3837	22.9246	21.0406	70.9062	375.976	23.231	78.3661	65.9314	75.766	23.4458	36.951	56.9265	64.5343	35.246	32.4851	44.5708	518.016	78.2707	43.9812	51.1899
fum_e	182.743	179.279	261.338	715.875	116.011	166.32	118.535	152.451	196.128	103.331	384.761	419.108	34629.1	1013.33	268.556	239.095	6225.23	387.162	702.243	570.624	191.634	109.275	442.964	100.637	121.114	36.5487	35.8559	52.2676	143.175	23.2021	33.264	37.5848	81.6744	23.707	30.4902	39.2256	20.6663	76.9523	83.8216	202.665	53.7111	47.819	1245.05	77.4323	140.449	114.125	21.855	88.5928	20.1275
glc_D_e	721.374	319.052	126.639	253.871	1193.02	311.344	168.16	116.749	1271.94	520.044	147.693	239.842	787.315	116.675	978.134	475.792	235.01	158.453	153.199	117.836	865.911	305.259	106.799	317.654	392.015	144.275	63.8103	25.3279	50.7743	238.604	62.2687	80.7475	69.8523	33.6319	23.3498	254.389	104.009	29.5386	47.9685	23.3349	195.627	95.1585	47.0019	31.6905	30.6399	23.5673	61.0517	21.3598	63.5307
gln_L_e	669.819	601.672	274.509	101.982	296.11	351.75	144.714	369.085	1788.93	1021.82	192.372	310.174	109.061	2339.84	152.07	130.301	3403.86	143.775	148.221	120.495	717.863	566.363	160.56	2477.38	136.306	133.964	120.334	54.9018	20.3964	59.2221	70.3499	45.7377	20.7655	28.9428	73.817	357.786	204.364	38.4744	62.0348	467.968	30.4139	26.0602	680.771	28.755	29.6441	24.099	113.273	32.1119	495.477
glu_L_e	388.337	160.643	187.846	155.088	423.497	229.718	154.505	111.614	157.483	144.136	1302.87	230.394	148.783	704.018	457.018	412.293	127.522	247.733	133.376	490.288	247.194	436.862	136.365	289.161	150.639	77.6674	32.1287	37.5693	31.0177	84.6994	45.9437	29.8914	86.6944	30.9011	22.3227	31.4967	28.8272	260.574	46.0788	140.804	91.4036	82.4587	25.5045	49.5467	26.6751	98.0577	87.3723	27.2731	57.8323
h_e	118.946	101.221	140.517	111.556	314.658	110.649	160.4	478.949	162.1	1041.4	1790.66	305.415	878.813	459.775	115.416	112.849	101.956	516.844	326.877	205.117	627.692	716.647	119.561	120.462	127.237	23.7892	20.2443	28.1034	22.3112	62.9316	22.1298	36.5166	37.2217	32.0801	95.7898	32.42	208.28	358.132	61.0829	91.955	23.0832	22.5698	20.3912	103.369	65.3753	41.0233	143.329	23.9122	24.0925
h2o_e	393.264	586.744	114.748	207.37	101.58	108.096	104.837	103.716	1227.39	501.539	386.506	1010.42	104.142	128.624	254.191	336.086	144.939	325.654	124.324	186.764	105.881	173.99	168.2	121.667	132.66	78.6528	117.349	22.9496	41.474	20.3159	21.6192	32.8378	97.557	20.9675	20.7433	245.479	100.308	77.3012	202.084	25.7247	50.8382	67.2171	28.9879	65.1308	24.8649	37.3527	34.7979	33.64	24.3335
lac_D_e	122.807	387.909	304.238	7095.68	182.398	197.905	565.151	241.336	164.063	164.73	227.31	148.993	837.639	279.637	220.32	524.444	128.257	144.31	333.37	511.503	770.181	155.719	253.301	305.153	100.268	24.5614	77.5819	60.8477	1419.14	36.4796	39.581	23.1714	46.0786	113.03	48.2672	32.8127	32.9459	45.462	29.7985	55.9275	44.064	104.889	25.6514	28.8619	66.674	102.301	31.1437	50.6601	61.0306
mal_L_e	410.636	252.017	153.818	160.544	133.467	159.342	210.568	435.606	183.597	140.902	351.755	2025.99	203.08	3948.86	550.195	138.099	167.23	158.64	364.848	109.387	439.023	401.557	161.753	109.091	129.803	82.1271	50.4033	30.7636	32.1089	26.6933	31.8684	52.5354	140.635	42.1137	87.1212	36.7194	28.1805	70.3509	405.197	789.772	110.039	27.6198	33.446	31.7279	72.9696	21.8774	80.3113	32.3507	21.8182
nh4_e	107.612	1351.45	102.581	432.722	118.786	139.031	118.708	122.194	116.833	112.293	147.326	497.523	276.768	119.936	1482.83	104.514	351.359	400.282	369.706	353.64	3738.85	169.428	147.674	158.92	113.478	21.5224	270.289	20.5163	86.5444	23.7572	27.8062	26.7039	53.2504	23.7416	24.4388	23.3666	22.4586	29.4652	99.5045	23.9872	296.566	20.9028	70.2717	80.0564	73.9413	70.728	33.8857	29.5348	31.784
o2_e	285.728	146.178	1316.35	189.597	599.198	4181.85	201.222	277.436	155.596	165.936	105.31	200.346	212.766	275.332	127.461	110.93	134.002	2302.98	130.977	105.147	112.26	277.249	5773.41	1392.27	285.263	57.1455	29.2357	263.271	37.9194	119.84	836.369	127.635	25.2029	40.2444	55.4872	31.1192	33.1872	21.062	40.0692	55.0664	25.4922	22.1861	26.8005	460.596	26.1955	21.0294	55.4498	1154.68	278.454
pi_e	508.659	248.516	170.352	137.933	110.73	173.933	131.164	199.392	368.144	115.948	129.206	363.083	1701.27	126.813	124.709	142.738	144.118	188.164	313.898	146.377	138.715	138.969	135.329	147.339	123.481	101.732	49.7032	34.0704	27.5865	22.146	34.7867	344.093	24.6058	26.2328	39.8784	73.6288	23.1897	25.8413	72.6165	25.3626	24.9418	28.5476	28.8237	37.6328	62.7795	29.2754	27.7939	27.0659	29.4678
pyr_e	398.273	101.746	241.612	164.632	951.256	2148.94	555.935	133.748	936.762	147.938	157.198	238.32	303.02	113.68	215.787	122.93	225.977	567.532	280.109	161.836	490.081	297.997	1828.07	278.25	103.058	79.6547	20.3493	48.3224	32.9264	190.251	429.789	58.8743	22.129	111.187	26.7496	187.352	29.5877	31.4397	47.664	22.7361	43.1575	24.586	45.1954	113.506	56.0217	32.3672	59.5994	365.613	55.65
succ_e	162.326	248.642	323.482	169.962	134.211	236.669	144.588	120.214	1652.53	127.389	132.7	167.506	378.043	147.818	117.313	115.417	238.59	191.607	148.042	182.238	293.612	209.197	411.09	651.472	421.813	32.4652	49.7285	64.6964	33.9924	26.8423	47.3338	24.4745	37.0113	28.9175	24.0428	330.505	25.4778	26.5399	33.5012	29.5636	23.4625	23.0834	47.7181	38.3214	29.6085	36.4477	41.8394	82.2181	130.294
e4p_e	211.287	161.116	379.026	230.715	137.104	213.797	109.358	253.504	160.802	186.342	133.902	2034.8	406.64	183.404	159.834	112.586	663.256	114.773	2981.67	128.542	167.704	446.758	137.158	2015.1	236.593	42.2575	32.2231	75.8052	46.143	27.4209	42.7593	52.9734	24.454	21.8717	50.7008	32.1604	37.2684	26.7803	406.96	36.6808	31.9669	22.5171	132.651	22.9547	596.334	25.7085	89.3515	27.4315	403.021
s7p_e	284.366	647.795	131.793	409.546	139.379	4419.31	614.789	1034.81	143.047	22484.9	170.639	112.78	105.521	111.248	554.044	433.931	185.085	162.969	666.566	428.829	163.269	235.615	229.24	122.855	100.355	56.8732	129.559	26.3586	81.9092	27.8757	883.861	20.5633	28.232	122.958	206.961	28.6094	4496.97	34.1279	22.5561	22.2497	110.809	86.7862	37.017	32.5938	133.313	85.7658	47.123	45.848	24.571
ru5p_D_e	120.362	262.23	100.481	233.122	749.447	1536.71	233.592	376.802	363.716	503.496	129.357	116.509	3082.42	1005.09	3325.55	159.623	509.268	368.416	237.22	857.808	1520.97	160.825	66984.7	112.684	163.459	24.0724	52.4459	20.0961	46.6244	149.889	307.342	33.0405	462.868	46.7185	75.3603	72.7431	100.699	25.8713	23.3019	201.018	665.11	31.9246	101.854	73.6832	47.4439	171.562	32.1649	13396.9	22.5369
oaa_e	170.863	620.602	535.988	9825.64	224.321	108.23	2389.38	126.271	236.984	227.933	254.785	1175.62	110.357	1099.63	770.544	409.933	133.479	117.022	469.717	282.943	566.337	1095.63	455.627	8314.47	5406.92	34.1726	124.12	107.198	1965.13	44.8643	21.646	59.1303	137.037	477.876	25.2543	47.3968	45.5867	50.9569	235.124	219.927	154.109	81.9866	26.6958	23.4044	93.9434	56.5886	219.126	91.1254	1662.89
succoa_e	181.91	131.907	128.017	164.252	196.546	187.216	442.975	106.739	273.356	179.118	165.21	563.645	271.372	2920.62	316.851	225.897	139.731	635.081	131.566	1003.81	576.537	670.424	257.672	400.374	104.362	36.3819	26.3813	25.6034	32.8504	39.3092	37.4432	21.5521	85.7134	88.595	21.3479	54.6713	35.8236	33.042	112.729	584.124	63.3701	45.1793	27.9462	127.016	26.3133	200.763	134.085	51.5345	80.0748
accoa_e	109.028	114.796	510.73	104.387	188.505	272.631	150.116	175.976	1217.16	259.653	404.15	7463.51	150.934	308.476	136.699	127.749	141.945	385.477	155.447	262.58	116.758	668.761	138.054	1871.67	1823.77	21.8056	22.9592	102.146	20.8774	37.701	54.5262	22.2612	81.0698	30.0233	35.1952	243.431	51.9306	80.83	1492.7	61.6952	27.3398	25.5498	28.389	77.0955	31.0894	52.5159	133.752	27.6108	374.333
dhap_e	349.847	285.082	100.77	1047.71	116.317	274.766	114.765	106.607	1433.29	154.593	344.587	169.496	104.863	602.171	129.369	139.698	135.817	149.125	119.098	102.25	172.551	1126.46	130.361	284.252	103.247	69.9695	57.0163	20.154	209.541	23.2635	54.9532	23.5099	117.452	22.953	21.3215	286.657	30.9187	68.9175	33.8991	120.434	25.8739	27.9396	27.1633	29.8249	23.8195	20.45	225.292	26.0722	56.8505
3pg_e	132.065	145.871	124.648	2809.73	147.552	660.617	290.083	167.435	827.201	170.743	5172.61	141.27	1062.38	100.193	673.089	408.775	152.28	442.561	481.242	162.837	495.464	147.499	415.475	267.533	240.359	26.4131	29.1743	24.9295	561.947	29.5105	132.123	77.8841	85.0858	58.0167	33.4869	165.44	34.1487	1034.52	28.2541	20.0385	134.618	81.755	30.4559	88.5123	96.2484	32.5674	29.4999	83.0949	53.5066
f6p_e	132.674	339.964	235.723	112.837	124.094	668.411	3669.51	101.219	147.525	130.492	287.927	131.766	145.918	240.682	125.66	135.532	112.221	121.07	228.129	173.634	148.054	180.875	2818.59	142.824	117.506	26.5347	67.9928	47.1446	22.5674	24.8189	133.682	70.0536	72.6055	733.903	20.2439	29.5049	26.0984	57.5855	26.3531	48.1365	25.132	27.1064	22.4443	24.2141	45.6259	34.7269	36.1751	563.718	28.5647
g3p_e	262.849	188.455	137.2	404.954	188.238	285.061	110.463	131.174	456.754	572.624	705.24	467.352	242.459	132.567	604.795	110.155	203.633	308.55	136.59	222.364	1005.34	124.085	105.009	226.52	112.678	52.5699	37.6911	27.44	80.9909	37.6476	57.0122	25.6428	21.0171	22.0925	26.2347	91.3508	114.525	141.048	93.4705	26.5135	120.959	22.031	40.7266	61.7101	27.3179	44.4729	24.817	21.0018	45.3039
pep_e	176.112	120.131	200.661	11217	104.614	297.649	212.286	538.747	421.443	198.762	242.993	103.502	894.545	144.235	139.45	118.732	292.588	204.756	954.638	224.329	24318	249.988	188.507	113.757	207.572	35.2223	24.0262	40.1321	2243.4	20.9228	59.5298	28.5146	57.6916	42.4572	107.749	84.2886	39.7524	48.5986	20.7003	28.847	27.89	23.7464	58.5177	40.9512	190.928	44.8658	49.9977	37.7014	22.7514
2dda7p_e	1318.32	167.367	123.611	122.711	1499.77	127.546	109.834	193.51	11581.3	261.318	653.303	206.446	203.32	129.762	1272.96	102.937	103.874	130.937	224.939	245.434	178.03	174.232	623.365	491.562	1108.1	263.663	33.4734	24.7222	24.5423	299.954	25.5093	40.6082	67.2672	21.9668	38.7019	2316.26	52.2637	130.661	41.2891	25.9523	254.593	20.5874	20.7747	26.1875	44.9878	49.0867	34.8465	124.673	98.3124
adpglc_e	1853.56	298.23	280.498	711.747	184.666	205.449	304.897	156.213	137.531	102.333	120.626	1600.82	216.66	109.618	253.893	699.988	800.357	135.561	203.852	111.286	280.528	368.102	275.67	942.924	203.515	370.713	59.6461	56.0996	142.349	36.9332	41.0898	20.6683	49.4528	60.9794	31.2426	27.5061	20.4667	24.1252	320.163	21.9236	50.7787	139.998	160.071	27.1122	40.7703	22.2572	73.6205	55.1339	188.585
rib_D_e	188.396	334.197	1365.31	113.654	355.038	215.147	144.696	115.081	178.242	106.828	135.281	560.352	114.018	321.875	122.575	116.698	479.358	157.226	144.004	240.187	231.493	164.88	360.213	425.033	159.43	37.6791	66.8393	273.062	22.7307	71.0075	43.0294	42.0026	66.1731	28.9392	23.0163	35.6485	21.3656	27.0563	112.07	64.375	24.5149	23.3396	95.8716	31.4453	28.8008	48.0375	32.976	72.0426	85.0066
ACALD	0.101253	0.174313	0.133492	0.827171	0.164052	0.601077	4.52161	0.131462	0.142929	0.0883719	0.797943	0.233229	0.119491	0.385375	0.148861	0.103527	0.509084	0.31666	0.0847574	0.115992	0.287854	0.086402	0.135857	0.129229	0.13036	0.0202506	0.0348627	0.0266985	0.165434	0.0328105	0.120215	0.0158594	0.020835	0.904321	0.0262924	0.0285858	0.0176744	0.159589	0.0466458	0.0770751	0.0297723	0.0207054	0.101817	0.0633319	0.0169515	0.0231985	0.0172804	0.0271715	0.0258459
ACALDtpp_ex	38.2429	84.5135	39.2438	101.314	52.1553	40.2974	69.717	35.7311	48.1227	80.5341	43.5265	40.5678	128.503	490.119	37.7041	46.9829	44.2286	48.6428	230.223	993.419	70.6184	62.4665	55.7359	59.9507	61.6445	7.64858	16.9027	7.84877	20.2628	10.4311	8.05948	14.5621	19.8582	13.9434	7.14622	9.62454	16.1068	8.70529	8.11357	98.0237	7.54083	9.39657	8.84573	9.72857	46.0446	198.684	12.4933	11.1472	11.9901
ACKr	281.972	101.861	189.042	61.7267	175.887	54.3021	110.393	283.565	44.4196	48.7406	161.286	857.43	55.739	62.3805	115.668	79.731	543.74	107.892	695.312	205.703	139.298	37.179	308.107	68.4643	54.4576	56.3943	20.3722	37.8084	12.3453	35.1773	10.8604	14.5514	58.6549	22.0786	56.713	8.88392	9.74813	32.2572	171.486	12.4761	23.1336	15.9462	108.748	21.5784	139.062	41.1407	7.43579	61.6213	13.6929
ACONTa	51.6121	52.5831	67.9009	50.1693	48.2737	35.1528	87.3463	100.072	74.6278	32.2829	274.526	82.6042	45.4873	54.1178	50.7781	76.4368	59.841	96.9659	48.2328	312.624	5040.77	1623.91	938.191	45.0271	75.1265	10.3224	10.5166	13.5802	10.0339	9.65473	7.03055	7.63767	9.51361	17.4693	20.0144	14.9256	6.45658	54.9052	16.5208	10.8236	10.1556	15.2874	11.9682	19.3932	9.64656	62.5248	324.782	187.638	9.00541
ACONTb	182.915	115.627	114.606	128.592	263.227	130.785	90.0602	180.042	631.574	229.988	129.544	133.999	95.6935	133.303	451.343	799.214	143.476	675.296	353.413	685.791	92.819	186.308	178.561	113.168	2148.94	36.583	23.1254	22.9213	25.7184	52.6455	26.1569	44.2473	48.3003	18.012	36.0085	126.315	45.9975	25.9087	26.7998	26.6606	90.2685	159.843	28.6951	135.059	70.6826	137.158	37.2616	35.7123	22.6337
ACt2rpp_ex_H	3279.4	91.9832	996.1	60.2315	44.3115	39.6697	52.0072	301.211	199.402	335.639	40.889	47.1463	44.2367	65.2698	99.5043	85.695	106.93	3849.16	69.9114	207.033	78.9327	77.4602	253.282	127.608	441.155	655.88	18.3966	199.22	12.0463	8.8623	7.93393	17.2227	21.5087	10.4014	60.2422	39.8805	67.1278	8.1778	9.42926	13.054	19.9009	17.139	21.386	769.833	13.9823	41.4065	15.492	50.6565	25.5216
ADK1	82.5731	64.8349	29.4162	64.2345	208.684	28.4115	83.364	122.027	38.6468	53.0111	34.1744	623.832	83.0535	61.8579	27.8719	189.052	40.4283	30.0966	41.0276	59.8084	125.925	38.9789	30.0424	94.6234	28.0786	16.5146	12.967	5.88323	12.8469	41.7367	5.68229	41.9065	81.2906	16.6728	24.4054	7.72936	10.6022	6.83488	124.766	12.3716	5.57438	37.8104	8.08566	6.01933	8.20552	11.9617	7.79579	6.00847	18.9247
AKGDH	428.082	555.985	90.9124	496.766	677.95	277.54	109.709	383.424	103.679	203.525	111.395	87.791	162.593	427.114	202.007	236.476	81.0209	76.2933	148.825	404.18	78.4444	100.532	168.42	133.9	264.09	85.6165	111.197	18.1825	99.3532	135.59	55.508	18.3063	16.0126	21.9418	76.6848	20.7359	40.7049	22.2791	17.5582	85.4227	40.4014	47.2952	16.2042	15.2587	29.7649	80.836	20.1065	33.6839	26.78
AKGt2rpp_ex	77.1892	2509.21	109.714	81.5371	63.9236	98.1637	147.541	91.2333	1024.4	72.1803	186.768	1198.62	76.2787	80.1523	67.4798	161.166	68.0741	160.436	93.1193	117.666	509.498	61.7615	151.817	85.1199	1404.55	15.4378	501.843	21.9427	16.3074	12.7847	19.6327	21.6936	26.7791	29.5083	18.2467	204.881	14.4361	37.3537	239.724	16.0305	13.496	32.2331	13.6148	32.0872	18.6239	23.5332	12.3523	30.3633	17.024
ALCD2x	84.6125	90.7444	143.235	108.909	172.219	36.1592	45.6769	80.8285	68.5253	141.398	94.9378	88.834	28.5266	26.7799	37.744	28.4817	27.6751	37.5435	32.5759	38.9946	49.4982	97.9625	171.915	28.8928	35.6689	16.9225	18.1489	28.6469	21.7817	34.4439	7.23185	8.1194	67.8543	9.13537	16.1657	13.7051	28.2795	18.9876	17.7668	5.35598	7.54879	5.69635	5.53501	7.5087	6.51518	7.79892	19.5925	34.383	5.77856
ATPM	91.2868	151.953	96.8937	74.1754	316.302	96.8506	50.2846	61.0282	98.2178	231.134	111.074	177.29	55.6672	337.054	1620.68	249.386	53.6062	71.7612	56.3357	55.5284	283.269	87.548	55.1365	149.002	136.414	18.2574	30.3905	19.3787	14.8351	63.2604	19.3701	12.0914	10.6635	10.0569	12.2056	19.6436	46.2268	22.2149	35.458	67.4108	324.136	49.8771	10.7212	14.3522	11.2671	11.1057	17.5096	11.0273	29.8005
ATPS4rpp	19.3051	4.89201	6.17531	3.72983	20.558	3.76295	5.19261	5.85673	4.13074	6.02879	9.12903	3.50084	6.40019	3.86353	6.64452	4.88185	489.199	25.047	4.49846	4.22473	3.31182	54.1141	3.64496	14.2107	4.19171	3.86101	0.978402	1.23506	0.745965	4.11161	0.752589	2.90123	2.27043	1.03852	1.17135	0.826147	1.20576	1.82581	0.700168	0.772706	1.3289	0.97637	97.8398	5.00941	0.899692	0.844947	10.8228	0.728993	2.84214
CO2tpp_ex	48.2578	30.3576	29.2185	344.319	324.333	152.161	192.925	126.001	196.537	344.667	33.096	47.98	49.7026	32.9693	42.9164	73.689	692.792	144.551	110.318	29.5157	30.737	115.503	312.891	250.171	37.0488	9.65156	6.07153	5.84371	68.8637	64.8666	30.4322	6.7725	9.46453	38.5851	25.2002	39.3073	68.9334	6.6192	9.596	6.59386	8.58327	14.7378	138.558	28.9102	22.0635	5.90315	23.1006	62.5783	50.0342
CS	19.6223	5.51452	6.03626	5.30827	11.3553	41.5656	6.15566	7.51367	10.6277	21.4317	838.429	10.2746	5.57996	73.2447	12.8207	26.6691	5.92508	5.7155	17.4265	23.4721	10.4952	9.588	15.5148	15.9182	182.407	3.92447	1.1029	1.20725	1.06165	2.27105	8.31312	1.1407	1.55928	1.23113	1.50273	2.12554	4.28635	167.686	2.05493	14.6489	2.56414	5.33383	1.18502	1.1431	3.4853	4.69442	1.9176	3.10296	3.18363
CYTBD2pp_H	30.9998	44.2825	21.0684	644.513	30.3132	7266.41	27.9225	413.106	282.263	31.9538	29.1139	27.5269	122.061	42.4311	131.587	638.92	45.6263	22.7355	109.103	117.205	121.227	41.5754	29.238	498.984	25.2387	6.19997	8.85649	4.21369	128.903	6.06263	1453.28	13.887	20.2738	5.5845	82.6213	56.4526	6.39075	5.82278	5.50538	8.48621	26.3174	127.784	9.12525	4.5471	21.8207	23.4411	8.31509	5.84761	99.7968
D-LACt2pp_ex_H	69.7113	199.794	70.7662	57.5123	57.7962	314.123	441.412	83.9088	61.0152	432.552	142.122	428.511	128.342	65.0365	85.618	59.9211	108.569	127.213	80.16	52.0696	67.5859	157.833	281.142	145.695	52.5931	13.9423	39.9587	14.1532	11.5025	11.5592	62.8247	13.2382	10.0097	88.2825	16.7818	12.203	86.5103	28.4243	85.7023	13.0073	17.1236	11.9842	21.7137	25.4426	16.032	10.4139	31.5667	56.2285	29.139
ENO	111.65	109.349	207.016	99.9523	105.705	156.379	517.698	84.0558	212.153	137.535	273.888	94.4402	322.008	113.844	87.9903	266.597	252.667	333.868	107.326	92.9224	110.379	592.796	241.474	768.698	87.4386	22.3301	21.8698	41.4033	19.9905	21.1409	31.2758	49.2164	25.1182	103.54	16.8112	42.4306	27.5071	54.7776	18.888	22.7688	17.5981	53.3193	50.5334	66.7736	21.4652	18.5845	118.559	48.2949	153.74
ETOHt2rpp_ex_H	11.2521	6.67635	5.42209	101.681	7.11303	9.92794	17.0686	13.9669	21.4664	5.69766	7.82214	9.57328	6.10434	6.2108	5.28465	6.78705	5.395	8.41136	52.9366	13.44	10.5644	14.8193	13.8864	8.66558	5.41158	2.25042	1.33527	1.08442	20.3361	1.42261	1.98559	3.71829	1.8731	3.41371	2.79337	4.29328	1.13953	1.56443	1.91466	1.24216	1.05693	1.35741	1.079	1.68227	10.5873	2.688	2.96386	2.77729	1.73312
EX_ac(e)	735.616	83.2519	128.597	112.955	130.471	160.067	145.569	110.36	765.324	125.662	66.9387	11223.4	878.644	115.581	62.2869	104.397	86.4994	98.5855	150.4	449.424	73.7116	73.4893	180.473	69.5876	69.6012	147.123	16.6504	25.7194	22.5909	26.0942	32.0134	72.4246	14.1916	29.1137	22.072	153.065	25.1323	13.3877	2244.68	23.1163	12.4574	20.8794	17.2999	19.7171	30.0799	89.8848	14.6979	36.0945	13.9175
EX_acald(e)	320.799	98.7719	316.903	77.8815	103.665	236.498	139.011	79.216	929.76	234.302	82.2502	451.013	261.379	130.976	87.8639	247.802	78.2351	3731.95	116.366	516.369	87.752	116.602	80.2452	81.7477	87.8554	64.1597	19.7544	63.3806	15.5763	20.7329	47.2996	22.1245	26.3731	27.8022	15.8432	185.952	46.8604	16.45	90.2025	26.1951	17.5728	49.5603	15.647	746.389	23.2732	103.274	23.3204	16.049	16.3495
EX_akg(e)	71.7178	618.413	165.289	203.758	68.3701	18423.2	238.107	252.053	70.6282	85.9456	65.6879	249.699	118.013	189.026	100.145	80.3217	123.367	79.9073	85.5892	9672.84	114.851	266.242	382.578	122.339	71.9201	14.3436	123.683	33.0579	40.7515	13.674	3684.63	24.448	612.228	47.6214	50.4105	14.1256	17.1891	13.1376	49.9398	37.8053	20.0289	16.0643	24.6735	15.9815	17.1178	1934.57	53.2484	76.5156	24.4679
EX_co2(e)	166.182	37.1536	35.9144	31.3992	50.0665	31.0612	30.5843	30.4182	123.696	26.5288	347.435	651.468	40.9108	45.9776	29.1339	28.3721	1161.42	48.8902	49.1119	31.3424	32.3368	52.9189	130.951	33.5322	44.5783	33.2363	7.43072	7.18288	6.27985	10.0133	6.21225	6.10835	10.4924	6.11685	6.08365	24.7392	5.30576	69.487	130.294	9.19552	5.82679	5.67442	232.284	9.77805	9.82238	6.26847	10.5838	26.1902	6.70645
EX_etoh(e)	32.8735	58.6009	48.6027	45.1406	88.9926	42.523	34.2432	155.017	28.3797	42.0315	209.441	39.8019	66.2478	1286.45	31.429	46.0452	33.0909	29.851	580.206	32.9138	57.0628	27.3357	28.0968	65.1453	30.813	6.5747	11.7202	9.72054	9.02811	17.7985	8.50461	20.3077	6.71979	6.84864	31.0034	5.67594	8.40631	41.8882	7.96039	257.289	6.2858	9.20905	6.61818	5.97019	116.041	6.58276	5.46715	5.61937	13.0291
EX_for(e)	3.93847	9.99345	2.80222	2.68514	2.68449	4.7291	7.74524	2.4098	6.24074	4.36876	2.16006	75.1954	8.20437	2.87775	2.78275	2.60092	7.37486	17.8735	4.81174	2.31732	2.72643	2.91808	4.59883	87.8758	10.0668	0.787693	1.99869	0.560443	0.537028	0.536899	0.945821	2.40724	0.576146	1.54905	0.48196	1.24815	0.873751	0.432011	15.0391	0.57555	0.556549	0.520185	1.47497	3.5747	0.962348	0.463463	0.583617	0.919767	17.5752
EX_fru(e)	79.4628	803.458	79.515	99.0455	334.856	324.294	128.563	283.07	82.4567	180.646	877.146	158.327	189.937	94.9141	478.954	142.59	91.2584	83.6609	101.317	226.844	88.3438	2713.51	107.713	395.44	100.735	15.8926	160.692	15.903	19.8091	66.9713	64.8589	36.7153	27.6621	25.7126	56.614	16.4913	36.1291	175.429	31.6655	18.9828	95.7909	28.518	18.2517	16.7322	20.2634	45.3689	542.701	21.5425	79.0881
EX_fum(e)	230.812	21.9092	18.7482	364.045	77.0107	22.4597	177.683	21.2411	52.5835	96.8109	26.2969	37.537	47.2283	21.5753	227.04	22.1512	20.976	19.4638	18.205	39.5145	18.866	32.6464	207.889	79.6298	43.0115	46.1623	4.38183	3.74963	72.8091	15.4021	4.49195	7.58694	401.65	35.5366	4.24822	10.5167	19.3622	5.25937	7.50739	4.31505	45.408	4.43025	4.19521	3.89276	3.641	7.90291	6.52928	41.5779	15.926
EX_glc(e)	214.669	542.995	177.603	335.557	204.496	115.331	141.843	117.798	1498.35	214.448	102.296	341.183	986.455	2869.21	186.737	2477.7	172.582	1002.37	111.894	147.192	723.748	148.782	441.308	170.252	150.605	42.9338	108.599	35.5205	67.1114	40.8993	23.0662	24.2045	26.4602	28.3685	23.5595	299.669	42.8896	20.4592	68.2366	573.842	37.3474	495.539	34.5164	200.473	22.3788	29.4384	29.7564	88.2617	34.0505
EX_gln_L(e)	122.474	79.8572	13.5519	19.9894	21.089	15.3278	37.6003	69.0666	21.327	26.7603	92.1066	22.1209	99.4958	14.3199	140.393	15.3948	28.5676	31.4557	217.753	19.3944	20.8524	34.5424	22.8933	169.335	13.1263	24.4949	15.9714	2.71037	3.99789	4.21779	3.06556	19.9955	5.81284	7.52007	13.8133	4.2654	5.35206	18.4213	4.42419	2.86398	28.0787	3.07895	5.71353	6.29115	43.5507	3.87889	6.90848	4.57866	33.867
EX_glu_L(e)	37.1229	53.6173	308.827	72.9256	58.0314	76.4222	53.3363	36.4908	64.2685	41.4669	40.3752	124.24	58.5482	376.174	81.5523	311.903	42.0087	110.6	46.5727	36.59	47.6374	139.984	110.359	85.0544	250.042	7.42458	10.7235	61.7655	14.5851	11.6063	15.2844	139.063	10.827	10.6673	7.29817	12.8537	8.29337	8.07503	24.8479	75.2349	16.3105	62.3805	8.40174	22.1199	9.31453	7.318	27.9969	22.0718	17.0109
EX_h(e)	20353.4	105.46	1833.34	96.9542	769.199	97.1693	319.409	371.746	104.057	131.651	4772.91	102.53	143.741	110.849	302.342	623.93	271.213	111.459	130.116	153.78	494.147	168.949	98.5337	163.288	255.705	4070.68	21.092	366.668	19.3908	153.84	19.4339	30.0625	25.0454	63.8818	74.3491	20.8113	26.3302	954.583	20.506	22.1698	60.4684	124.786	54.2427	22.2917	26.0233	30.756	33.7899	19.7067	32.6577
EX_h2o(e)	85.079	127.631	216.622	88.0821	532.569	78.3703	96.8928	84.6817	327.636	106.279	192.388	10872.4	78.3935	126.252	173.885	90.557	276.475	69.5486	87.3593	71.0629	148.569	87.3545	111.669	78.3907	3915.55	17.0158	25.5261	43.3243	17.6164	106.514	15.6741	453.311	16.3851	19.3786	16.9363	65.5271	21.2559	38.4776	2174.48	25.2503	34.777	18.1114	55.2951	13.9097	17.4719	14.2126	17.4709	22.3338	15.6781
EX_lac_D(e)	112.629	130.997	158.658	162.109	323.604	1171.92	233.769	113.534	116.863	1025.38	386.276	163.059	184.171	5624.43	92.4595	455.762	1807.15	126.233	456.989	99.1756	315.249	954.613	766.195	136.505	178.503	22.5258	26.1994	31.7316	32.4217	64.7208	234.383	135.177	631.454	46.7538	22.7069	23.3725	205.076	77.2553	32.6119	1124.89	18.4919	91.1523	361.429	25.2467	91.3979	19.8351	190.923	153.239	27.301
EX_mal_L(e)	33.562	189.824	54.9098	97.5205	39.6273	122.707	74.4098	58.55	83.8468	260.869	29.6122	79.0771	94.9066	225.699	33.5312	39.5051	216.03	42.6338	90.0298	29.2218	66.8663	69.8918	105.36	35.943	47.1978	6.7124	37.9648	10.982	19.5041	7.92547	24.5415	8.39533	7.47743	14.882	11.71	16.7694	52.1738	5.92244	15.8154	45.1398	6.70624	7.90103	43.2061	8.52676	18.006	5.84436	13.9784	21.0721	7.18859
EX_nh4(e)	1008.65	89.3235	94.5021	332.537	207.062	104.17	411.503	93.0042	87.6058	147.963	100.598	229.335	501.674	143.577	89.8465	98.2114	147.312	132.779	142.638	317.436	125.254	171.415	584.671	1122.77	579.271	201.73	17.8647	18.9004	66.5075	41.4123	20.8339	33.0307	30.0224	82.3007	18.6008	17.5212	29.5927	20.1196	45.867	28.7153	17.9693	19.6423	29.4624	26.5558	28.5276	63.4872	34.283	116.934	224.554
EX_o2(e)	243.549	180.014	180.125	109.825	117.453	239.921	134.388	964.184	116.46	210.907	122.549	4594	1996.63	134.897	382.874	465.782	107.663	308.237	99.6473	102.909	384.856	113.421	135.393	170.504	906.359	48.7098	36.0028	36.025	21.965	23.4907	47.9841	35.8901	255.836	26.8776	192.837	23.292	42.1814	24.5098	918.8	26.9793	76.5748	93.1565	21.5325	61.6474	19.9295	20.5818	22.6842	27.0787	34.1008
EX_pi(e)	367.291	140.42	220.954	213.625	102.071	204.687	116.499	702.73	134.093	174.99	106.021	138.884	422.678	2577.92	1968.34	130.973	123.771	130.367	211.435	851.244	109.441	160.345	126.397	901.254	99.6801	73.4581	28.0839	44.1909	42.7251	20.4142	40.9374	23.6116	75.8662	23.2997	140.546	26.8186	34.9979	21.2041	27.7768	515.584	393.668	26.1946	24.7542	26.0735	42.2871	170.249	32.069	25.2794	180.251
EX_pyr(e)	88.3958	1934.27	130.324	86.6713	177.22	74.3247	76.3355	82.3969	329.097	1860.52	90.6579	127.528	192.72	401.447	85.0197	115.315	100.438	448.61	142.498	81.2938	131.895	110.589	83.4067	98.8452	78.4968	17.6792	386.854	26.0649	17.3343	35.444	14.8649	17.8213	105.988	15.2671	16.4794	65.8193	372.105	18.1316	25.5057	80.2894	17.0039	23.063	20.0876	89.722	28.4997	16.2588	22.1178	16.6813	19.769
EX_succ(e)	21.2424	11.3251	12.8637	93.1923	175.523	9.49661	17.8252	491.475	593.247	15.82	10.9554	11.9726	16.1387	39.427	13.3061	17.8651	21.6952	12.0571	9.43161	83.6835	10.0443	156.949	56.9647	28.8535	11.4325	4.24849	2.26501	2.57274	18.6385	35.1045	1.89932	3.65208	3.24702	3.56504	98.295	118.649	3.16399	2.19107	2.39453	7.8854	2.66123	3.57301	4.33904	2.41143	1.88632	16.7367	31.3898	11.3929	5.77069
FBA	19.2327	23.3953	1050.34	20.375	30.6628	22.8858	90.6797	24.0471	83.3835	27.8455	54.5454	22.1323	30.742	24.4949	29.3851	18.2566	18.2848	190.558	22.9542	19.4971	37.591	36.1049	41.0235	25.435	198.015	3.84653	4.67906	210.069	4.07499	6.13256	4.57716	12.6624	6.47496	18.1359	4.80942	16.6767	5.56909	10.9091	4.42647	4.89898	5.87702	3.65131	3.65695	38.1116	4.59084	3.89941	7.22099	8.2047	5.087
FBP	23.2328	35.152	5.27494	152.912	5.65063	7.35346	7.00747	5.17329	7.87522	8.76648	5.6881	17.135	5.42493	5.48259	19.6741	22.9057	5.59141	4.36603	4.31206	6.65122	11.3225	32.7672	5.27009	4.81977	167.79	4.64655	7.03039	1.05499	30.5824	1.13013	1.47069	7.06106	12.2598	1.40149	1.03466	1.57504	1.7533	1.13762	3.42699	1.09652	3.93482	4.58114	1.11828	0.873206	0.862412	1.33024	6.55344	1.05402	0.963954
FORt2pp_ex_H	189.291	95.107	350.401	55.5359	155.93	54.5192	251.97	429.662	460.413	311.072	75.1481	249.919	84.6018	84.7255	93.3078	248.76	136.434	82.0004	246.192	83.0882	72.0062	74.2272	241.954	15570.5	59.8196	37.8582	19.0214	70.0803	11.1072	31.1859	10.9038	11.2645	10.104	50.394	85.9323	92.0825	62.2144	15.0296	49.9838	16.9451	18.6616	49.752	27.2869	16.4001	49.2384	16.6176	14.8454	48.3907	3114.11
FORtppi_ex	48.683	21.7451	14.8081	7.8731	14.3737	14.3012	17.2646	14.5025	8.2989	9.3922	24.501	19.3091	64.0255	8.11658	127.078	10.7496	12.868	7.91693	223.732	15.1259	9.36071	9.23744	10.7853	16.499	48.0846	9.73661	4.34902	2.96161	1.57462	2.87474	2.86024	1.46045	5.64349	3.45293	2.9005	1.65978	1.87844	4.90019	3.86183	1.62332	25.4155	2.14992	2.57359	1.58339	44.7464	3.02517	1.84749	2.15706	3.2998
FRD2	175.105	43.602	92.7687	45.4608	107.494	143.521	27.9299	68.575	26.1583	30.027	70.6231	33.1117	37.1892	52.4818	55.2751	32.2367	107.602	122.723	150.658	46.3632	26.2273	193.623	82.1146	70.2974	25.7447	35.021	8.72039	18.5537	9.09216	21.4987	28.7042	5.05583	15.1051	5.58598	13.715	5.23165	6.00539	14.1246	6.62235	10.4964	11.055	6.44733	21.5204	24.5446	30.1316	9.27264	38.7246	16.4229	14.0595
FRUpts2pp_ex	43.042	93.8027	101.373	311.283	39.8351	114.774	87.2004	48.348	112.116	128.415	41.1783	298.458	519.529	38.0272	196.165	99.9448	146.188	37.8683	51.9882	68.682	600.571	52.1016	54.5582	47.6204	40.0829	8.60841	18.7605	20.2747	62.2567	7.96703	22.9548	11.7268	24.8896	17.4401	9.66961	22.4233	25.6829	8.23565	59.6916	7.60545	39.2329	19.989	29.2376	7.57367	10.3976	13.7364	10.4203	10.9116	9.52408
FUM	78.1123	109.089	68.4262	254.688	93.8867	152.755	48.9187	158.725	96.5208	89.2067	1404.05	105.333	123.774	174.188	138.15	46.3918	61.587	187.647	58.2569	65.6027	57.7978	66.262	146.643	58.7224	422.766	15.6225	21.8178	13.6852	50.9376	18.7773	30.551	99.9713	215.429	9.78375	31.7449	19.3042	17.8413	280.81	21.0666	34.8375	27.6299	9.27835	12.3174	37.5294	11.6514	13.1205	13.2524	29.3285	11.7445
FUMt2_2pp_ex_H	15.1621	46.1277	49.1544	11.807	15.439	14.9329	22.3466	10.1129	2877.95	35.0306	11.9723	509.8	29.0182	12.0709	8.89133	236.771	26.421	37.3153	12.9265	14.8074	49.6635	247.654	8.84376	12.6616	9.49966	3.03241	9.22554	9.83087	2.3614	3.08781	2.98658	22.3189	3.15855	4.46932	2.02257	575.589	7.00612	2.39446	101.96	2.41418	1.77827	47.3543	5.2842	7.46306	2.58529	2.96148	49.5307	1.76875	2.53232
G6PDH2r	12.6063	7.15521	6.5547	2.19802	8.26639	27.0811	2.61705	10.559	5.87744	9.4836	8.75292	25.7299	2.4646	3.06219	2.1565	5.56699	4.32605	4.54566	5.40531	8.96317	2.19409	1.96495	7.64866	4.6779	4.4972	2.52126	1.43104	1.31094	0.439604	1.65328	5.41622	2.00311	1.42749	0.52341	2.11179	1.17549	1.89672	1.75058	5.14599	0.612439	0.431299	1.1134	0.865209	0.909131	1.08106	1.79263	0.39299	1.52973	0.935579
GAPD	28.2879	1175.05	121.735	692.732	251.503	349.83	40.9946	27.9403	49.7308	29.8387	29.2793	33.972	360.224	86.3874	93.8989	37.0691	32.241	30.9006	36.86	64.3176	186.393	45.4167	34.5323	101.411	173.414	5.65759	235.009	24.347	138.546	50.3007	69.9659	152.302	11.8081	8.19893	5.58807	9.94616	5.96774	5.85585	6.79439	17.2775	18.7798	7.41382	6.44819	6.18012	7.372	12.8635	9.08335	6.90646	20.2822
GLCptspp_ex_exi	107.24	72.2213	341.972	88.0254	1108.76	399.971	661.362	72.0357	254.454	1000.54	305.679	83.0801	88.1036	238.921	176.851	1695.26	188.93	79.4901	1461.11	105.744	135.574	328.026	476.766	543.981	83.7286	21.4479	14.4443	68.3944	17.6051	221.752	79.9942	18.4041	14.0809	132.272	14.4071	50.8908	200.107	61.1358	16.616	47.7841	35.3701	339.052	37.786	15.898	292.222	21.1487	65.6052	95.3532	108.796
GLNS	19.8931	10.68	21.3607	7.29438	8.51917	7.36886	16.9293	36.5327	10.2202	35.6451	70.066	7.67036	29.0036	10.2104	9.51793	51.4779	15.6376	17.0489	8.04802	13.5521	8.31759	12.2438	15.6824	33.3364	52.5289	3.97862	2.13601	4.27215	1.45888	1.70383	1.47377	9.6859	1.51891	3.38585	7.30654	2.04404	7.12902	14.0132	1.53407	2.04208	1.90359	10.2956	3.12752	3.40979	1.6096	2.71043	2.44875	3.13649	6.66729
GLNabcpp_ex	3.39747	1.86975	1.98078	5.08574	2.26027	2.14989	1.88573	34.6309	1.91372	1.78886	2.81475	1.91175	7.55165	2.14938	2.22922	7.304	51.3849	4.33337	16.9359	13.5382	3.0139	2.52973	2.69911	2.80244	3.57178	0.679495	0.373949	0.396155	1.01715	0.452055	0.429978	0.548413	2.87644	0.377146	6.92618	0.382743	0.357773	0.562949	0.38235	0.429876	0.445844	1.4608	10.277	0.866674	3.38718	2.70765	0.505945	0.539823	0.560489
GLUDy	3.41401	8.38945	2.91185	2.1493	7.00975	1.93084	24.6943	2.50119	2.40451	2.38533	13.2137	2.17903	114.426	17.9926	117.88	1.59628	1.88427	1.77749	1.4486	1.65312	4.97688	5.18592	16.1163	2.31576	1.80801	0.682803	1.67789	0.58237	0.42986	1.40195	0.386168	0.347353	0.463482	4.93885	0.500239	0.480902	0.477065	2.64274	0.435806	3.59852	23.576	0.319256	0.376855	0.355498	0.28972	0.330625	1.03718	3.22325	0.463152
GLUN	81.601	6.72997	15.3451	18.0725	6.9253	6.38906	16.1411	651.295	23.3678	10.629	7.7578	47.1426	46.7936	16.7824	27.9603	6.77869	9.97618	24.883	16.3346	7.38463	17.108	14.279	12.107	6.41349	6.47965	16.3202	1.34599	3.06902	3.61449	1.38506	1.27781	2.18947	3.4472	3.22823	130.259	4.67356	2.12579	1.55156	9.42852	3.35648	5.59205	1.35574	1.99524	4.97659	3.26693	1.47693	2.8558	2.4214	1.2827
GLUSy	69.7489	21.058	93.3647	77.303	24.454	16.7603	69.5391	20.2011	18.0231	17.6142	18.533	269.309	79.9187	20.7556	249.492	2199.63	133.025	19.329	124.396	51.7314	31.3169	21.4155	67.1566	32.5031	17.758	13.9498	4.2116	18.6729	15.4606	4.89081	3.35205	8.86766	4.65278	13.9078	4.04023	3.60461	3.52285	3.7066	53.8617	4.15111	49.8985	439.925	26.6051	3.8658	24.8793	10.3463	4.28311	13.4313	6.50061
GLUt2rpp_ex_H	392.238	83.7736	49.9217	61.5242	73.6403	48.9849	212.329	53.2394	752.908	483.514	154.779	62.2092	225.837	50.4736	68.5469	196.483	224.502	70.905	154.597	305.387	51.5562	52.3858	128.89	51.3972	150.198	78.4476	16.7547	9.98434	12.3048	14.7281	9.79698	11.7749	18.4778	42.4658	10.6479	150.582	96.7029	30.9558	12.4418	10.0947	13.7094	39.2965	44.9005	14.181	30.9195	61.0774	10.4772	25.778	10.2794
GND	8.25515	3.45014	3.72602	2.09958	1.53293	10.1154	4.25119	2.15255	2.42405	1.7277	5.39149	2.04566	1.67608	1.52776	1.73322	2.48993	4.92315	1.5533	1.68934	1.77115	5.3587	3.85287	2.57455	6.57361	1.64303	1.65103	0.690029	0.745203	0.419916	0.306586	2.02308	0.995921	1.16406	0.850238	0.43051	0.48481	0.34554	1.0783	0.409132	0.305552	0.346644	0.497987	0.984629	0.31066	0.337869	0.354229	0.770575	0.514909	1.31472
H2Otpp_ex	283.481	264.046	80.5481	243.947	2018.95	70.9686	73.6086	279.545	71.732	76.3047	10029.9	108.673	244.883	159.836	245.14	69.0919	2197.66	366.648	87.1193	214.277	106.316	174.407	68.3512	121.659	108.528	56.6961	52.8092	16.1096	48.7894	403.789	14.1937	42.5971	27.5906	14.7217	55.9091	14.3464	15.2609	2005.97	21.7347	31.9673	49.0279	13.8184	439.533	73.3295	17.4239	42.8554	34.8814	13.6702	24.3319
ICDHyr	9.06593	5.03083	6.14783	6.49504	8.91664	7.1314	7.52822	6.42008	7.32565	17.6741	7.62882	5.1885	38.9582	8.73344	5.4603	3.86283	18.778	17.4987	19.5964	14.0298	100.23	5.67934	98.6379	45.0335	5.86796	1.81319	1.00617	1.22957	1.29901	1.78333	1.42628	0.963825	0.884028	1.50564	1.28402	1.46513	3.53483	1.52576	1.0377	1.74669	1.09206	0.772567	3.75559	3.49974	3.91928	2.80595	1.13587	19.7276	9.00671
ICL	5.76287	1.25138	0.759808	0.679687	0.584003	3.8624	0.356248	0.304774	0.299102	1.71397	0.289486	1.40952	0.365539	0.845489	2.05845	0.462136	4.2437	0.914452	1.64511	0.332501	0.377909	0.299745	1.07703	0.347056	0.468133	1.15257	0.250276	0.151962	0.135937	0.116801	0.772481	0.113612	0.0790032	0.0712497	0.0609548	0.0598204	0.342795	0.0578973	0.281903	0.169098	0.41169	0.0924272	0.848741	0.18289	0.329022	0.0665001	0.0599491	0.215407	0.0694112
LDH_D	7.46557	104.994	7.68289	73.1985	11.5497	21.6127	19.2402	7.52571	24.7749	10.4303	9.13256	8.47715	10.096	14.8224	17.9825	7.10657	44264.7	8.96167	7.54412	8.41128	35.9615	7.33664	22.3014	38.4144	140.723	1.49311	20.9989	1.53658	14.6397	2.30994	4.32254	5.16427	6.7694	3.84803	1.50514	4.95497	2.08606	1.82651	1.69543	2.96449	3.5965	1.42131	8852.95	1.79233	1.50882	1.68226	1.46733	4.46028	7.68288
MALS	4.89411	6.02596	5.89142	192.443	55.5291	5.16538	10.0808	7.62735	8.77416	25.6394	14.8812	4.74454	7.54709	6.00525	5.53179	12.3713	7.26537	12.5739	5.9991	17.6169	9.07306	12.5512	22.4305	8.2053	6.83208	0.978823	1.20519	1.17828	38.4886	11.1058	1.03308	1.26254	5.87961	2.01616	1.52547	1.75483	5.12788	2.97625	0.948909	1.20105	1.10636	2.47425	1.45307	2.51479	1.19982	3.52337	2.51023	4.4861	1.64106
MALt2_2pp_ex_H	8.55362	6.25544	9.03027	8.54871	6.36012	5.02974	4.41455	5.29881	4.60788	36.0246	6.99302	9.99339	12.2128	5.55599	6.03475	18.4504	5.23032	6.94619	5.30056	4.67113	7.0919	7.45896	6.62564	5.16125	4.34667	1.71072	1.25109	1.80605	1.70974	1.27202	1.00595	5.15332	2.26663	0.88291	1.05976	0.921576	7.20491	1.3986	1.99868	1.1112	1.20695	3.69007	1.04606	1.38924	1.06011	0.934227	1.49179	1.32513	1.03225
MDH	42.5168	29.0843	25.5553	74.7535	397.693	8856.37	156.421	24.8771	96.8928	56.9381	26.6112	84.6548	30.1322	20.9609	29.9345	36.6104	52.7503	54.2502	97.4042	165.236	87.0119	25.9891	29.0692	21.9188	22.5097	8.50335	5.81686	5.11106	14.9507	79.5387	1771.27	4.51677	4.8248	31.2843	4.97542	19.3786	11.3876	5.32224	16.931	4.19217	5.98689	7.32209	10.5501	10.85	19.4808	33.0472	5.19782	5.81385	4.38375
ME1	19.9204	10.478	7.48794	19.8009	12.0818	10.5083	95.6871	12.0104	8.13693	16.7195	60.3184	14.0121	28.8043	33.1284	7.88352	12.0116	25.6055	12.221	34.7903	7.85435	13.8478	7.48899	12.5629	10.3567	16.162	3.98407	2.09559	1.49759	3.96018	2.41635	2.10165	6.05471	1.96491	19.1374	2.40207	1.62739	3.34389	12.0637	2.80241	6.62568	1.5767	2.40233	5.12111	2.44419	6.95806	1.57087	1.4978	2.51259	2.07134
ME2	25.5757	54.9328	53.6287	80.1098	32.3296	28.6604	32.6018	33116.6	166.413	256.314	39.7348	34.4103	74.7315	61.3172	78.1413	81.8901	81.1036	59.7223	35.5932	27.9118	25.0044	24.9051	308.508	115.889	71.4961	5.11514	10.9866	10.7257	16.022	6.46593	5.73207	55.0649	7.25941	6.52036	6623.33	33.2826	51.2628	7.94695	6.88205	12.2634	15.6283	16.378	16.2207	11.9445	7.11864	5.58237	4.98102	61.7017	23.1777
NADH16pp_H	8.71576	8.23588	9.62604	18.8309	6.59602	13.1288	3.45418	12.8077	7.35182	4.70667	3.69758	3.77564	9.00717	4.54128	4.94382	3.68983	4.50962	4.83634	28.9186	7.09068	8.87717	7.79072	20.9851	39.0158	25.928	1.74315	1.64718	1.92521	3.76619	1.3192	2.62576	8.73324	4.55448	0.690836	2.56155	1.47036	0.941333	0.739516	0.755129	0.908255	0.988764	0.737966	0.901925	0.967267	5.78373	1.41814	1.55814	4.19702	7.80316
NADTRHD	877.978	119.628	163.637	244.534	158.085	1522.62	896.535	226.03	111.545	178.524	141.544	103.281	450.551	597.154	326.94	115.456	502.89	6635.34	192.985	762.201	1536.58	480.326	142.811	266.31	130.463	175.596	23.9257	32.7274	48.9068	31.617	304.523	25.3741	246.231	179.307	45.2061	22.309	35.7047	28.3088	20.6561	119.431	65.3881	23.0911	100.578	1327.07	38.597	152.44	96.0653	28.5621	53.2621
NH4tpp_ex	7.00397	17.2161	6.05867	7.83325	25.5633	20.7672	8.38559	12.6897	7.75915	5.54269	22.4919	42.4514	8.06884	16.8688	5.7849	8.43371	9.42087	6.72082	7.97882	66.4836	9.01028	27.32	16.3726	5.55164	17.2035	1.40079	3.44322	1.21173	1.56665	5.11266	4.15345	1.33668	1.24748	1.67712	2.53794	1.55183	1.10854	4.49838	8.49028	3.37377	1.15698	1.68674	1.88417	1.34416	1.59576	13.2967	5.464	3.27452	1.11033
O2tpp_ex	171.288	81.9576	95.0875	327.764	103.395	649.898	457.05	76.2742	134.315	313.785	194.787	95.8274	90.7016	82.5176	85.5003	92.249	269.758	190.815	425.134	383.296	383.439	24192.8	79.2861	238.238	2260.68	34.2577	16.3915	19.0175	65.5527	20.679	129.98	18.0323	31.757	91.41	15.2548	26.8631	62.7571	38.9573	19.1655	16.5035	17.1001	18.4498	53.9516	38.163	85.0268	76.6592	4838.57	15.8572	47.6475
PDH	281.245	86.1446	180.086	102.014	178.578	140.525	97.9511	1004.93	111.507	73.9664	124.623	848.788	6784.85	310.447	82.3915	254.834	72.6295	95.0007	182.054	93.4415	107.68	69.1113	71.7036	298.778	93.1528	56.249	17.2289	36.0172	20.4027	35.7157	28.1049	17.9293	27.8776	19.5902	200.986	22.3014	14.7933	24.9246	169.758	62.0893	16.4783	50.9668	14.5259	19.0001	36.4109	18.6883	13.8223	14.3407	59.7557
PFKA	167.689	79.4726	92.1574	152.87	653.069	161.695	108.264	199.265	870.268	101.827	1002.35	654.016	190.303	206.255	92.0035	555.218	119.973	70.6351	83.7876	139.087	189.821	73.5836	90.1065	498.328	99.2027	33.5378	15.8945	18.4315	30.574	130.614	32.339	14.0932	29.4277	21.6529	39.853	174.054	20.3655	200.47	130.803	41.2509	18.4007	111.044	23.9946	14.127	16.7575	27.8174	14.7167	18.0213	99.6656
PFL	504.454	96.2289	50.9975	112.295	128.888	127.611	1112.83	274.801	201.534	65.4449	118.546	370.865	202.775	105.318	61.306	322.545	55.3165	95.8912	53.5089	95.9844	70.4078	62.6926	1789.53	53.9617	94.5756	100.891	19.2458	10.1995	22.459	25.7777	25.5223	20.8637	18.871	222.567	54.9602	40.3068	13.089	23.7091	74.173	21.0637	12.2612	64.5091	11.0633	19.1782	10.7018	19.1969	12.5385	357.906	10.7923
PGI	336.299	69.8209	81.7638	253.267	168.844	50.0498	55.6224	180.391	1721.31	117.272	186.864	86.1702	47.8461	125.968	109.544	66.4501	44.7099	66.6235	276.2	48.2448	806.486	55.8738	59.6458	103.004	54.9305	67.2597	13.9642	16.3528	50.6535	33.7688	10.01	11.2789	32.6348	11.1245	36.0781	344.261	23.4544	37.3729	17.234	25.1937	21.9087	13.29	8.94198	13.3247	55.24	9.64895	11.1748	11.9292	20.6008
PGK	88.944	88.1168	155.136	433.689	347.264	199.235	84.9613	115.124	98.9865	176.486	171.358	173.917	109.818	1139.38	641.517	248.966	88.549	195.102	113.544	388.876	256.333	151.889	248.815	149.331	93.5829	17.7888	17.6234	31.0272	86.7378	69.4528	39.847	39.6574	72.3636	16.9923	23.0249	19.7973	35.2971	34.2717	34.7833	227.877	128.303	49.7933	17.7098	39.0205	22.7089	77.7751	30.3779	49.7629	29.8662
PGL	15.6489	33.702	48.0939	24.2731	24.0197	52.713	34.2591	51.9161	1006.71	140.808	18.5623	33.5569	39.4386	29.6173	93.7755	24.2235	31.2776	17.6133	26.9257	110.139	24.4159	21.0319	18.6715	1039.58	15.0766	3.12978	6.7404	9.61878	4.85463	4.80395	10.5426	3.17092	3.32672	6.85182	10.3832	201.341	28.1616	3.71247	6.71139	5.92347	18.7551	4.84469	6.25553	3.52266	5.38513	22.0277	4.20639	3.73431	207.916
PGM	11.1496	106.856	90.0317	23.8406	12.2644	133.11	18.603	27.0217	11.6519	7.25672	16.9734	8.03503	9.34954	23.3894	7.85333	8.27184	51.3093	9.80288	34.1397	14.5133	6.52546	102.429	38.4257	13.4326	15.8541	2.22993	21.3712	18.0063	4.76812	2.45287	26.6219	975.865	1.41155	3.72061	5.40434	2.33037	1.45134	3.39468	1.60701	4.67788	1.57067	1.65437	10.2619	1.96058	6.82794	2.90267	20.4858	7.68514	2.68653
PIt2rpp_ex_H	324.088	22.3522	106.461	34.616	46.883	88.3979	396.954	138.722	161.892	43.5265	37.4027	36.6277	27.7215	34.1307	634.081	26.4331	301.98	38.4204	28.0774	87.2365	42.6115	314.262	30.429	23.2288	81.3612	64.8175	4.47045	21.2922	6.9232	9.37659	17.6796	3.94873	6.41896	79.3909	27.7444	32.3784	8.70531	7.48055	7.32555	6.82614	126.816	5.28663	60.3959	7.68409	5.61548	17.4473	62.8523	6.08581	4.64576
PPC	4.69573	1.74665	11.8559	1.1669	5.062	4.60943	4.89542	4.99462	1.8751	1.64983	11.6542	1.64831	1.86732	40.0734	2.02662	1.49734	2.85121	2.99163	3.67713	4.67008	4.35193	1.81811	7.69653	19.0544	8.04804	0.939147	0.349329	2.37117	0.233379	1.0124	0.921885	0.386698	0.603699	0.979085	0.998924	0.37502	0.329966	2.33084	0.329663	8.01468	0.405324	0.299467	0.570243	0.598326	0.735426	0.934016	0.363622	1.53931	3.81087
PPCK	28.7707	28.6155	21.922	14.2211	11.8346	347.27	17.4877	12.4282	16.3298	13.9527	11.1766	21.0218	10.5614	16.5558	12.3384	169.624	18.201	14.8276	16.0701	36.8943	272.971	41.1674	12.3893	31.7062	23.4658	5.75413	5.7231	4.3844	2.84423	2.36691	69.4541	5.86521	3.39484	3.49755	2.48563	3.26597	2.79055	2.23532	4.20435	3.31117	2.46767	33.9249	3.64019	2.96552	3.21402	7.37887	8.23347	2.47786	6.34124
PPS	1.45027	1.19454	127.614	1.75342	1.38321	1.69577	1.98039	3.14877	1.59428	4.16938	5.73594	3.57981	1.52424	2.81143	1.25576	5.24534	1.29111	12.0047	5.05106	8.6227	2.10875	648.554	6.67273	3.08687	1.41743	0.290055	0.238907	25.5227	0.350684	0.276642	0.339154	0.427247	0.356314	0.396078	0.629754	0.318856	0.833877	1.14719	0.715962	0.562287	0.251152	1.04907	0.258222	2.40094	1.01021	1.72454	129.711	1.33455	0.617374
PTAr	75.9607	5.21947	1.27871	1.2196	4.1208	153.238	4.63355	1.75812	3.77525	1.97083	3.06246	4.52106	2.1731	1.81321	2.54212	2.50935	1.25232	24.5569	2.39108	6.63372	25.5977	1.52711	6.52292	1.60991	1.71161	15.1921	1.04389	0.255743	0.243919	0.824161	30.6476	0.780598	0.261593	0.92671	0.351624	0.75505	0.394166	0.612492	0.904211	0.362642	0.508423	0.501869	0.250465	4.91137	0.478215	1.32674	0.305421	1.30458	0.321982
PYKF	29.4755	1.94367	1.97303	1.63562	2.06071	2.0758	1.93805	1.35513	1.38368	3.42253	1.92062	1.3024	13.4711	4.14268	18.2467	1.41069	1.5375	1.45876	1.67244	3.40608	1.35228	2.98086	8.36091	1.31108	4.17523	5.89511	0.388734	0.394606	0.327123	0.412143	0.41516	1.59443	2.90409	0.387611	0.271026	0.276736	0.684505	0.384125	0.26048	0.828536	3.64933	0.282138	0.3075	0.291751	0.334487	0.681215	0.596172	1.67218	0.262216
PYRt2rpp_ex_H	422.333	117.969	50294	117.438	91.5601	174.888	1187.61	167.347	91.2351	89.7018	94.1095	269.973	80.5524	245.44	136.62	131.137	388.764	109.486	115.075	72.33	157.231	72.1228	164.212	73.5595	191.774	84.4667	23.5938	10058.8	23.4876	18.312	34.9777	21.4564	26.4819	237.522	33.4693	18.247	17.9404	18.8219	53.9946	49.088	27.324	26.2274	77.7528	21.8971	23.0149	14.466	14.4246	32.8424	14.7119
RPE	147.289	246.892	3146.52	100.852	100.129	384.049	101.656	157.988	946.174	1300.18	552.425	121.032	371.3	222.078	488.151	1673.31	243.21	156.616	385.865	111.321	109.937	1360.92	108.645	152.607	536.952	29.4579	49.3784	629.304	20.1704	20.0258	76.8099	27.9472	44.6296	20.3311	31.5975	189.235	260.035	110.485	24.2063	44.4155	97.6301	334.662	48.642	31.3233	77.173	22.2641	272.184	21.729	30.5215
RPI	17.6584	90.8733	61.9802	216.644	14.0506	19.8035	139.641	13.3263	45.9652	13.0155	24.974	25.9944	27.8766	23.4811	43.2559	16.2632	14.1556	30.6225	19.7809	17.6038	13.9379	103.777	25.8669	15.1728	36.016	3.53167	18.1747	12.396	43.3289	2.81013	3.96071	3.2612	4.18729	27.9281	2.66527	9.19303	2.60311	4.99479	5.19888	4.69621	8.65117	3.25265	2.83113	6.12449	3.95617	3.52076	20.7554	5.17337	3.03456
SUCCt2_2pp_ex_H	16.2268	418.175	23.1024	39.1155	27.3139	32.8179	31.4716	28.8243	11.5821	13.5444	10.56	32.7659	31.7741	85.8299	10.7724	13.565	19.6769	20.8669	31.7753	17.8218	15.4226	10.8536	18.5045	36.3979	41.0968	3.24535	83.635	4.62048	7.8231	5.46278	6.56358	6.02988	3.76141	6.29432	5.76487	2.31642	2.70887	2.11201	6.55318	17.166	2.15449	2.713	3.93538	4.17338	6.35506	3.56435	2.17073	3.70091	7.27958
SUCCt3pp_ex_H	69.7742	74.7137	247.221	31.8876	193.447	303.484	48.3263	47.3519	283.227	4268.78	44.4636	51.0526	41.575	241.233	190.319	61.8105	69.6911	191.682	263.943	131.735	88.0712	35.8664	359.334	83.3652	81.9081	13.9548	14.9427	49.4442	6.37752	38.6895	60.6968	25.1628	27.8616	9.66527	9.47038	56.6453	853.756	8.89272	10.2105	48.2466	38.0639	12.3621	13.9382	38.3364	52.7886	26.3469	7.17328	71.8669	16.673
SUCDi	138.525	411.592	8762.36	98.1268	95.1039	141.485	150.372	240.74	95.9386	85.2402	940.508	10991.1	94.3816	331.198	97.4776	2942.48	265.319	813.271	115.359	312.561	94.5234	315.242	170.68	328.973	386.185	27.7049	82.3184	1752.47	19.6254	19.0208	28.2969	43.9266	144.995	30.0744	48.148	19.1877	17.048	188.102	2198.22	66.2396	19.4955	588.496	53.0638	162.654	23.0718	62.5123	63.0483	34.1359	65.7946
SUCOAS	310.24	126.665	126.438	193.394	807.705	557.594	173.152	103.793	898.818	106.386	2122.71	1460.76	114.467	859.781	269.293	94.2369	147.615	134.142	97.0429	4857.9	159.53	178.188	130.477	93.4391	205.377	62.0481	25.3331	25.2877	38.6788	161.541	111.519	55.9474	1842.73	34.6304	20.7585	179.764	21.2772	424.543	292.151	171.956	53.8585	18.8474	29.523	26.8284	19.4086	971.579	35.6375	26.0955	18.6878
TALA	32.8263	66.0043	69.0324	35.9018	153.915	27.6709	64.479	82.7134	31.8324	35.0426	49.7714	26.5705	27.8856	262.75	51.5616	100.861	134.484	171.342	29.0619	29.9481	35.9353	310.33	24.8985	3358.3	295.971	6.56526	13.2009	13.8065	7.18036	30.7831	5.53417	5.27135	82.6514	12.8958	16.5427	6.36648	7.00852	9.95429	5.3141	52.55	10.3123	20.1722	26.8968	34.2683	5.81237	5.98963	62.066	4.97971	671.66
THD2pp_H	18.7178	4.20269	4.53178	8.48289	9.93967	5.30689	4.59979	11.9743	5.34217	3.99643	7.91948	3.90306	40.4327	18.7557	35.2846	3.92538	3.81473	6.68949	24.1605	4.96099	6.07254	5.56452	9.87638	5.10036	13.5343	3.74355	0.840537	0.906357	1.69658	1.98793	1.06138	0.935575	2.19234	0.919958	2.39487	1.06843	0.799287	1.5839	0.780612	3.75114	7.05692	0.785076	0.762946	1.3379	4.83211	0.992198	1.1129	1.97528	1.02007
TKT1	27.0836	25.3331	42.5972	48.9291	21.9406	21.941	65.8393	20.5057	24.0595	39.9454	38.2095	22.3686	27.8484	27.2136	309.07	41.4831	26.0519	5206.14	27.0553	24.0049	20.461	30.1853	161.296	49.0476	39.3578	5.41672	5.06663	8.51944	9.78581	4.38812	4.38821	12.9062	4.77252	13.1679	4.10114	4.8119	7.98908	7.64191	4.47373	5.44271	61.814	8.29662	5.21037	1041.23	5.41107	4.80099	6.03705	32.2591	9.80952
TKT2	415.268	133.455	174.563	357.322	130.763	99.9215	117.372	154.613	81.768	205.099	459.375	83.4063	151.678	140.736	88.435	1213.59	91.5536	179.284	114.732	257.672	84.8276	112.158	292.96	106.747	176.093	83.0535	26.691	34.9126	71.4645	26.1526	19.9843	25.1431	45.4314	23.4743	30.9226	16.3536	41.0198	91.875	16.6813	28.1473	17.687	242.719	18.3107	35.8569	22.9463	51.5343	22.4315	58.592	21.3495
TPI	160.448	334.299	1201.36	154.392	100.861	73.2608	64.1114	285.423	334.244	712.134	163.93	87.0527	176.19	113.39	834.22	595.638	119.083	263.539	115.815	74.0585	129.559	70.4173	59.4029	462.996	2891.36	32.0895	66.8598	240.271	30.8784	20.1722	14.6522	15.4361	19.0851	12.8223	57.0847	66.8487	142.427	32.786	17.4105	22.6781	166.844	119.128	23.8165	52.7077	23.1631	14.8117	14.0835	11.8806	92.5993
HEX1	89.2818	58.3427	1125.41	1882.73	60.3306	88.2473	168.918	2163.36	2735.14	56.0121	63.4211	71.8817	94.9031	59.307	63.2721	151.578	57.9894	84.6382	128.488	109.82	306.619	72.6648	66.6942	720.157	352.452	17.8564	11.6685	225.082	376.546	12.0661	17.6495	13.2024	11.2513	33.7835	432.672	547.028	11.2024	12.6842	14.3763	11.8614	12.6544	30.3157	11.5979	16.9276	25.6975	21.9641	14.533	13.3388	144.031
PFKB	59.9307	176.237	513.276	98.9996	81.3099	65.8189	57.4838	274.719	56.0909	53.7572	62.8192	67.4092	132.865	73.3482	118.727	91.0551	55.4474	92.9426	121.9	396.593	142.627	855.769	62.3405	82.2907	70.6746	11.9861	35.2474	102.655	19.7999	16.262	13.1638	10.3682	14.4318	11.4968	54.9437	11.2182	10.7514	12.5638	13.4818	14.6696	23.7455	18.211	11.0895	18.5885	24.3801	79.3186	171.154	12.4681	16.4581
PYKA	3.14508	0.27596	0.429513	0.76535	25.5725	0.370496	0.32394	0.843906	0.539202	3631.43	0.612199	1.28307	1.23428	0.355082	0.579813	0.671313	2.24014	0.425204	0.302919	0.291207	10.7252	3.11204	0.333721	0.285	0.436165	0.629016	0.0551919	0.0859027	0.15307	5.1145	0.0740991	0.0856619	0.0945381	0.0647881	0.168781	0.10784	726.287	0.12244	0.256614	0.0710164	0.115963	0.134263	0.448029	0.0850409	0.0605838	0.0582414	0.622407	0.0667442	0.057
EDA	14.6975	61.0433	56.6594	13.9978	16.8768	42.5604	109.873	14.2075	125.726	20.0884	15.0544	30.1946	52.1054	32.1827	38.9462	8051.19	14.5909	68.2391	54.4568	66.4898	1904.97	25.1551	13.9998	22.3582	75.386	2.93951	12.2087	11.3319	2.79956	3.37535	8.51208	39.8612	11.7627	21.9746	2.8415	25.1452	4.01769	3.01088	6.03892	6.43654	7.78924	1610.24	2.91817	13.6478	10.8914	13.298	5.03103	2.79996	4.47164
EDD	36.6723	76.1508	33.8106	51.2153	46.726	53.5075	180.746	36.3005	319.436	43.4388	301.645	36.0599	288.367	114.541	879.332	39.6434	41.3258	207.038	97.5958	97.4386	35.4027	88.3125	32.1954	35.2889	81.4461	7.33447	15.2302	6.76212	10.2431	9.3452	10.7015	26.0931	7.69017	36.1492	7.26011	63.8872	8.68776	60.329	7.21198	22.9083	175.866	7.92868	8.26516	41.4075	19.5192	19.4877	17.6625	6.43908	7.05778
FBP_Glpx	7.42814	41.3251	4.21827	4.27265	7.5346	4.14107	8.71319	5.37085	31.4077	8.78058	19.9417	1878.86	24.0962	3.86325	4.98364	10.4787	11.7741	152.001	6.44591	12.4327	14.9082	14.7962	5.64188	106.313	5.76556	1.48563	8.26501	0.843654	0.854529	1.50692	0.828214	0.83182	0.813496	1.74264	1.07417	6.28154	1.75612	3.98834	375.772	0.772651	0.996727	2.09575	2.35481	30.4002	1.28918	2.48653	2.95925	1.12838	21.2625
PGL_spon	48.2699	32.8672	21.8333	51.5577	78.3744	385.753	30.6094	25.0247	125.251	44.1651	22.226	37.8684	65.5376	26.2288	59.5175	32.0525	24.4452	22.3926	33.5728	24.0322	26.5451	942.328	23.2579	34.014	41.0962	9.65397	6.57344	4.36666	10.3115	15.6749	77.1506	10.1583	4.89385	6.12188	5.00494	25.0503	8.83301	4.4452	7.57368	5.24575	11.9035	6.4105	4.88903	4.47853	6.71455	4.80644	188.466	4.65159	6.8028
MDH2	73.5339	181.898	67.1994	71.1092	127.293	65.6549	49.9522	78.0645	33.7824	84.6155	325.772	75.8313	55.2731	43.1359	51.2491	194.016	34.6391	47.2375	73.0539	204.077	41.1186	192.547	40.5241	90.9127	39.0334	14.7068	36.3795	13.4399	14.2218	25.4585	13.131	9.93748	11.0052	9.99044	15.6129	6.75649	16.9231	65.1543	15.1663	8.62718	10.2498	38.8033	6.92782	9.44751	14.6108	40.8154	38.5095	8.10483	18.1825
EX_E4P(e)	1.52504	10.3703	2.12062	0.565401	0.971279	1.07956	0.687073	0.663876	1.63353	1.03349	1.20399	7.99772	3.0389	7.56555	0.605496	0.752143	0.685195	0.842956	0.540468	0.646359	2.27867	0.491291	0.770898	3.326	4.56794	0.305007	2.07406	0.424124	0.11308	0.194256	0.215912	0.119261	0.142709	0.137415	0.132775	0.326705	0.206697	0.240798	1.59954	1.51311	0.121099	0.150429	0.137039	0.168591	0.108094	0.129272	0.0982582	0.15418	0.665201
EX_S7P(e)	156.046	109.726	350.787	80.0552	349.039	87.7502	8453.57	164.873	132.467	2965.3	274.357	179.543	1267.07	87.5207	117.196	186.879	140.894	268.609	83.1808	98.5034	161.378	234.501	92.5535	618.114	82.5387	31.2093	21.9452	70.1573	16.011	69.8077	17.55	64.0221	17.3442	1690.71	32.9745	26.4934	593.06	54.8715	35.9087	17.5041	23.4391	37.3758	28.1789	53.7218	16.6362	19.7007	46.9002	18.5107	123.623
EX_RU5P(e)	128.736	189.256	122.497	125.499	1352.91	104.342	511.274	80.1324	77.1579	154.613	899.679	78.3173	8449.34	100.293	135.333	97.1146	438.441	1542.39	80.5297	88.6383	77.3542	132.071	419.089	1825.84	426.967	25.7472	37.8512	24.4993	25.0997	270.583	20.8684	23.72	30.3589	102.255	16.0265	15.4316	30.9226	179.936	15.6635	20.0585	27.0667	19.4229	87.6881	308.478	16.1059	17.7277	26.4143	83.8177	365.168
EX_OAA(e)	77.4487	95.8562	83.0906	68.4263	374.164	64.4169	82.8952	144.777	258.694	598.497	325.394	102.424	81.7867	66.8012	77.9731	354.142	64.2096	74.1709	87.9426	79.9462	101.209	171.053	195.8	157.575	86.1606	15.4897	19.1712	16.6181	13.6853	74.8328	12.8834	55.164	43.7079	16.579	28.9555	51.7387	119.699	65.0787	20.4848	13.3602	15.5946	70.8284	12.8419	14.8342	17.5885	15.9892	34.2107	39.16	31.5151
EX_SUCCOA(e)	68.511	141.858	156.674	73.6849	210.7	93.0531	64.6796	63.3214	74.886	1263.12	130.435	73.4293	79.8404	99.8726	716.54	61.3605	66.8137	91.2625	446.197	78.0353	253.535	82.3538	107.517	55.9532	54.8705	13.7022	28.3715	31.3348	14.737	42.1401	18.6106	1575.48	17.2357	12.9359	12.6643	14.9772	252.624	26.087	14.6859	19.9745	143.308	12.2721	13.3627	18.2525	89.2395	15.6071	16.4708	21.5035	11.1906
EX_ACCOA(e)	57.0384	58.5815	79.6799	64.7673	185.695	43.7179	49.2014	4130.6	91.696	66.0842	125.461	39.279	304.979	120.369	1297.11	229.787	40.2873	1983.66	443.026	47.2133	37.7795	78.9177	93.4501	41.2882	78.2334	11.4077	11.7163	15.936	12.9535	37.139	8.74359	9.58753	24.8803	9.84027	826.119	18.3392	13.2168	25.0922	7.8558	24.0738	259.422	45.9574	8.05746	396.733	88.6052	9.44267	15.7835	18.69	8.25763
DDPA	89.2994	1561.66	52.8834	34.8992	55.8197	72.1173	35.7954	33.9443	108.852	55.3089	48.1523	103.93	47.0065	381.96	77.9909	345.54	49.4317	36.2301	40.2916	92.582	62.9736	37.8722	120.445	56.3523	72.844	17.8599	312.331	10.5767	6.97985	11.1639	14.4235	309.707	10.8707	7.15908	6.78886	21.7705	11.0618	9.63046	20.7861	76.3921	15.5982	69.1081	9.88634	7.24602	8.05831	18.5164	7.57444	24.0889	11.2705
PGMT	27.8551	24.8269	24.6438	27.4186	27.4451	41.4632	24.5801	82.146	34.5774	30.5978	94.3071	30.3042	139.673	53.6294	157.562	29.6894	74.6018	2309.55	64.4889	24.8514	27.0855	87.099	25.4445	56.9083	37.0358	5.57102	4.96539	4.92876	5.48373	5.48903	8.29264	11.5016	95.1174	4.91602	16.4292	6.91547	6.11956	18.8614	6.06083	10.7259	31.5124	5.93788	14.9204	461.911	12.8978	4.97028	17.4198	5.0889	11.3817
GLGC	11.6163	7.73146	38.3078	6.45	7.63554	34.558	27.7463	184.67	15.7965	24.0912	6.45086	7.09073	51.5103	16.8406	7.6599	6.92277	8.45792	9.65665	6.8344	11.1894	7.5893	9.0983	20.2316	330.101	6.44953	2.32327	1.54629	7.66155	1.29	1.52711	6.9116	4.90178	1.24461	5.54926	36.934	3.15931	4.81823	1.29017	1.41815	3.36812	1.53198	1.38455	1.69158	1.93133	1.36688	2.23788	1.81966	4.04632	66.0203
R5PP	259.771	122.155	127.312	140.96	113.568	143.6	178.726	599.005	763.463	125.449	298.265	210.274	133.757	106.869	51921	367.778	329.852	115.52	157.657	106.382	164.211	171.596	110.159	117.982	323.129	51.9542	24.4309	25.4623	28.1919	22.7136	28.72	89.2273	88.1281	35.7452	119.801	152.693	25.0899	59.653	42.0547	21.3737	10384.2	73.5556	65.9705	23.1039	31.5314	21.2763	34.3192	22.0319	23.5964
EX_DHAP(e)	72.7317	83.9923	118.211	179.926	96.4467	70.9223	86.6976	142.401	69.7931	95.7517	440.855	130.944	471.565	69.4111	709.771	114.353	111.006	129.715	1336.85	71.3258	159.372	1478.05	372.963	98.31	73.1857	14.5463	16.7985	23.6422	35.9852	19.2893	14.1845	20.6243	22.4891	17.3395	28.4803	13.9586	19.1503	88.1709	26.1888	13.8822	141.954	22.8705	22.2012	25.943	267.371	14.2652	295.611	74.5927	19.662
EX_3PG(e)	82.4553	188.429	166.689	151.553	84.0446	135.251	138.244	81.2586	139.365	143.373	130.018	110.664	1248.99	1341.17	171.284	942.686	244.957	247.988	334.916	89.711	247.091	106.497	84.8668	1799.2	283.078	16.4911	37.6858	33.3378	30.3105	16.8089	27.0503	15.7916	41.5534	27.6489	16.2517	27.873	28.6745	26.0036	22.1329	268.234	34.2568	188.537	48.9914	49.5976	66.9833	17.9422	21.2995	16.9734	359.84
EX_F6P(e)	66.1185	58.9288	41.1375	39.8902	46.5705	75.8433	58.918	128.345	71.638	40.7446	46.0133	77.5578	269.564	101.854	154.714	136.469	70.1857	57.8925	247.985	87.0308	45.3191	121.934	122.861	49.5465	46.5051	13.2237	11.7858	8.22749	7.97805	9.3141	15.1687	1053.97	10.1362	11.7836	25.6691	14.3276	8.14891	9.20266	15.5116	20.3707	30.9429	27.2938	14.0371	11.5785	49.5969	17.4062	24.3869	24.5722	9.9093
EX_G3P(e)	132.982	143.838	210.603	5572.82	406.178	104.298	148.283	105.567	254.684	106.209	186.49	451.599	5600.5	82.8552	86.5605	97.8082	112.025	194.557	198.841	137.292	83.7185	785.805	2656.07	102.026	268.707	26.5964	28.7675	42.1206	1114.56	81.2357	20.8596	22.1799	591.412	29.6567	21.1134	50.9368	21.2418	37.2981	90.3199	16.571	17.3121	19.5616	22.405	38.9114	39.7682	27.4585	157.161	531.215	20.4052
EX_PEP(e)	97.3913	107.863	319.447	364.871	57.5562	616.662	78.2129	335.537	289.819	115.534	57.4131	252.976	302.315	137.761	153.903	83.5794	76.8433	104.642	65.1501	109.305	112.46	122.291	154.11	882.598	210.817	19.4783	21.5726	63.8893	72.9742	11.5112	123.332	14.2991	171.07	15.6426	67.1074	57.9637	23.1067	11.4826	50.5951	27.5521	30.7806	16.7159	15.3687	20.9283	13.03	21.8609	24.4581	30.822	176.52
ACS	136.967	103.442	44.927	60.3387	303.914	32.3045	448.783	38.9088	32.9749	37.3651	65.1733	69.0701	401.537	74.7509	57.9129	58.3764	70.5245	149.131	306.091	46.7761	149.129	41.7031	73.8721	58.4737	194.059	27.3933	20.6884	8.9854	12.0677	60.7828	6.4609	6.26874	6.13847	89.7566	7.78177	6.59498	7.47302	13.0347	13.814	14.9502	11.5826	11.6753	14.1049	29.8262	61.2181	9.35522	8.34062	14.7744	11.6947
EX_2DDA7P(e)	51.5292	62.4343	24.8765	28.5879	23.8588	4007.45	31.5004	62.9424	57.95	23.2713	50.9884	1015.12	410.013	148.432	58.0278	43.5081	96.4589	20.8505	16.6942	88.397	28.6846	19.9017	18.1233	15.6236	15.7864	10.3058	12.4869	4.97531	5.71758	4.77176	801.489	3.18559	35.3712	6.30008	12.5885	11.59	4.65426	10.1977	203.025	29.6865	11.6056	8.70163	19.2918	4.1701	3.33883	17.6794	3.98034	3.62466	3.12473
EX_ADPGLC(e)	117.562	122.582	168.819	927.489	257.29	108.23	240.787	676.468	102.775	56.6016	224.586	73.7511	179.825	93.8969	96.0691	259.511	2471.44	260.095	59.1585	106.867	222.613	66.8935	60.0113	142.067	882.145	23.5124	24.5164	33.7638	185.498	51.458	21.646	92.3763	33.3111	48.1574	135.294	20.5549	11.3203	44.9172	14.7502	18.7794	19.2138	51.9023	494.289	52.0189	11.8317	21.3733	13.3787	12.0023	28.4133
ADPGLCtpp_ex	193.254	195.61	55.4729	67.6911	182.648	65.6525	132.021	52.2246	80.7717	380.478	46.3589	717.005	86.3676	304.419	85.6518	194.648	420.697	444.883	167.859	89.6548	113.761	104.055	173.483	63.4765	59.6336	38.6509	39.1219	11.0946	13.5382	36.5295	13.1305	17.1659	16.9306	26.4043	10.4449	16.1543	76.0955	9.27179	143.401	60.8839	17.1304	38.9295	84.1395	88.9767	33.5719	17.931	20.8109	34.6966	12.6953
2DDA7Ptpp_ex	65.0744	68.2987	54.9716	61.7588	161.745	97.1155	99.5994	80.0272	57.0386	63.2019	246.512	127.276	139.622	145.901	56.1289	71.8412	58.9516	61.2938	1539.93	64.9279	265.943	108.947	95.0087	255.805	181.279	13.0149	13.6597	10.9943	12.3518	32.349	19.4231	13.3685	44.5527	19.9199	16.0054	11.4077	12.6404	49.3024	25.4551	29.1802	11.2258	14.3682	11.7903	12.2588	307.985	12.9856	21.7894	19.0017	51.1609
E4Ptpp_ex	405.386	80.0674	80.4858	720.176	399.039	165.019	106.167	82.4068	292.886	139.04	199.578	145.464	79.336	84.3217	119.494	199.309	128.267	96.0127	169.261	137.839	100.48	124.491	241.249	158.084	115.023	81.0773	16.0135	16.0972	144.035	79.8078	33.0038	24.7887	29.0863	21.2334	16.4814	58.5771	27.8081	39.9156	29.0928	16.8643	23.8989	39.8617	25.6534	19.2025	33.8522	27.5677	24.8982	48.2499	31.6168
S7Ptpp_ex	218.85	1648.54	389.201	112.942	97.5527	154.262	119.918	50.193	186.073	411.506	220.212	81.0343	112.473	70.5955	58.4265	60.1014	78.0739	56.008	84.6075	280.852	104.492	68.0373	104.18	888.774	76.7031	43.77	329.708	77.8403	22.5884	19.5105	30.8524	10.3664	12.6636	23.9836	10.0386	37.2146	82.3012	44.0424	16.2069	14.1191	11.6853	12.0203	15.6148	11.2016	16.9215	56.1704	13.6075	20.8361	177.755
RU5Ptpp_ex	60.1455	19.1675	44.21	36.6389	10.7991	17.0673	20.2265	19.2012	33.1215	10.5813	38.0237	23.5363	67.7981	42.2638	117.821	19.5558	1535.38	116.51	14.1279	79.1645	21.7075	24.8627	13.817	289.316	86.6131	12.0291	3.83349	8.84199	7.32778	2.15982	3.41345	2.16856	3.93473	4.04529	3.84024	6.6243	2.11626	7.60473	4.70725	8.45277	23.5642	3.91115	307.076	23.3019	2.82557	15.8329	4.97254	2.7634	57.8632
OAAtpp_ex	426.519	1115.14	4108.89	98.5573	246.076	106.338	752.9	107.18	174.239	115.604	232.059	1197.79	124.803	130.846	229.626	945.145	451.925	138.682	291.169	147.741	135.205	272.52	144.753	198.451	222.904	85.3039	223.028	821.778	19.7115	49.2151	21.2677	20.0916	20.8387	150.58	21.4361	34.8479	23.1207	46.4119	239.558	26.1692	45.9252	189.029	90.3851	27.7364	58.2338	29.5482	54.504	28.9506	39.6903
SUCCOAtpp_ex	178.8	97.1247	128.249	127.97	133.289	114.14	362.616	163.439	205.989	1250.11	78.0797	274.347	105.107	238.499	1881.42	1610.14	961.726	457.649	1223.31	365.538	608.593	242.274	1219.31	264.218	277.995	35.76	19.4249	25.6499	25.594	26.6578	22.8281	231.357	105.91	72.5232	32.6878	41.1978	250.023	15.6159	54.8694	47.6999	376.283	322.029	192.345	91.5297	244.661	73.1076	48.4549	243.863	52.8435
ACCOAtpp_ex	296.398	93.2221	832.152	363.391	152.027	97.3983	314.894	103.645	375.197	331.605	101.215	1259.24	1052.1	249.244	153.14	98.2129	571.085	110.691	103.417	207.019	96.9814	199.399	102.249	1422.6	709.823	59.2797	18.6444	166.43	72.6782	30.4055	19.4797	42.1499	44.2504	62.9787	20.729	75.0393	66.321	20.2431	251.848	49.8488	30.6279	19.6426	114.217	22.1381	20.6833	41.4039	39.8798	20.4498	284.521
DHAPtpp_ex	51.6928	712.991	117.146	359.93	66.7915	481.709	106.079	2001.36	70.5909	116.525	86.7183	65.3884	101.466	96.8601	65.2571	77.6465	519.937	65.5609	57.5805	64.0536	64.9557	71.8805	66.2095	68.1716	87.7265	10.3386	142.598	23.4291	71.9861	13.3583	96.3418	29.7544	34.0587	21.2159	400.273	14.1182	23.305	17.3437	13.0777	19.372	13.0514	15.5293	103.987	13.1122	11.5161	12.8107	14.3761	13.2419	13.6343
3PGtpp_ex	140.139	64.1782	68.1942	110.621	150.146	117.976	250.909	468.355	230.732	96.1839	101.099	174.057	205.884	300.515	88.3188	60.7814	449.47	77.7026	161.654	90.5906	97.4543	93.3268	136.002	191.018	182.102	28.0278	12.8356	13.6388	22.1242	30.0291	23.5951	89.9485	20.1601	50.1818	93.671	46.1464	19.2368	20.2198	34.8114	60.1031	17.6638	12.1563	89.8941	15.5405	32.3309	18.1181	18.6654	27.2004	38.2036
F6Ptpp_ex	44.7526	455.013	15.0894	9.99151	9.63212	75.1034	31.4172	11.1674	8.60232	8.99901	104.504	12.6816	20.3294	28.762	135.519	17.3477	115.201	10.8331	10.8052	27.6257	14.7268	24.0515	47.9892	10.5641	128.636	8.95052	91.0026	3.01789	1.9983	1.92642	15.0207	12.2911	45.3519	6.28345	2.23348	1.72046	1.7998	20.9008	2.53632	5.7524	27.1039	3.46955	23.0403	2.16662	2.16105	5.52514	4.81029	9.59784	2.11282
G3Ptpp_ex	102.641	135.819	251.7	110.965	100.901	170.337	104.172	237.528	186.661	223.721	161.069	192.79	215.877	317.432	137.292	94.5174	345.468	1626.6	212.341	120.222	407.785	157.586	223.297	513.874	1060.8	20.5283	27.1638	50.3401	22.193	20.1803	34.0674	23.0482	291.673	20.8345	47.5056	37.3322	44.7443	32.2138	38.5581	63.4863	27.4583	18.9035	69.0937	325.321	42.4682	24.0444	31.5171	44.6595	102.775
PYRpp_ex	17.6481	22.0619	82.9905	20.7485	23.0286	25.1032	29.4993	43.9265	40.4204	24.3018	19.251	45.1935	19.8456	40.2256	56.3078	30.225	431.549	28.3525	33.3623	48.6521	19.536	20.4216	24164.3	709.717	42.2263	3.52963	4.41238	16.5981	4.1497	4.60571	5.02064	6.5899	10.7102	5.89987	8.78531	8.08408	4.86036	3.8502	9.03869	8.04513	11.2616	6.04501	86.3097	5.67051	6.67246	9.73043	4.08432	4832.86	141.943
PEPtpp_ex	108.806	89.3992	108.294	234.403	167.202	323.921	50.8712	79.3414	84.1003	49.184	103.066	146.08	67.5171	99.8749	137.101	205.385	64.1752	53.1474	85.2417	529.866	92.896	268.355	87.3703	61.5008	65.2664	21.7611	17.8798	21.6588	46.8806	33.4404	64.7842	10.1141	97.077	10.1742	15.8683	16.8201	9.8368	20.6132	29.216	19.975	27.4203	41.0771	12.835	10.6295	17.0483	105.973	53.671	17.4741	12.3002
RIB_Dtpp_ex	692.568	86.9225	80.4831	141.358	96.5815	98.9731	124.511	3221.94	125.535	176.722	193.168	746.872	5382.66	82.5797	105.929	657.66	81.451	149.105	313.466	105.83	183.827	259.507	136.376	186.374	91.1156	138.514	17.3845	16.0966	28.2715	19.3163	19.7946	15.5731	90.5146	24.9022	644.389	25.107	35.3445	38.6337	149.374	16.5159	21.1859	131.532	16.2902	29.821	62.6931	21.1661	51.9014	27.2753	37.2747
EX_RIB_D(e)	104.584	30.0215	217.611	30.8471	189.047	67.634	107.648	69.6194	33.4444	42.4775	258.368	72.8632	1097.86	32.2751	252.021	207.012	121.925	53.3207	210.353	37.6675	34.8114	589.158	414.793	56.1552	66.1113	20.9168	6.00429	43.5223	6.16942	37.8094	13.5268	13.169	14.5431	21.5296	13.9239	6.68889	8.4955	51.6737	14.5726	6.45503	50.4042	41.4023	24.3851	10.6641	42.0707	7.53349	117.832	82.9586	11.231
PPA	2.15214	1.40529	1.8685	7.26959	1.74338	0.979207	8.57854	15.501	0.998681	0.975672	1.34862	2.33048	3.71157	3.03343	3.48366	1.18575	1.46466	3.44118	1.44086	10.8506	1.26162	1.09956	2.27472	3.56382	1.25944	0.430428	0.281057	0.3737	1.45392	0.348676	0.195841	0.47395	4.42448	1.71571	3.1002	0.199736	0.195134	0.269725	0.466097	0.606686	0.696733	0.237151	0.292931	0.688235	0.288172	2.17012	0.219911	0.454945	0.712763
GLCS1	135.225	583.487	93.8792	93.939	131.728	261.998	147.237	116.659	502.848	92.2972	81.118	166.968	134.463	83.965	183.274	581.613	184.467	82.7959	131.11	109.224	81.2347	101.049	159.308	215.78	186.001	27.045	116.697	18.7758	18.7878	26.3456	52.3995	70.922	22.6847	29.4473	23.3318	100.57	18.4594	16.2236	33.3935	16.793	36.6549	116.323	36.8934	16.5592	26.222	21.8449	20.2098	31.8615	43.156
ACALD_acald_c_complex	0.271716	0.327119	1.642	0.0791831	0.101232	1.16701	0.160957	0.136911	0.798941	0.499223	0.105073	0.0895492	0.0769242	0.0985371	0.121338	0.380691	0.410503	0.122602	0.303268	0.850755	0.120165	0.180049	0.0820278	0.0847658	0.327921	0.0543432	0.0654238	0.3284	0.0158366	0.0202465	0.233401	0.0319471	0.0222181	0.0321915	0.0273821	0.159788	0.0998446	0.0210146	0.0179098	0.0197074	0.0242676	0.0761382	0.0821006	0.0245204	0.0606535	0.170151	0.0360098	0.0164056	0.0169532
ACALD_acald_c_nad_c_complex	0.214728	0.710699	0.187164	0.594163	0.337683	0.589815	0.187196	1.70132	0.413392	0.645309	0.30211	0.187227	0.387088	0.149683	0.421644	0.326495	0.664194	0.133673	0.15094	0.145171	0.828017	0.404607	0.17294	0.147028	0.1801	0.0429457	0.14214	0.0374328	0.118833	0.0675366	0.117963	0.0972479	0.148738	0.0374393	0.340264	0.0826785	0.129062	0.060422	0.0374454	0.0299367	0.0843288	0.0652991	0.132839	0.0267347	0.030188	0.0290342	0.0809213	0.0345879	0.0294055
ACALD_accoa_c_h_c_nadh_c_complex	0.0716224	1.21806	0.0520324	0.661725	0.0699055	0.614961	0.0670745	0.125385	0.0838705	0.0820369	0.0777931	0.059943	0.114978	0.0973512	0.116975	0.151606	0.269346	1.22927	0.441777	0.057358	0.389471	0.0513557	0.068309	0.210409	0.124077	0.0143245	0.243612	0.0104065	0.132345	0.0139811	0.122992	0.022191	0.163918	0.0134149	0.0250771	0.0167741	0.0164074	0.0155586	0.0119886	0.0194702	0.023395	0.0303212	0.0538693	0.245854	0.0883555	0.0114716	0.0102711	0.0136618	0.0420819
ACALD_h_c_nadh_c_complex	0.70458	1.46097	0.551557	0.329467	0.176086	0.164393	0.391162	0.363165	0.412523	0.20159	0.265375	0.304985	1.57597	2.96082	0.503449	0.340598	0.168018	0.828288	0.177038	0.274421	0.917124	0.283599	0.184257	0.224215	0.170192	0.140916	0.292194	0.110311	0.0658935	0.0352172	0.0328786	0.0721813	0.0768399	0.0782324	0.0726331	0.0825047	0.0403181	0.053075	0.060997	0.592163	0.10069	0.0681196	0.0336036	0.165658	0.0354075	0.0548841	0.0567198	0.0368514	0.0448431
ACALD_nadh_c_complex	2.37841	0.453031	2.08751	0.334442	5.00047	17.059	0.492177	0.423575	0.301734	1.1315	0.374829	0.326616	0.390502	0.290899	0.304888	2.71357	0.569303	0.537302	0.71808	0.329697	4.23007	19.156	1.17785	1.0403	0.433071	0.475683	0.0906062	0.417502	0.0668883	1.00009	3.41181	0.215133	0.120618	0.0984354	0.0847149	0.0603468	0.226301	0.0749657	0.0653233	0.0581799	0.0609776	0.542713	0.113861	0.10746	0.143616	0.0659395	3.8312	0.23557	0.20806
ACALDtpp_ex_acald_e_complex	40.1195	12.6668	17.3688	25.3572	86.1149	103.799	57.896	54.5008	208.766	32.2166	18.5724	25.5725	16.4937	17.7066	18.0774	69.8226	14.9468	18.5729	39.6985	93.9984	31.7164	13.8534	35.2635	27.0025	31.057	8.0239	2.53336	3.47376	5.07143	17.223	20.7598	17.8028	11.7454	11.5792	10.9002	41.7532	6.44332	3.71448	5.11449	3.54131	3.61547	13.9645	2.98936	3.71457	7.93969	18.7997	2.77067	7.05271	5.40049
ACALDtpp_ex_acald_c_complex	164.309	147.771	57.593	126.588	60.6887	4220.67	55.5132	645.938	52.6936	153.558	103.992	197.767	66.9395	800.074	296.079	81.6626	283.433	153.723	69.5674	255.864	72.1107	88.2072	54.3269	544.186	147.335	32.8619	29.5542	11.5186	25.3176	12.1377	844.133	24.9879	12.0472	11.1026	129.188	10.5387	30.7116	20.7984	39.5534	160.015	59.2157	16.3325	56.6867	30.7446	13.9135	51.1728	17.6414	10.8654	108.837
ACKr_ac_c_complex	116.783	120.633	81.0899	98.5295	117.453	229.089	96.5965	105.919	74.2705	108.537	52.8072	78.6919	52.5827	50.5908	76.7866	62.8874	217.466	76.4045	186.806	1001.33	127.306	57.5076	345.162	165.613	295.864	23.3565	24.1266	16.218	19.7059	23.4906	45.8178	19.5459	16.5686	19.3193	21.1838	14.8541	21.7075	10.5614	15.7384	10.1182	15.3573	12.5775	43.4931	15.2809	37.3613	200.266	11.5015	69.0323	33.1227
ACKr_ac_c_atp_c_complex	22.0506	11.3766	12.4431	89.2745	27.2264	979.966	40.5384	15.3685	18.1457	65.5564	18.4996	19.9003	235.42	37.9813	317.306	30.0747	13.1778	31.5065	21.3084	16.174	310.934	14.4117	108.163	11.6165	19.4253	4.41012	2.27533	2.48862	17.8549	5.44527	195.993	6.90579	97.3218	8.10768	3.0737	3.62913	13.1113	3.69991	3.98006	7.59625	63.4612	6.01493	2.63556	6.30129	4.26168	3.2348	2.88233	21.6327	2.32329
ACKr_actp_c_adp_c_complex	9.19833	0.831873	4.06652	5.94625	0.820111	1.22438	3.43285	1.28114	5.31898	1.05498	1.23114	1.45356	0.982822	0.828082	1.00511	2.56559	1.59139	0.924946	3.43143	2.68203	139.118	7.4984	0.865686	1.88775	1.13784	1.83967	0.166375	0.813304	1.18925	0.164022	0.244876	0.229769	0.174912	0.68657	0.256229	1.0638	0.210997	0.246227	0.290712	0.165616	0.201021	0.513118	0.318277	0.184989	0.686285	0.536406	1.49968	0.173137	0.377549
ACKr_adp_c_complex	7.04662	2.73351	2.45169	2.12483	2.46534	3.57765	1.94098	2.05376	63.7881	18.8778	2.63231	4.70267	3.96242	10.6655	1025.29	2.06053	1.87637	3.40751	32.8029	2.47324	2.81884	4.69211	16.0576	2.00569	3.04419	1.40932	0.546701	0.490337	0.424966	0.493069	0.71553	0.834863	0.816703	0.388195	0.410752	12.7576	3.77557	0.526462	0.940533	2.1331	205.058	0.412107	0.375274	0.681502	6.56059	0.494648	0.938422	3.21152	0.401139
ACONTa_cit_c_complex	39.1834	31.758	90.644	52.0548	31.9944	127.825	45.5258	124.165	54.8264	35.255	36.4557	74.6475	112.44	34696.6	81.626	43.3279	182.239	46.6311	37.9164	58.6949	41.7008	32.1587	42.1652	50.0953	33.1628	7.83668	6.35159	18.1288	10.411	6.39889	25.565	14.4086	108.18	9.10517	24.8331	10.9653	7.051	7.29113	14.9295	6939.31	16.3252	8.66558	36.4479	9.32622	7.58328	11.739	6.43174	8.43304	10.0191
ACONTa_acon_C_c_h2o_c_complex	910.067	34.6783	63.5231	100.235	113.878	137.253	37.5666	120.822	886.958	323.926	70.0422	193.932	594.628	30.2718	39.5445	65.3852	27.989	103.645	229.613	81.0934	393.297	52.0919	36.6961	37.8613	35.1103	182.013	6.93566	12.7046	20.0469	22.7757	27.4506	6.70658	50.0472	7.51333	24.1644	177.392	64.7851	14.0084	38.7865	6.05435	7.90891	13.077	5.59779	20.7289	45.9226	16.2187	10.4184	7.33923	7.57225
ACONTa_h2o_c_complex	13.6329	37.6092	81.319	14.6426	131.595	139.352	19.2762	53.7011	17.7967	16.203	17.782	43.34	16.0789	14.8882	320.658	67.9479	33.1201	104.361	23.3667	13.7488	37.3241	32.1828	103.608	22.8347	60.7989	2.72658	7.52183	16.2638	2.92852	26.319	27.8704	3.10536	2.53659	3.85525	10.7402	3.55935	3.24059	3.5564	8.66799	2.97764	64.1316	13.5896	6.62402	20.8722	4.67335	2.74977	6.43657	20.7215	4.56694
ACONTb_acon_C_c_complex	8.93626	9.85297	7.96877	112.313	16.9702	17.7136	8.3783	8.05603	30.4919	7.69011	12.4664	891.197	7.25865	19.4003	15.0116	126.52	14.5798	160.724	10.4476	7.87773	13.1213	11.7537	6.62645	17.0981	10.6467	1.78725	1.97059	1.59375	22.4625	3.39403	3.54272	1.73549	1.50669	1.67566	1.61121	6.09837	1.53802	2.49328	178.239	3.88005	3.00232	25.304	2.91597	32.1448	2.08951	1.57555	2.35074	1.32529	3.41962
ACONTb_acon_C_c_h2o_c_complex	8.03389	16.0769	6.28146	8.57542	7.84658	503.718	6.76251	5.58853	15.3826	8.70621	10.7993	4.20867	5.06061	39.9209	22.5107	4.15845	10.9073	4.42081	10444.9	7.50574	12.5886	4.02428	18.8592	8.65069	5.56926	1.60678	3.21539	1.25629	1.71508	1.56932	100.744	0.994717	1.27614	1.3525	1.11771	3.07651	1.74124	2.15986	0.841734	7.98419	4.50214	0.831691	2.18145	0.884163	2088.98	1.50115	0.804857	3.77184	1.73014
ACONTb_icit_c_complex	6.37771	12.4859	4.99575	5.10886	6.47019	6.12188	7.33197	4.19994	3.84904	6.09534	8.48832	6.05599	4.40583	5.87415	6.32646	8.77197	25.5399	4.89874	22.5509	30.0758	5.49042	8.23791	14.7738	4.06662	4.32138	1.27554	2.49717	0.999151	1.02177	1.29404	1.22438	1.47213	27.3872	1.46639	0.839988	0.769809	1.21907	1.69766	1.2112	1.17483	1.26529	1.75439	5.10797	0.979747	4.51018	6.01516	1.64758	2.95476	0.813323
ACt2rpp_ex_H_ac_e_complex	251.75	87.8243	74.196	176.213	61.1655	124.748	67.98	84.0158	328.418	168.522	86.8766	66.9804	173.44	149.185	312.696	100.204	73.1488	74.4766	6277.07	646.915	73.8951	69.1328	122.853	87.9824	121.545	50.35	17.5649	14.8392	35.2427	12.2331	24.9496	21.5195	37.0431	13.596	16.8032	65.6836	33.7045	17.3753	13.3961	29.837	62.5392	20.0408	14.6298	14.8953	1255.41	129.383	13.8266	24.5707	17.5965
ACt2rpp_ex_H_ac_e_h_e_complex	0.310819	0.27019	2.12159	0.355463	0.289373	0.462872	0.362945	0.215736	0.178618	0.18788	0.62869	0.338903	0.745944	0.153676	0.371753	0.277715	0.784865	0.323102	0.189401	0.211928	0.210693	0.997843	0.48718	1.21587	0.165379	0.0621638	0.054038	0.424318	0.0710927	0.0578746	0.0925743	0.045222	0.0615033	0.072589	0.0431472	0.0357237	0.037576	0.125738	0.0677807	0.0307351	0.0743505	0.055543	0.156973	0.0646204	0.0378801	0.0423855	0.199569	0.097436	0.243174
ACt2rpp_ex_H_ac_c_h_c_complex	0.0882583	0.206516	0.0893999	0.161298	0.212034	0.11418	0.350322	0.193369	2.12275	0.144205	0.0868236	0.212405	0.224609	0.0965252	0.0963529	0.094885	0.102045	1.13074	0.120789	0.119647	0.0913275	0.888408	0.118633	0.229776	0.124419	0.0176517	0.0413032	0.01788	0.0322595	0.0424067	0.022836	0.17349	0.171689	0.0700644	0.0386738	0.42455	0.0288411	0.0173647	0.042481	0.019305	0.0192706	0.018977	0.020409	0.226148	0.0241579	0.0239293	0.177682	0.0237267	0.0459552
ACt2rpp_ex_H_h_c_complex	1.83714	1.66693	2.0189	1.12337	1.00962	1.19683	3.56698	1.78495	3.24932	1.64259	1.02961	1.8135	3.91894	1.62266	545.552	5.40571	2.47248	6.51339	2.81909	1.02415	1.57228	2.8889	1.74952	1.18511	8.23591	0.367428	0.333387	0.40378	0.224674	0.201923	0.239366	0.81779	0.351866	0.713397	0.35699	0.649864	0.328518	0.205921	0.362699	0.324532	109.11	1.08114	0.494496	1.30268	0.563818	0.20483	0.577781	0.349903	0.237022
ADK1_amp_c_complex	130.177	90.3908	89.8371	87.1576	259.926	258.505	74.9804	68.5038	70.1485	80.4583	234.324	113.776	3160.76	75.8888	99.735	725.549	160.968	274.385	101.192	70.4943	118.413	932.477	95.4116	246.856	72.2941	26.0355	18.0782	17.9674	17.4315	51.9851	51.7011	22.0358	41.6356	14.9961	13.7008	14.0297	16.0917	46.8648	22.7552	15.1778	19.947	145.11	32.1936	54.877	20.2383	14.0989	186.495	19.0823	49.3713
ADK1_amp_c_atp_c_complex	14.1012	5.59654	4.3989	47.0791	4.90853	6.35069	4.64762	3.41138	12.2318	7.14628	9.64965	6.45052	11.1354	15.6217	11.5596	57.744	6.12422	41.2209	35.8895	8.12242	3.2965	5.9984	32.3947	7.45822	472.653	2.82024	1.11931	0.87978	9.41582	0.981705	1.27014	2.14177	1.44986	0.929523	0.682275	2.44635	1.42926	1.92993	1.2901	3.12434	2.31193	11.5488	1.22484	8.24417	7.17789	1.62448	1.19968	6.47894	1.49164
ADK1_adp_c_adp_c_complex	0.115247	0.102111	0.0677923	0.202107	0.0584328	0.126113	0.0660499	0.167284	0.462309	0.0638252	0.0565453	0.0959525	0.234355	0.218137	0.0685946	1.18279	0.130936	0.0660418	0.0684907	0.301443	1.03286	0.0583639	0.179511	0.177165	0.346691	0.0230495	0.0204222	0.0135585	0.0404213	0.0116866	0.0252227	0.0146927	0.0195015	0.01321	0.0334567	0.0924619	0.012765	0.0113091	0.0191905	0.0436273	0.0137189	0.236558	0.0261873	0.0132084	0.0136981	0.0602886	0.0116728	0.0359022	0.035433
ADK1_adp_c_complex	1.6033	1.71454	6.39323	2.63741	1.4908	2.93236	2.64219	6.43625	1.64733	2.02716	1.26818	7.53305	4.93883	242.566	3.40198	1.46554	413.228	6.36578	2.36414	2.56978	11.7628	3.5585	1.07785	7.9681	1.5846	0.320659	0.342907	1.27865	0.527482	0.29816	0.586471	0.748835	2.67369	0.528437	1.28725	0.329466	0.405433	0.253635	1.50661	48.5131	0.680395	0.293108	82.6457	1.27316	0.472829	0.513955	0.711699	0.21557	1.59362
AKGDH_akg_c_complex	30.2207	40.1	44.8799	23.7361	68.6019	24.4583	32.4222	49.2088	31.8027	32.9516	25.8188	26.9485	58.9395	226.903	52.612	43.1624	30.8789	33.2823	202.031	23.1878	21.3513	256.115	22.9849	32.0683	99.6471	6.04414	8.01999	8.97597	4.74722	13.7204	4.89165	103.902	71.5835	6.48444	9.84176	6.36054	6.59033	5.16377	5.38971	45.3805	10.5224	8.63249	6.17578	6.65646	40.4062	4.63756	51.2229	4.59699	6.41366
AKGDH_akg_c_nad_c_complex	14.1308	67.6687	9.04212	13.3083	10.5228	5.68853	177.107	10.0797	6.39156	9.94181	8.8381	8.58327	10.4048	9.38025	5.87641	6.02897	21.7648	10.5761	57.27	9.38971	13.7852	38.3325	9.33504	8.03425	8.19927	2.82616	13.5337	1.80842	2.66165	2.10456	1.13771	3.76916	3.71412	35.4214	2.01593	1.27831	1.98836	1.76762	1.71665	1.87605	1.17528	1.20579	4.35296	2.11522	11.454	1.87794	7.66651	1.86701	1.60685
AKGDH_co2_c_nadh_c_succoa_c_complex	5.74477	2.93347	2.2644	8.79966	1442.64	3.36945	2.29431	70.9475	2.35236	2.92497	2.60132	6.01225	16.9799	7.05229	2.52718	5.13133	3.56607	11.0388	19.8467	3.36016	3.08026	12.9463	4.25018	2.26953	3.83542	1.14895	0.586695	0.452881	1.75993	288.529	0.673889	0.758797	0.809183	0.458861	14.1895	0.470472	0.584995	0.520263	1.20245	1.41046	0.505436	1.02627	0.713214	2.20776	3.96933	0.672032	2.58926	0.850037	0.453906
AKGDH_nadh_c_succoa_c_complex	0.584221	0.579427	0.691184	0.965775	0.653097	3.18411	1.22875	0.66597	10.8542	1.05565	1.28812	1.84647	2.99473	0.744358	0.648381	0.663444	1.61297	0.759723	0.932926	0.600836	1.42153	1.07171	0.699042	0.740433	0.737223	0.116844	0.115885	0.138237	0.193155	0.130619	0.636822	0.119124	0.205453	0.245749	0.133194	2.17084	0.211131	0.257625	0.369294	0.148872	0.129676	0.132689	0.322594	0.151945	0.186585	0.120167	0.214342	0.139808	0.148087
AKGDH_succoa_c_complex	46.9452	4.99714	1.97857	3.69554	4.38113	14.4017	3.40767	1.9808	2.33262	2.2585	2.13295	6.46	3.62584	2.75792	1.89972	2.49529	3.23264	2.88075	8.81477	7.38923	1.78058	3.77784	2.17173	5.53542	6.54061	9.38904	0.999428	0.395714	0.739108	0.876226	2.88035	0.514176	1.46688	0.681534	0.396161	0.466525	0.451699	0.42659	1.292	0.551583	0.379944	0.499058	0.646527	0.57615	1.76295	1.47785	0.755567	0.434346	1.10708
AKGt2rpp_ex_akg_e_complex	13.0468	11.8904	19.8254	12.8526	38.3414	19.9125	15.0704	23.2278	13.4458	25.8733	91.1758	77.2325	28.3743	64.3211	89.2747	12.2549	14.7929	75.9461	27.289	36.3134	13.783	43.5281	81.7875	19.032	46.293	2.60937	2.37808	3.96507	2.57051	7.66827	3.9825	3.21742	2.5306	3.01408	4.64556	2.68916	5.17467	18.2352	15.4465	12.8642	17.8549	2.45099	2.95858	15.1892	5.45779	7.26267	8.70562	16.3575	3.80641
AKGt2rpp_ex_akg_e_h_e_complex	26.6968	70.3764	41.8395	26.0849	25.6494	74.2136	72.5182	116.499	50.6138	26.7372	47.5031	72.924	33.1762	86.0514	70.0051	50.7774	43.6262	53.6292	30.1374	85.1903	99.1162	36.1459	40.3229	172.779	26.0637	5.33936	14.0753	8.3679	5.21699	5.12988	14.8427	8.72292	5.90549	14.5036	23.2999	10.1228	5.34743	9.50062	14.5848	17.2103	14.001	10.1555	8.72524	10.7258	6.02748	17.0381	7.22918	8.06459	34.5558
AKGt2rpp_ex_akg_c_h_c_complex	0.645073	0.579325	0.60075	0.627956	1.11494	1.91507	0.820462	0.71175	6.83916	5.93157	0.717383	0.616538	1.71253	3.78048	0.719716	1.18174	1.70239	0.752967	1.56148	0.559467	1.23319	4.1238	0.649653	89.9152	3.42496	0.129015	0.115865	0.12015	0.125591	0.222989	0.383015	0.192591	0.231066	0.164092	0.14235	1.36783	1.18631	0.143477	0.123308	0.756097	0.143943	0.236348	0.340477	0.150593	0.312296	0.111893	0.82476	0.129931	17.983
AKGt2rpp_ex_h_c_complex	22.7505	4.93904	64.4116	3.1679	7.80731	4.08142	6.86981	3.20952	24.7545	2.24814	9.05012	9.61467	2.78237	3.9854	3.59235	4.38562	4.87556	7.98464	8.21568	2.77752	6.06998	8.92002	3	5.33818	10.0616	4.5501	0.987807	12.8823	0.63358	1.56146	0.816283	0.512891	0.457355	1.37396	0.641904	4.95089	0.449629	1.81002	1.92293	0.79708	0.71847	0.877123	0.975112	1.59693	1.64314	0.555504	1.784	0.599999	1.06764
ALCD2x_etoh_c_complex	222.022	140.632	65.6652	78.2288	687.033	322.082	186.885	126.189	290.393	79.9104	109.309	839.695	63.6353	403.042	69.7457	110.853	63.134	93.0464	71.0054	59.4817	73.4292	98.6834	5919.28	65.012	102.091	44.4045	28.1265	13.133	15.6458	137.407	64.4165	29.581	20.1088	37.3771	25.2378	58.0786	15.9821	21.8617	167.939	80.6084	13.9491	22.1706	12.6268	18.6093	14.2011	11.8963	19.7367	1183.86	13.0024
ALCD2x_etoh_c_nad_c_complex	30.506	46.9861	25.091	11.3708	17.5725	15.0781	15.8346	59.9696	13.1448	18.3207	26.7664	20.6789	13.3712	11.9506	46.3955	21.8108	11.5444	10.8634	49.5499	59.1014	318.618	29.1383	52.8971	65.6057	15.2967	6.1012	9.39723	5.01821	2.27415	3.5145	3.01563	4.46677	8.72813	3.16692	11.9939	2.62895	3.66414	5.35329	4.13577	2.39013	9.2791	4.36217	2.30887	2.17268	9.90998	11.8203	5.82765	10.5794	13.1211
ALCD2x_acald_c_h_c_nadh_c_complex	0.356787	1.93004	6.66588	3.71733	1.58437	4.35491	0.559195	0.305296	0.595459	1.69802	0.302482	1.98539	0.725642	7.97536	0.759482	0.253007	0.275754	0.42787	0.370502	0.301194	0.304489	0.463906	0.630256	0.780919	0.848604	0.0713574	0.386008	1.33318	0.743467	0.316875	0.870981	0.232916	0.0598374	0.111839	0.0610591	0.119092	0.339604	0.0604963	0.397078	1.59507	0.151896	0.0506014	0.0551507	0.085574	0.0741003	0.0602389	0.0927813	0.126051	0.156184
ALCD2x_h_c_nadh_c_complex	0.192997	0.0853126	0.0353205	0.0784562	0.360552	0.773825	0.256149	0.0296616	0.0318657	0.0314627	0.0392843	0.0654568	0.0366369	0.0309933	0.120128	0.0307842	0.0271598	0.038023	0.045753	0.0723225	0.773851	0.0786295	0.0600658	0.027427	0.0502673	0.0385993	0.0170625	0.0070641	0.0156912	0.0721104	0.154765	0.00696032	0.01168	0.0512298	0.00593232	0.00637315	0.00629254	0.00785686	0.0130914	0.00619865	0.0240255	0.00615684	0.00543196	0.00760459	0.00915059	0.0144645	0.0157259	0.0120132	0.00548541
ALCD2x_nadh_c_complex	6.96972	6.9229	32.4665	1159.55	8.65838	17.5443	21.2862	35.2719	33.9719	6.93109	5.11442	55.1093	149.636	21.5925	179.301	16.4523	6.6818	5.13675	8.91722	8.94636	272.227	213.585	5.6335	5.19357	22.8145	1.39394	1.38458	6.4933	231.911	1.73168	3.50885	1.83897	4.0219	4.25724	7.05437	6.79438	1.38622	1.02288	11.0219	4.31851	35.8601	3.29047	1.33636	1.02735	1.78344	1.78927	42.717	1.1267	1.03871
ATPM_atp_c_complex	358.915	48.9459	266.269	46.2729	133.507	495.133	39.431	40.7785	52.2822	91.807	40.9026	53.1795	62.2432	50.7571	56.3332	53.1962	2465.27	42.6178	121.77	132.86	85.6371	95.3954	41.1899	44.8268	67.7468	71.7829	9.78918	53.2539	9.25458	26.7013	99.0267	21.4436	8.02112	7.88621	8.1557	10.4564	18.3614	8.18051	10.6359	10.1514	11.2666	10.6392	493.054	8.52356	24.3541	26.5721	19.0791	8.23798	8.96537
ATPM_atp_c_h2o_c_complex	5.49917	5.18188	5.93295	7.08489	9.93347	3.99204	5.14399	13782.1	23.9848	13.1607	6.23858	10.5015	32.0464	63.7541	12.5638	4.2067	3.62287	5.54392	24.681	5.0024	4.2926	7.12352	5.96835	4.0317	9.85531	1.09983	1.03638	1.18659	1.41698	1.98669	0.798409	1.02572	5.04047	1.0288	2756.41	4.79696	2.63214	1.24772	2.10031	12.7508	2.51276	0.84134	0.724574	1.10878	4.93619	1.00048	1.4247	1.19367	0.80634
ATPM_adp_c_h_c_pi_c_complex	6.49388	327.385	12.6104	8.76416	4.42742	3.79056	4.86634	7.31329	3.82752	10.1971	40.0207	5.66675	63.4184	4.5349	104.223	10.4297	7.04117	3.26487	24.6443	9.76841	4.03155	24.7637	4.40221	9.47019	6.54765	1.29878	65.4769	2.52208	1.75283	0.885485	0.758111	5.87627	1.25218	0.973267	1.46266	0.765504	2.03942	8.00414	1.13335	0.90698	20.8446	2.08593	1.40823	0.652974	4.92887	1.95368	4.95273	0.880443	1.89404
ATPM_h_c_pi_c_complex	6.62317	6.1192	15.9177	22.7665	6.01156	13.0397	15.8229	462.025	9.46114	8.87025	12.4685	7.88341	93.4571	28.0239	18.1395	32.9062	9.91318	31.4977	6.12317	7.62168	5.50748	8.4177	5.76922	5.89792	11.744	1.32463	1.22384	3.18354	4.5533	1.20231	2.60794	156.103	1.06177	3.16457	92.405	1.89223	1.77405	2.49371	1.57668	5.60478	3.6279	6.58125	1.98264	6.29954	1.22463	1.52434	1.68354	1.15384	1.17958
ATPM_pi_c_complex	2.05512	1.59323	3.65735	2.74757	4.22369	8.68413	74.1345	6.26606	1.52886	2.13168	8.12568	2.25209	56.0454	1.47746	12.9821	19.0579	16.531	2.88255	3.09619	1.76294	7.29955	1.52523	4.06116	5.45691	1.57274	0.411024	0.318646	0.731469	0.549514	0.844738	1.73683	0.492042	0.453321	14.8269	1.25321	0.305771	0.426335	1.62514	0.450417	0.295493	2.59641	3.81158	3.30619	0.576511	0.619238	0.352587	0.305045	0.812233	1.09138
ATPS4rpp_adp_c_complex	0.441153	0.517124	0.981066	1.3772	0.414537	0.926187	0.698858	0.563915	5.28085	0.461505	0.400429	0.568846	0.417275	0.771588	5.56632	0.532929	0.507804	0.635499	1.72069	9.38041	0.46214	4.44671	1.95729	0.504729	0.421896	0.0882306	0.103425	0.196213	0.27544	0.0829074	0.185237	0.120963	0.129721	0.139772	0.112783	1.05617	0.092301	0.0800857	0.113769	0.154318	1.11326	0.106586	0.101561	0.1271	0.344138	1.87608	0.889342	0.391459	0.100946
ATPS4rpp_adp_c_pi_c_complex	3.69376	77.1418	8.52131	48.1324	3.45109	7.90657	90.5701	4.74075	3.52403	15.6069	6.32387	10.9293	6.26575	6.11512	5.66397	6.1602	4.58532	4.11357	4.21342	3.41316	12.8647	10.6617	6.20587	5.88526	3.87654	0.738753	15.4284	1.70426	9.62648	0.690219	1.58131	1.13477	1.40141	18.114	0.948149	0.704806	3.12138	1.26477	2.18586	1.22302	1.13279	1.23204	0.917064	0.822713	0.842684	0.682632	2.13234	1.24117	1.17705
ATPS4rpp_adp_c_pi_c_h_e_complex	13.9584	12.3335	7.64899	54.8938	22.6385	6.40039	17.6185	17.5934	12.9773	9.20444	5.26879	54.5771	6.16773	17.1791	425.541	10.2758	8.55217	11.1649	6.83499	35.2834	78.1544	8.81377	5.03058	75.047	45.9525	2.79167	2.4667	1.5298	10.9788	4.52769	1.28008	1.02519	1.61458	3.5237	3.51867	2.59547	1.84089	1.05376	10.9154	3.43582	85.1082	2.05515	1.71043	2.23299	1.367	7.05668	1.76275	1.00612	15.0094
ATPS4rpp_adp_c_pi_c_h_e_h_e_complex	5.55122	5.50713	23.2421	56.7592	5.04903	9.54279	20.3447	11.8775	57.9541	9.12574	5.98362	6.12358	6.57642	10.2546	4.59856	4.89495	5.21261	70.7383	24.0598	28.3413	4.00431	8.66956	18.4754	6.3709	4.70151	1.11024	1.10143	4.64842	11.3518	1.00981	1.90856	1.21977	0.851275	4.06894	2.37551	11.5908	1.82515	1.19672	1.22472	2.05093	0.919712	0.978991	1.04252	14.1477	4.81197	5.66826	1.73391	3.69508	1.27418
ATPS4rpp_adp_c_pi_c_h_e_h_e_h_e_complex	0.911033	0.24703	0.958101	0.439736	0.292773	0.189336	0.401094	1.93289	0.186567	0.75182	0.386509	0.676381	0.243889	0.351874	2.72792	0.823722	0.262193	0.347131	1.27634	0.276215	2.75108	0.191722	0.183511	0.237452	0.62666	0.182207	0.0494059	0.19162	0.0879473	0.0585546	0.0378672	0.0685786	0.0958009	0.0802187	0.386579	0.0373134	0.150364	0.0773018	0.135276	0.0703749	0.545584	0.164744	0.0524386	0.0694263	0.255268	0.0552431	0.0383443	0.0367022	0.0474904
ATPS4rpp_atp_c_h_c_h_c_h_c_h_c_h2o_c_complex	65.3752	8.90247	21.0995	16.1825	2.17278	2.18931	2.59755	47.9964	3.07431	2.63572	20.9551	2.23273	6.25082	3.87378	4.12442	6.51405	3.26622	14.8412	2.98563	6.04816	8.69831	2.76884	4.79537	2.08574	3.78644	13.075	1.78049	4.21989	3.2365	0.434557	0.437862	1.53809	1.74557	0.51951	9.59928	0.614862	0.527144	4.19102	0.446545	0.774757	0.824884	1.30281	0.653244	2.96824	0.597126	1.20963	0.553767	0.959074	0.417149
ATPS4rpp_h_c_h_c_h_c_h_c_h2o_c_complex	1.1981	3.31335	2.75839	2.01228	1.47953	0.936998	1.41969	1.1741	2.11944	1.12572	0.921114	2.96891	1.0511	1.90106	5.48927	1.21863	10.8265	2.42925	1.35331	0.911867	26.9503	1.20815	3.31818	12.8709	8.65707	0.239619	0.66267	0.551677	0.402456	0.295906	0.1874	3.4843	0.420978	0.283937	0.234821	0.423888	0.225144	0.184223	0.593783	0.380213	1.09785	0.243726	2.16531	0.48585	0.270663	0.182373	0.24163	0.663635	2.57419
ATPS4rpp_h_c_h_c_h_c_h2o_c_complex	3.82559	2.84219	2.48556	2.12793	2.72436	5.52854	6.07842	5.88806	3.20716	4.95719	3.08474	2.67514	3.875	12.4078	4.53334	4.1591	5.07392	2.74594	2.97121	2.88371	14.9652	2.99293	2.61773	8.80003	4.2371	0.765118	0.568437	0.497112	0.425586	0.544873	1.10571	0.52268	1.39832	1.21568	1.17761	0.641432	0.991438	0.616947	0.535029	2.48157	0.906668	0.831821	1.01478	0.549188	0.594241	0.576741	0.598587	0.523547	1.76001
ATPS4rpp_h_c_h_c_h2o_c_complex	8.52876	8.57217	17.4832	11.5744	5.50394	14.1024	14.0155	7.84395	11.7928	12.8693	26.2376	12.3902	35.6436	19.0267	4.74259	10.1055	10.1073	31.5869	21.9133	4.47027	6.01902	115.905	7.66348	5.4753	13.5574	1.70575	1.71443	3.49665	2.31487	1.10079	2.82048	4.98278	1.84141	2.80311	1.56879	2.35856	2.57386	5.24751	2.47805	3.80534	0.948519	2.02109	2.02146	6.31738	4.38266	0.894054	23.1811	1.5327	1.09506
ATPS4rpp_h_c_h2o_c_complex	0.211274	0.30646	0.258175	1.59051	0.496347	0.215568	2.44311	0.200805	0.878313	0.397451	0.479819	0.523865	0.23532	0.296268	0.291196	0.759457	0.278077	0.243233	0.232508	1.32579	6.75509	0.297911	0.509564	0.284865	0.310272	0.0422548	0.061292	0.0516351	0.318101	0.0992693	0.0431136	0.136338	0.060921	0.488622	0.0401611	0.175663	0.0794902	0.0959639	0.104773	0.0592536	0.0582393	0.151891	0.0556155	0.0486465	0.0465015	0.265159	0.0595822	0.101913	0.0569729
ATPS4rpp_h2o_c_complex	123.476	318.484	108.692	132.318	299.414	358.537	437.956	112.565	1989.99	270.385	85.3297	127.128	112.928	124.235	78.2399	129.579	185.929	1496.83	122.695	723.77	88.3948	236.366	196.921	132.826	209.987	24.6952	63.6968	21.7384	26.4637	59.8829	71.7075	58.0539	28.1699	87.5913	22.5131	397.998	54.077	17.0659	25.4255	24.8471	15.648	25.9157	37.1858	299.366	24.5391	144.754	47.2731	39.3843	26.5652
CO2tpp_ex_co2_e_complex	40.0573	139.688	30.0239	28.2756	673.075	189.049	34.303	52.2954	161.264	156.56	45.9025	27.3337	64.8066	135.688	62.5178	30.609	44.6232	30.3355	26.541	26.3303	87.6688	244.724	113.935	166.98	40.477	8.01147	27.9376	6.00479	5.65512	134.615	37.8098	9.04487	12.8383	6.8606	10.4591	32.2529	31.3119	9.18049	5.46674	27.1376	12.5036	6.12179	8.92464	6.06709	5.30819	5.26607	48.9449	22.787	33.396
CO2tpp_ex_co2_c_complex	53.7647	55.6958	55.8078	132.561	97.872	88.7727	516.583	71.1574	123.754	116.861	84.9911	174.679	64.2836	53.2535	112.174	916.205	74.7375	53.2997	69.8616	62.9081	109.499	570.59	54.674	47.6603	54.1604	10.7529	11.1392	11.1616	26.5123	19.5744	17.7545	17.0738	10.5805	103.317	14.2315	24.7508	23.3721	16.9982	34.9358	10.6507	22.4347	183.241	14.9475	10.6599	13.9723	12.5816	114.118	10.9348	9.53206
CS_accoa_c_complex	104.687	109.952	287.435	2011.51	130.721	93.1285	91.8754	126.682	96.1712	295.402	190.584	88.7788	201.43	159.791	108.21	566.9	201.993	428.268	338.376	3625.34	129.072	93.4709	1175.42	84.9806	98.7547	20.9374	21.9903	57.4871	402.301	26.1442	18.6257	21.399	56.151	18.3751	25.3365	19.2342	59.0804	38.1168	17.7558	31.9581	21.642	113.38	40.3986	85.6535	67.6752	725.067	18.6942	235.085	16.9961
CS_accoa_c_h2o_c_complex	9.52597	5.87904	17.7582	38.5966	19.6933	13.6482	12.786	23.8709	12.4535	22.6036	29.8992	7.43687	98.2221	5.63737	6.09038	11.1797	6.50251	9.04492	117.661	50.8343	5.96122	21.7375	15.1546	18.1064	10.0523	1.90519	1.17581	3.55163	7.71932	3.93865	2.72965	1.26352	2.74671	2.55719	4.77418	2.4907	4.52073	5.97983	1.48737	1.12747	1.21808	2.23595	1.3005	1.80898	23.5321	10.1669	4.34749	3.03092	3.62128
CS_accoa_c_h2o_c_oaa_c_complex	17.1454	29.0696	5.99638	40.9475	6.05623	14.5359	39.3398	3.89654	4.91758	4.88123	12.5839	703.022	5.36118	10.9858	4.68584	3.51722	5.68673	3.14673	84.4437	29.2168	10.7278	6.33711	28.6192	58.3212	4.9092	3.42909	5.81392	1.19928	8.1895	1.21125	2.90718	0.796476	1.21157	7.86797	0.779308	0.983516	0.976246	2.51677	140.604	2.19716	0.937168	0.703444	1.13735	0.629347	16.8887	5.84336	1.26742	5.72383	11.6642
CS_cit_c_h_c_complex	2.42232	3.18938	1.78664	0.784836	2.36577	7.3812	1.01581	1.15595	1.49866	0.607354	2.03847	0.683163	1.94491	0.612373	3.39133	1.85672	0.714741	13.7157	0.809156	2.0623	0.601149	1.49748	0.636169	0.604579	1.83951	0.484464	0.637875	0.357328	0.156967	0.473155	1.47624	0.119904	1.88013	0.203163	0.231189	0.299733	0.121471	0.407694	0.136633	0.122475	0.678267	0.371344	0.142948	2.74313	0.161831	0.41246	0.299496	0.127234	0.120916
CS_h_c_complex	1.47119	13.1614	1.56788	2.85686	4.38384	1.3978	1.56801	3.00493	1.55785	6.99936	2.46309	1.87504	3.18444	2.14651	4.07849	4.61142	4.13522	9.3949	5.35798	1.51166	1.67334	4.94726	32.1964	3.04339	16.7454	0.294238	2.63227	0.313576	0.571372	0.876768	0.27956	1.44538	1.12741	0.313602	0.600986	0.311571	1.39987	0.492618	0.375009	0.429301	0.815698	0.922283	0.827045	1.87898	1.0716	0.302332	0.989453	6.43928	0.608679
CYTBD2pp_H_h_c_complex	384.054	22.4852	13.5906	16.4795	16.9298	18.2666	31.7025	15.5316	14.3706	12.108	19.6707	19.58	18.7896	14.1823	40.6054	170.175	12.8146	49.3932	75.5951	100.336	127.584	41.8538	48.315	51.0657	940.841	76.8107	4.49703	2.71813	3.2959	3.38597	3.65332	2.36674	18.5885	6.34049	3.10632	2.87411	2.4216	3.93415	3.916	2.83647	8.12107	34.0351	2.56292	9.87864	15.119	20.0672	8.37076	9.663	10.2131
CYTBD2pp_H_h_c_h_c_complex	14.0738	35.6789	12.3785	9.86031	7.73484	18.2647	8.84072	12.4171	54.9016	12.1229	16.6081	20.4159	21.8451	108.61	29.8738	113.935	31.7198	11.8262	156.859	12.0099	38.5416	9.85634	19.63	22.1088	10.8193	2.81476	7.13578	2.47569	1.97206	1.54697	3.65294	30.5404	13.9599	1.76814	2.48342	10.9803	2.42458	3.32162	4.08318	21.722	5.97475	22.787	6.34397	2.36523	31.3719	2.40199	1.97127	3.92599	4.42177
CYTBD2pp_H_h_c_h_c_o2_c_complex	5.62431	1.05423	3.59165	1.65304	1.09682	1.42041	1.33337	3.70377	10.1928	4.88059	1.04283	2.83797	6.40937	1.59767	1.34446	1.63097	8.1875	1.40734	1.1677	1.02443	4.96299	16.6482	1.06004	1.01067	1.96302	1.12486	0.210846	0.71833	0.330608	0.219363	0.284082	0.78495	0.212176	0.266673	0.740754	2.03856	0.976119	0.208567	0.567594	0.319534	0.268893	0.326195	1.6375	0.281468	0.233541	0.204886	3.32963	0.212008	0.202133
CYTBD2pp_H_h_c_h_c_q8h2_c_complex	4.53208	44.7621	6.51731	7.05504	21.1298	5.59898	7.50574	58.9817	6.71715	6.29823	14.5357	57.3629	4.47335	4.92962	14.3324	5.29947	51.6523	6.13313	5.27576	4.53351	44.7215	5.62364	9.16488	4.55918	95.6091	0.906416	8.95242	1.30346	1.41101	4.22596	1.1198	100.179	26.5683	1.50115	11.7963	1.34343	1.25965	2.90713	11.4726	0.985923	2.86648	1.05989	10.3305	1.22663	1.05515	0.906702	1.12473	1.83298	0.911837
CYTBD2pp_H_h2o_c_q8_c_h_e_h_e_complex	13.6473	220.224	41.6272	11.0808	24.371	29.1651	25.7997	16.5104	25.7535	14.9273	14.9689	21.2226	90.4832	19.0792	9.9873	27.998	62.8996	19.2815	42.3774	10.7544	10.6894	33.2749	46.4456	108.722	17.6683	2.72945	44.0449	8.32544	2.21616	4.87421	5.83302	2.89649	2.31846	5.15994	3.30208	5.1507	2.98546	2.99378	4.24452	3.81583	1.99746	5.59961	12.5799	3.8563	8.47548	2.15089	6.65498	9.28912	21.7444
CYTBD2pp_H_q8_c_h_e_h_e_complex	15.2621	13.7059	16.7349	11.532	8.60274	11.0274	19.395	11.3286	70.8605	23.0138	26.4498	11.6225	22.8514	14.3351	8.85657	21.9219	9.52183	11.849	10.2137	150.738	157.734	9.09922	24.008	7.91002	22.2811	3.05241	2.74118	3.34698	2.3064	1.72055	2.20548	1.68835	3.01152	3.87899	2.26572	14.1721	4.60277	5.28996	2.32451	2.86701	1.77131	4.38438	1.90437	2.3698	2.04275	30.1477	1.81984	4.8016	1.582
CYTBD2pp_H_h_e_h_e_complex	32.5609	19.8565	39.8866	17.5221	59.7949	75.2595	35.8131	26.0862	24.5893	29.4095	60.0939	26.8187	404.096	19.208	24.7495	369.376	15.9041	421.758	54.4041	37.1895	16.8557	31.6508	17.0569	25.0434	758.992	6.51218	3.9713	7.97731	3.50441	11.959	15.0519	5.35941	26.9777	7.16261	5.21725	4.91785	5.88189	12.0188	5.36374	3.8416	4.94989	73.8752	3.18082	84.3516	10.8808	7.43791	6.33016	3.41139	5.00869
CYTBD2pp_H_h_e_complex	398.077	76.0817	44.064	50.7638	24.5479	24.755	56.1028	44.4685	38.1803	958.386	66.2592	59.0212	25.7294	36.2282	26.9862	60.6486	120.599	122.428	70.1635	76.153	194.464	101.649	3396.73	29.6194	36.8189	79.6155	15.2163	8.8128	10.1528	4.90957	4.95099	30.5323	9.67811	11.2206	8.89369	7.63607	191.677	13.2518	11.8042	7.24563	5.39724	12.1297	24.1198	24.4856	14.0327	15.2306	20.3299	679.346	5.92388
D-LACt2pp_ex_H_h_e_complex	12.3613	47.0998	8.50057	59.6454	13.6154	11.8427	38.5067	17.837	9.24725	378.489	10.4602	9.01897	22.5921	18.2052	27.4492	9.73102	10.8348	11.2469	25.6072	19.9185	23.8364	38.2254	48.4803	8.98034	15.3385	2.47226	9.41997	1.70011	11.9291	2.72307	2.36855	3.35613	2.81263	7.70133	3.56739	1.84945	75.6977	2.09204	1.80379	3.64103	5.48985	1.9462	2.16697	2.24937	5.12144	3.9837	7.64508	9.69606	1.79607
D-LACt2pp_ex_H_h_e_lac_D_e_complex	309.946	38.7997	17.4139	193.021	79.5386	78.7948	26.474	40.6143	21.6972	16.4696	24.4029	36.4774	13.2955	23.5976	21.002	520.651	496.599	42.6745	197.366	14.3762	56.7428	41.8453	17.13	168.416	31.6977	61.9892	7.75993	3.48279	38.6042	15.9077	15.759	4.63294	29.1552	5.29481	8.12286	4.33944	3.29392	4.88058	7.29549	4.71953	4.2004	104.13	99.3198	8.5349	39.4732	2.87525	8.36907	3.426	33.6833
D-LACt2pp_ex_H_h_c_lac_D_c_complex	80.3719	27.3249	5.85667	8.03957	6.95015	12.9686	144.024	13.3234	11.8312	53.2612	9.7315	6.05901	10.5661	7.72806	9.05735	33.506	50.4238	7.66596	74.4258	20.1723	10.2407	5.76858	32.7059	6.04271	7.13593	16.0744	5.46498	1.17133	1.60791	1.39003	2.59372	6.09991	1.17401	28.8048	2.66468	2.36623	10.6522	1.9463	1.2118	1.54561	1.81147	6.70121	10.0848	1.53319	14.8852	4.03446	1.15372	6.54118	1.20854
D-LACt2pp_ex_H_lac_D_c_complex	47.2162	48.2803	104.907	79.9723	37.5638	38.9109	43.6077	32.2008	42.7061	35.758	106.559	817.643	43.7238	47.889	81.7747	29.642	131.979	28.9076	49.7752	42.839	42.9617	130.229	48.548	101.73	155.322	9.44325	9.65607	20.9814	15.9945	7.51276	7.78218	15.1947	7.54353	8.72154	6.44016	8.54121	7.15159	21.3119	163.529	9.57779	16.3549	5.9284	26.3959	5.78152	9.95504	8.56781	26.0457	9.7096	20.346
ENO_2pg_c_complex	112.515	12.008	20.5911	16.216	19.9168	11.7032	221.468	10.9222	11.082	14.0429	106.758	24.674	57.9228	90.1092	18.6698	848.237	11.7609	109.542	28.9383	13.4941	35.9469	12.7968	37.044	50.1035	14.4694	22.5031	2.4016	4.11822	3.2432	3.98337	2.34064	3.03995	4.72038	44.2936	2.18445	2.21639	2.80858	21.3517	4.93479	18.0218	3.73395	169.647	2.35218	21.9084	5.78766	2.69883	2.55937	7.40879	10.0207
ENO_h2o_c_pep_c_complex	2.6821	3.48907	42.6619	3.36341	8.73102	4.14554	2.51566	8.28003	4.23157	2.77243	3.40399	3.13163	10.1829	8.18526	20.3792	4.70197	3.99185	3.67086	5.26748	3.05354	2.83711	2.60025	2.51286	20.0413	4.50237	0.536421	0.697814	8.53238	0.672682	1.7462	0.829107	0.793723	0.508096	0.503131	1.65601	0.846315	0.554486	0.680797	0.626326	1.63705	4.07585	0.940394	0.79837	0.734172	1.0535	0.610708	0.520049	0.502573	4.00826
ENO_pep_c_complex	4.14728	33.3937	4.47973	6.38472	84.4348	5.41219	3.94244	4.28069	9.72348	4.77906	3.4593	4.82309	6.9865	3.66607	4.24669	4.07708	108.766	4.70523	5.47148	3.76254	244.55	6.41774	4.11738	6.28966	8.06656	0.829456	6.67875	0.895945	1.27694	16.887	1.08244	4.76603	2.58008	0.788488	0.856139	1.9447	0.955812	0.69186	0.964617	0.733214	0.849339	0.815416	21.7532	0.941045	1.0943	0.752509	1.28355	0.823476	1.25793
ETOHt2rpp_ex_H_etoh_e_complex	98.6471	182.335	118.387	99.6586	305.373	104.678	210.687	529.433	72.5083	75.2918	700.599	139.693	324.676	120.914	81.4348	79.1617	81.303	125.312	107.405	1286.61	266.755	107.189	71.3506	281.132	104.613	19.7294	36.467	23.6774	19.9317	61.0746	20.9355	37.4729	17.2985	42.1374	105.887	14.5017	15.0584	140.12	27.9386	24.1829	16.287	15.8323	16.2606	25.0624	21.4811	257.322	21.4377	14.2701	56.2264
ETOHt2rpp_ex_H_etoh_e_h_e_complex	130.878	359.124	22.8825	38.8544	54.3158	21.2459	20.1371	551.949	19.7721	65.8149	104.405	32.0365	20.9358	36.3748	30.2842	38.6826	20.6418	83.4253	30.8637	22.8045	21.0435	53.0662	52.3682	23.4768	19.7259	26.1757	71.8248	4.57649	7.77089	10.8632	4.24917	9.89191	11.9244	4.02742	110.39	3.95442	13.163	20.881	6.40729	7.27496	6.05683	7.73652	4.12837	16.6851	6.17273	4.56091	10.6132	10.4736	4.69536
ETOHt2rpp_ex_H_etoh_c_h_c_complex	3.20754	4.2206	2.14081	4.33548	3.33996	13.8432	2.21593	4.66071	2.36087	2.12459	225.427	2.83467	7.62077	2.25733	38.4192	2.52252	4.38217	2.32334	6.219	272.803	2.5238	6.66498	4.16402	21.4785	2.15214	0.641509	0.844119	0.428162	0.867097	0.667992	2.76864	0.733678	0.44953	0.443186	0.932142	0.472174	0.424918	45.0854	0.566935	0.451465	7.68384	0.504504	0.876433	0.464667	1.2438	54.5606	1.333	0.832803	4.2957
ETOHt2rpp_ex_H_h_c_complex	3.72936	4.4798	2.08075	3.88485	1.96129	4.76689	1.95629	3.43535	2.60798	3.4882	2.30707	2.4132	2.02919	7.56575	2.06063	3.40703	4.46759	2.03449	2.59686	2.69404	84.5175	2.38673	2.58387	2.4382	1.93763	0.745871	0.89596	0.41615	0.776969	0.392258	0.953378	19.9369	1.58457	0.391257	0.687071	0.521596	0.697641	0.461414	0.48264	1.51315	0.412125	0.681407	0.893518	0.406898	0.519372	0.538808	0.477346	0.516775	0.48764
EX_ac(e)_ac_e_ext_complex	3.23509	3.15536	7.68632	3.36297	15.1946	10.0733	19.9576	13.6332	4.7352	4.79762	6.53934	9.34787	3.86248	3.45176	54.3062	4.06695	5.07845	6.09639	4.52572	4.42771	3.25978	30.672	7.87082	5.60754	6.0543	0.647018	0.631072	1.53726	0.672595	3.03892	2.01466	1.08995	0.657743	3.99151	2.72663	0.94704	0.959523	1.30787	1.86957	0.690352	10.8612	0.81339	1.01569	1.21928	0.905143	0.885541	6.1344	1.57416	1.12151
EX_ac(e)_ac_e_complex	54.2257	43.3611	103063	90.4024	46.4836	50.7163	12058.9	243.102	47.9872	37.2265	75.1114	62.3869	100.664	63.1681	141.251	112.535	152.838	49.7703	59.9955	200.482	88.4415	165.405	37.7736	56377.3	52.9474	10.8451	8.67222	20612.5	18.0805	9.29672	10.1433	7.55034	13.7785	2411.77	48.6203	9.59743	7.44529	15.0223	12.4774	12.6336	28.2502	22.507	30.5677	9.95406	11.9991	40.0963	33.0809	7.55472	11275.5
EX_acald(e)_acald_e_ext_complex	17.1874	28.324	25.4319	117.423	15.5197	15.4438	55.4258	20.3156	31.5555	61.2346	15.1402	16.0834	636.654	18.6217	36.67	127.849	19.6354	17.2204	15.5828	15.8173	26.698	30.8129	32.1628	25.8002	16.9721	3.43747	5.66479	5.08639	23.4847	3.10395	3.08875	25.742	4.87285	11.0852	4.06311	6.31111	12.2469	3.02803	3.21668	3.72434	7.334	25.5698	3.92709	3.44408	3.11656	3.16346	6.16259	6.43256	5.16005
EX_acald(e)_acald_e_complex	28.182	14.2981	61.5651	53.1934	27.082	26.0642	36.9313	36.1198	32.0018	13.0298	30.6581	21.7071	37.5028	18.6885	30.9263	18.4124	13.0367	64.0442	13.3607	81.6861	17.4795	33.0847	302.917	60.2689	56.2741	5.63641	2.85963	12.313	10.6387	5.41641	5.21284	3.49353	2.57396	7.38626	7.22395	6.40036	2.60595	6.13162	4.34143	3.7377	6.18527	3.68249	2.60735	12.8088	2.67213	16.3372	6.61695	60.5834	12.0538
EX_akg(e)_akg_e_ext_complex	48.3696	152.055	95.3769	30.5363	131.61	25.9543	89.6319	40.9711	95.9864	122.579	38.4362	41.1509	54.4087	149.704	126.614	28.1962	127.906	195.755	24.3171	22.9336	37.8045	26.9988	132.746	35.6551	31.1616	9.67391	30.4109	19.0754	6.10726	26.322	5.19086	4.30996	5.42543	17.9264	8.19421	19.1973	24.5158	7.68724	8.23018	29.9409	25.3227	5.63925	25.5812	39.151	4.86341	4.58672	5.39977	26.5493	7.13102
EX_akg(e)_akg_e_complex	16.4578	34.8273	41.6899	16.1844	16.7499	41.6091	17.9693	19.5519	15.4065	14.4335	19.4316	15.9156	145.599	13.9527	14.4195	34.2197	21.5332	21.9583	42.3983	58.0939	13.8143	28.6418	37.5889	29.3946	26.1931	3.29156	6.96547	8.33798	3.23688	3.34998	8.32182	4.46154	8.65695	3.59386	3.91038	3.0813	2.88671	3.88631	3.18311	2.79055	2.88391	6.84393	4.30665	4.39165	8.47967	11.6188	5.72836	7.51779	5.87892
EX_co2(e)_co2_e_ext_complex	250.59	22.5552	217.997	21.5604	43.8958	38.0387	92.5814	35.1368	22.2029	21.8574	264.6	30.589	21.5802	49.2691	163.356	60.3507	32.5911	941.179	31.5206	30.4882	39.1439	26.2512	355.4	30.3753	86.669	50.118	4.51104	43.5994	4.31208	8.77916	7.60774	5.81289	72.2853	18.5163	7.02736	4.44058	4.37149	52.92	6.1178	9.85382	32.6713	12.0701	6.51822	188.236	6.30412	6.09764	5.25023	71.0801	6.07507
EX_co2(e)_co2_e_complex	403.698	58.5953	71.9177	249.853	462.31	138.279	119.883	106.224	56.6527	307.179	105.534	505.565	282.885	705.415	71.1698	988.997	84.4597	1431.26	59.3628	84.0147	83.8296	2162.59	63.746	219.12	122.641	80.7396	11.7191	14.3835	49.9707	92.462	27.6559	35.5148	243.958	23.9767	21.2447	11.3305	61.4358	21.1069	101.113	141.083	14.234	197.799	16.8919	286.251	11.8726	16.8029	432.518	12.7492	43.8241
EX_etoh(e)_etoh_e_ext_complex	174.826	42.4803	40.4976	39.8673	34.6147	33.8	116.837	39.0428	284.78	558.146	62.257	60.3893	184.138	280.866	47.3523	80.863	30.7054	262.758	44.2257	192.347	90.0491	30.3389	34.06	32.3358	48.6846	34.9652	8.49606	8.09952	7.97346	6.92294	6.76	13.2076	7.45754	23.3675	7.80857	56.9561	111.629	12.4514	12.0779	56.1732	9.47046	16.1726	6.14108	52.5516	8.84515	38.4694	6.06778	6.81199	6.46717
EX_etoh(e)_etoh_e_complex	108.814	68.7969	78.2988	72.8291	66.972	62.9174	123.02	62.0834	733.755	158.607	49.7029	2219.46	83.8995	43.7543	138.74	115.957	109.946	51.9602	42.577	146.848	43.3047	150.289	722.306	61.9113	64.135	21.7629	13.7594	15.6598	14.5658	13.3944	12.5835	177.143	20.6467	24.604	12.4167	146.751	31.7214	9.94057	443.892	8.75085	27.7479	23.1915	21.9892	10.392	8.51539	29.3695	30.0577	144.461	12.3823
EX_for(e)_for_e_ext_complex	26.8876	65.1168	66.1097	55.4752	229.785	26.9844	24.7563	69.9664	136.534	40.9403	36.3829	50.5046	43.983	39.1929	193.173	78.6628	85.4097	59.3098	44.7619	112.601	25.2292	29.1132	110.393	24.0227	34.2248	5.37752	13.0234	13.2219	11.095	45.9571	5.39689	11.6018	11.6377	4.95126	13.9933	27.3067	8.18807	7.27658	10.1009	7.83859	38.6347	15.7326	17.0819	11.862	8.95238	22.5202	5.82263	22.0787	4.80454
EX_for(e)_for_e_complex	94.0121	80.6877	90.74	148.078	83.1381	686.045	5946.52	90.7608	143.184	97.4294	643.238	83.2539	1467.15	156.102	79.0394	82.5972	164.973	329.583	276.753	81.0527	707.771	2153.96	864.441	180.714	82.1217	18.8024	16.1375	18.148	29.6157	16.6276	137.209	41.7598	28.8748	1189.3	18.1522	28.6368	19.4859	128.648	16.6508	31.2204	15.8079	16.5194	32.9945	65.9165	55.3507	16.2105	430.793	172.888	36.1427
EX_fru(e)_fru_e_ext_complex	163.878	79.4228	17.9341	19.994	283.011	35.4905	74.9485	14.9963	142.081	16.4137	16.3295	221.849	27.0016	15.3644	12.0244	15.0117	86.6446	26.9189	14.2915	18.3268	15.9755	11.386	17.2926	12.1754	16.3219	32.7756	15.8846	3.58683	3.9988	56.6021	7.09809	6.89183	2.22158	14.9897	2.99927	28.4163	3.28273	3.26589	44.3698	3.07289	2.40489	3.00234	17.3289	5.38377	2.85831	3.66535	2.2772	3.45852	2.43507
EX_fru(e)_fru_e_complex	27.3869	14.9667	11.4193	16.7869	275.082	14.2443	28.177	18.6255	1077.74	34.5921	66.6004	11.5685	18.6978	50.111	71.8438	25.6958	30.5342	62.647	10.9892	11.479	12.5521	14.7177	25.0221	24.8481	191.917	5.47738	2.99333	2.28385	3.35737	55.0164	2.84886	2.67767	5.38747	5.6354	3.7251	215.547	6.91842	13.3201	2.3137	10.0222	14.3688	5.13916	6.10683	12.5294	2.19785	2.29579	2.94354	5.00443	4.96963
EX_fum(e)_fum_e_ext_complex	41.4165	33.7542	24.4405	29.3413	22.0737	100.998	25.9586	1143.77	238.016	50.3547	54.6866	120.974	21.9365	31.402	55.5405	34.9085	27.7855	28.1646	103.725	100.345	37.0589	199.659	245.701	28.6191	52.546	8.28329	6.75084	4.88811	5.86827	4.41474	20.1996	9.687	7.22096	5.19172	228.754	47.6032	10.0709	10.9373	24.1948	6.2804	11.1081	6.98171	5.5571	5.63291	20.7449	20.069	39.9318	49.1403	5.72381
EX_fum(e)_fum_e_complex	144.278	72.1775	168.679	199.153	87.6369	1765.45	281.971	71.85	98.998	71.353	112.96	162.567	138.199	244.692	129.947	100.204	197.089	182.21	144.649	93.2276	78.5471	69.3904	77.521	6861.07	127.131	28.8555	14.4355	33.7359	39.8305	17.5274	353.089	14.9101	126.862	56.3941	14.37	19.7996	14.2706	22.5919	32.5134	48.9385	25.9895	20.0409	39.4178	36.442	28.9297	18.6455	13.8781	15.5042	1372.21
EX_glc(e)_glc_D_e_ext_complex	4.43113	7.30796	5.3269	32.4804	7.72687	6.66732	3.11219	25.5323	51.8963	4.64858	3.32563	14.1817	4.18195	4.59366	3.94491	2.96849	3.98349	9.21727	17.966	3.70203	3.89232	3.54296	3.96583	2.92517	10.2876	0.886225	1.46159	1.06538	6.49608	1.54537	1.33346	0.736707	1.73261	0.622439	5.10646	10.3793	0.929717	0.665126	2.83633	0.918732	0.788983	0.593698	0.796697	1.84345	3.5932	0.740407	0.708591	0.793166	0.585035
EX_glc(e)_glc_D_e_complex	3.28046	2.74737	5.94217	2.4941	4.08475	2.19887	2.12419	2.4512	3.13028	7.55845	3.12583	21.5517	125.037	2.14557	2.35257	2.69522	3.19348	2.84305	8.24934	5.14678	16.317	543.292	14.1849	27.4459	7.59634	0.656092	0.549474	1.18843	0.49882	0.816951	0.439774	1.45608	2.84454	0.424838	0.49024	0.626057	1.51169	0.625165	4.31035	0.429114	0.470515	0.539044	0.638695	0.568611	1.64987	1.02936	108.658	2.83699	5.48918
EX_gln_L(e)_gln_L_e_ext_complex	276.998	96.8356	129.863	207.602	105.933	308.594	215.529	239.644	140.459	157.189	102.687	186.9	530.215	111.339	83.0515	112.504	96.3574	138.266	205.429	96.6534	127.021	122.495	131.334	476.864	138.684	55.3997	19.3671	25.9726	41.5204	21.1865	61.7188	236.803	66.056	43.1058	47.9288	28.0918	31.4378	20.5374	37.3799	22.2678	16.6103	22.5008	19.2715	27.6531	41.0859	19.3307	24.499	26.2668	95.3729
EX_gln_L(e)_gln_L_e_complex	14.036	18.7889	7.60543	7.81457	123.963	10.634	6.1518	14.1085	82.0566	6.81976	48.0752	21.8283	6.73531	6.24826	8.36976	6.87968	11.6376	7.78995	17.8109	37.1584	6.70528	9.58098	7.59036	11.7828	11.3167	2.80721	3.75778	1.52109	1.56291	24.7926	2.1268	22.0593	3.19743	1.23036	2.82169	16.4113	1.36395	9.61504	4.36565	1.24965	1.67395	1.37594	2.32753	1.55799	3.56218	7.43169	1.9162	1.51807	2.35656
EX_glu_L(e)_glu_L_e_ext_complex	1698.5	47.6311	35.2671	146.652	36.2362	73.1598	215.462	33.1387	108.891	150.92	50.1069	260.81	567.204	34.5144	42.2286	2469.87	68.9675	73.155	28.3297	129.381	78.8146	124.975	32.07	33.7647	73.2451	339.699	9.52622	7.05342	29.3304	7.24723	14.632	8.2522	19.462	43.0924	6.62775	21.7783	30.1841	10.0214	52.162	6.90288	8.44573	493.973	13.7935	14.631	5.66594	25.8762	24.9949	6.414	6.75295
EX_glu_L(e)_glu_L_e_complex	38.6019	38.7965	302.596	347.351	54.164	1415.38	49.9197	268.33	108.164	46.3214	42.2319	76.1379	1295.28	72.3425	45.1099	66.4644	61.3436	205.631	83.9071	110.433	77.3837	87.3366	103.05	105.876	69.2936	7.72038	7.75929	60.5192	69.4702	10.8328	283.075	17.9062	35.2383	9.98393	53.6659	21.6328	9.26429	8.44638	15.2276	14.4685	9.02199	13.2929	12.2687	41.1261	16.7814	22.0866	17.4673	20.6099	21.1753
EX_h(e)_h_e_ext_complex	5.37597	1.63604	1.09278	0.992856	1.9584	1.79588	1.55118	1.47786	7.0909	4.95989	8.2385	3.75968	1.56445	2.01144	2.37723	0.924957	1.48603	1.56651	1.7067	3.60732	3.98738	0.963115	1.10958	3.06348	9.88411	1.07519	0.327208	0.218555	0.198571	0.39168	0.359176	0.198489	0.283619	0.310235	0.295573	1.41818	0.991978	1.6477	0.751936	0.402288	0.475445	0.184991	0.297206	0.313303	0.34134	0.721464	0.192623	0.221916	0.612697
EX_h(e)_h_e_complex	44.9945	14.4637	190.022	5.45347	8.20745	5.7788	7.69396	5.1354	6.46348	49.1361	7.53131	13.6703	14.0396	7.48659	5.31796	8.95594	8.92375	9.89279	9.5363	13.8245	6.25535	10.4512	78.7599	31.4289	16.6653	8.99891	2.89274	38.0044	1.09069	1.64149	1.15576	2.2904	1.19521	1.53879	1.02708	1.2927	9.82721	1.50626	2.73406	1.49732	1.06359	1.79119	1.78475	1.97856	1.90726	2.7649	2.09024	15.752	6.28578
EX_h2o(e)_h2o_e_ext_complex	38.4639	23.1234	34.564	14.3273	42.2434	55.31	29.239	22.5068	32.1404	457.43	177.18	25.6588	65.3181	46.6381	18.1605	228.397	19.6194	33.9739	17.6772	14.5221	35.3869	130.187	157.842	15.8232	29.1259	7.69277	4.62469	6.9128	2.86546	8.44869	11.062	18.596	13.7394	5.8478	4.50136	6.42808	91.4859	35.4361	5.13175	9.32762	3.63211	45.6794	3.92387	6.79478	3.53544	2.90442	26.0374	31.5685	3.16464
EX_h2o(e)_h2o_e_complex	99.6732	54.7562	26.9988	22.8487	115.734	430.361	89.5762	413.373	1121.25	1940.58	48.0193	36.0304	21.8443	44.535	21.7288	34.9695	52.4751	62.2298	24.5355	31.6485	20.5676	29.0445	24.5127	72.3854	35.2683	19.9346	10.9512	5.39975	4.56974	23.1467	86.0721	7.31375	4.40657	17.9152	82.6746	224.251	388.117	9.60387	7.20609	8.90701	4.34576	6.9939	10.495	12.446	4.9071	6.3297	5.8089	4.90254	14.4771
EX_lac_D(e)_lac_D_e_ext_complex	3.81911	2.4721	2.39344	50.713	4.68487	7.58777	12.9752	2.678	2.74336	1.9331	2.6243	4.43932	2.73782	2.81114	4.43788	8.19794	15.3618	1.92291	15.873	3.13648	3.05386	1.92457	3.41907	5.47015	4.4392	0.763821	0.49442	0.478687	10.1426	0.936974	1.51755	0.399143	0.501581	2.59504	0.535599	0.548671	0.386619	0.524861	0.887863	0.562228	0.887576	1.63959	3.07235	0.384582	3.1746	0.627295	0.384914	0.683815	1.09403
EX_lac_D(e)_lac_D_e_complex	17.9026	14.6842	16.5479	11.1585	6.60792	9.19861	9.56871	23.639	6.90008	6.8441	60.5225	15.7661	16.3537	7.39144	86.1042	13.7951	16.5643	23.5371	9.82908	10.5281	17.1892	13.9599	6.78991	121.799	11.8899	3.58052	2.93685	3.30958	2.23169	1.32158	1.83972	1.8391	2.26621	1.91374	4.7278	1.38002	1.36882	12.1045	3.15321	1.47829	17.2208	2.75902	3.31286	4.70742	1.96582	2.10563	2.79198	1.35798	24.3599
EX_mal_L(e)_mal_L_e_ext_complex	63.3333	122.414	80.9135	60.4139	266.627	182.963	75.1106	87.2337	431.05	1213.03	74.4122	158.328	150.255	188.921	66.4114	609.367	74.3357	106.277	77.9963	149.54	289.116	253.279	322.542	294.538	152.226	12.6667	24.4828	16.1827	12.0828	53.3255	36.5927	30.5429	12.4272	15.0221	17.4467	86.2101	242.606	14.8824	31.6657	37.7842	13.2823	121.873	14.8671	21.2555	15.5993	29.9081	50.6557	64.5085	58.9077
EX_mal_L(e)_mal_L_e_complex	11.4904	15.2214	11.8518	20.6944	29.293	16.0349	15.792	29.1178	13.0418	15.7787	16.5802	37.6698	51.5928	16.0948	17.2586	83.1918	11.78	30.0369	37.1262	19.3878	137.847	11.9165	12.7033	20.1934	71.1096	2.29808	3.04429	2.37036	4.13887	5.85861	3.20699	8.16631	3.74413	3.15839	5.82355	2.60836	3.15574	3.31603	7.53396	3.21895	3.45171	16.6384	2.35601	6.00737	7.42525	3.87755	2.38331	2.54066	4.03868
EX_nh4(e)_nh4_e_ext_complex	194.795	10.5489	42.2963	11.7471	31.6156	789.075	21.7582	18.9362	40.5807	10.5069	11.4259	57.0346	43.169	20.303	13.6755	12.8005	29.5956	32.8854	38.1288	13.199	17.5318	10.7699	163.813	43.2433	11.5999	38.959	2.10977	8.45926	2.34942	6.32312	157.815	2.42035	9.42738	4.35164	3.78724	8.11614	2.10137	2.28518	11.4069	4.06061	2.73509	2.56009	5.91913	6.57709	7.62576	2.6398	2.15398	32.7627	8.64865
EX_nh4(e)_nh4_e_complex	6.19723	13.9515	35.2838	65.118	54.7088	6.36803	4.84149	20.5845	187.515	20.7598	7.35369	35.925	5.1706	29.0428	7.87845	17.9403	287.536	486.579	9.81017	9.72076	17.3365	11.6753	7.62076	7.72376	12.8932	1.23945	2.7903	7.05677	13.0236	10.9418	1.27361	0.967705	1.06619	0.968298	4.1169	37.503	4.15196	1.47074	7.185	5.80857	1.57569	3.58806	57.5072	97.3159	1.96203	1.94415	2.33506	1.52415	1.54475
EX_o2(e)_o2_e_ext_complex	5.64094	1.81199	6.74502	1.53724	2.96117	3.8814	2.56659	1.67654	2.86041	18.0599	3.66151	96.7537	1.64787	4.97609	1.52645	3.03661	52.7419	2.27215	4.08912	17.1754	2.60072	1.98877	25.2711	1.86724	2.60694	1.12819	0.362397	1.349	0.307449	0.592233	0.77628	0.805352	0.352225	0.513318	0.335308	0.572082	3.61197	0.732301	19.3507	0.995217	0.30529	0.607322	10.5484	0.454431	0.817824	3.43507	0.397755	5.05422	0.373448
EX_o2(e)_o2_e_complex	2.6375	1.50896	3.18624	1.20864	1.33903	33.2852	4.91836	2.98556	1.19294	3.10765	1.72221	1.48087	1.42676	10.611	6.72361	2.13239	1.31259	1.25917	2.32707	1.19416	30.2177	11.1464	4.77546	2.88598	1.89545	0.5275	0.301791	0.637248	0.241728	0.267805	6.65703	3.31518	0.711918	0.983673	0.597111	0.238589	0.621531	0.344441	0.296175	2.1222	1.34472	0.426477	0.262517	0.251833	0.465415	0.238831	2.22928	0.955093	0.577197
EX_pi(e)_pi_e_ext_complex	0.797582	0.457958	1.5221	0.774415	0.483048	1.07624	0.638994	5.54417	0.567991	0.595993	0.893112	0.865368	1.8063	0.501908	0.616475	22.2888	0.465082	1.03716	0.99718	10.0226	0.487412	1.95197	1.98889	0.558161	0.693933	0.159516	0.0915916	0.30442	0.154883	0.0966096	0.215249	0.481295	0.267274	0.127799	1.10883	0.113598	0.119199	0.178622	0.173074	0.100382	0.123295	4.45776	0.0930164	0.207431	0.199436	2.00453	0.390394	0.397778	0.111632
EX_pi(e)_pi_e_complex	4.36501	128.907	4.43678	9.53748	5.68696	5.74482	12.8338	133.045	10.1669	6.83401	43.8915	5.69866	7.05121	6.06091	24.685	4.69213	5.39534	4.79287	16.1232	6.34359	23.4783	40.1557	15.8729	5.75529	6.80501	0.873003	25.7815	0.887356	1.9075	1.13739	1.14896	1.42947	0.979761	2.56676	26.6089	2.03337	1.3668	8.7783	1.13973	1.21218	4.937	0.938426	1.07907	0.958574	3.22464	1.26872	8.03115	3.17458	1.15106
EX_pyr(e)_pyr_e_ext_complex	34.5526	40.4466	281.292	42.7242	37.6875	15.6665	19.2733	23.0246	20.1086	31.9785	22.6481	18.9648	71.5073	17.4563	181.949	31.3715	14.9452	15.226	102.27	19.6913	20.0213	673.832	24.0856	14.4379	20.3707	6.91052	8.08933	56.2584	8.54485	7.5375	3.13331	15.5302	5.86119	3.85466	4.60492	4.02171	6.39569	4.52962	3.79297	3.49125	36.3897	6.27431	2.98905	3.0452	20.454	3.93825	134.766	4.81712	2.88757
EX_pyr(e)_pyr_e_complex	15.0991	22.3996	25.0447	20.5948	49.8064	15.0843	14.8708	15.8412	30.8383	16.2611	15.6201	55.1896	116.813	15.6893	23.4091	15.147	30.1251	39.4653	55.7653	159.221	125.154	28.7142	21.3597	731.234	20.5745	3.01981	4.47992	5.00894	4.11896	9.96129	3.01686	10.1858	57.1964	2.97416	3.16824	6.16766	3.25222	3.12402	11.0379	3.13786	4.68182	3.02941	6.02502	7.89306	11.1531	31.8442	5.74284	4.27194	146.247
EX_succ(e)_succ_e_ext_complex	255.612	273.73	473.026	5642.79	111.398	78.3545	285.673	240.847	174.659	24252.1	161.753	397.968	112.053	122.193	139.725	135.31	138.853	379.036	221.116	98.0914	161.613	297.872	83.5626	116.899	186.804	51.1224	54.746	94.6052	1128.56	22.2796	15.6709	33.3816	19.8081	57.1345	48.1694	34.9318	4850.43	32.3506	79.5937	24.4386	27.9449	27.0619	27.7706	75.8072	44.2233	19.6183	59.5744	16.7125	23.3797
EX_succ(e)_succ_e_complex	19.6553	59.8147	16.4363	36.8398	15.6513	15.3745	14.7878	18.4927	14.6232	27.016	22.8603	214.818	15.1309	26.8411	17.8438	15.7614	21.1277	76.912	54.5707	14.9004	18.5544	406.462	21.0201	25.8584	74.2515	3.93106	11.9629	3.28726	7.36795	3.13026	3.07491	7.94305	6.45942	2.95756	3.69854	2.92463	5.40319	4.57206	42.9635	5.36822	3.56876	3.15229	4.22555	15.3824	10.9141	2.98009	81.2924	4.20403	5.17168
FBA_fdp_c_complex	33.6021	31.4857	133.625	24.2665	24.2176	25.8638	32.1522	77.4945	38.6856	154.993	37.8546	52.6369	29.8165	40.2708	407.969	92.7044	23.0086	73.1009	1263.71	39.6816	41.9648	29.8665	35.3359	23.391	936.781	6.72041	6.29714	26.725	4.85331	4.84353	5.17276	14.0747	15.9953	6.43044	15.4989	7.73711	30.9985	7.57093	10.5274	8.05416	81.5938	18.5409	4.60173	14.6202	252.741	7.93632	5.9733	7.06718	4.6782
FBA_dhap_c_g3p_c_complex	5.90611	5.09811	6.34037	5.82664	39.1881	3.9754	33.426	25.6054	4.06342	6.3096	14.1353	4.53486	3.86937	3.22467	68.267	27.0854	3.52333	3.74467	7.06413	7.0097	5.01357	5.87792	7.92472	4.57925	7.84573	1.18122	1.01962	1.26807	1.16533	7.83761	0.79508	1.38467	1.90948	6.6852	5.12109	0.812685	1.26192	2.82706	0.906972	0.644934	13.6534	5.41707	0.704666	0.748934	1.41283	1.40194	1.17558	1.58494	0.91585
FBA_g3p_c_complex	41.3821	48.9141	28.9085	60.962	59.8523	52.0544	117.496	56.1956	40.4152	50.8419	43.2191	29.5595	128.327	46.0824	49.5942	190.807	1153.5	54.9638	31.9364	36.4056	30.1744	32.756	80.7314	61.7932	33.3621	8.27643	9.78282	5.7817	12.1924	11.9705	10.4109	24.4932	15.746	23.4993	11.2391	8.08305	10.1684	8.64383	5.9119	9.21647	9.91884	38.1615	230.7	10.9928	6.38728	7.28111	6.5512	16.1463	12.3586
FBP_fdp_c_complex	5.81047	5.86405	10.8969	7.79969	30.194	9.24587	4.14359	9.99411	27.2416	6.03086	24.7384	7.02132	10.0139	4.54549	5.08417	65.0964	6.74331	4.67484	5.89415	13.6474	15.9353	6.89865	8.53071	13.0575	4.4268	1.16209	1.17281	2.17938	1.55994	6.0388	1.84917	27.9103	0.974553	0.828718	1.99882	5.44833	1.20617	4.94768	1.40426	0.909099	1.01683	13.0193	1.34866	0.934969	1.17883	2.72948	1.37973	1.70614	2.61151
FBP_fdp_c_h2o_c_complex	24.2326	90.7717	91.6913	13.9709	17.0677	33.9564	8.997	4.41097	6.22962	20.8599	5.57522	98.5377	10.3099	8.80492	23.3003	21.5609	5.91824	40.3889	30.0951	4.35098	6.86443	4.45614	5.14536	10.2592	5.35437	4.84653	18.1543	18.3383	2.79419	3.41355	6.79127	1.31114	22.3134	1.7994	0.882194	1.24592	4.17198	1.11504	19.7075	1.76098	4.66006	4.31218	1.18365	8.07777	6.01903	0.870197	0.891228	1.02907	2.05184
FBP_f6p_c_pi_c_complex	30.5894	11.2272	18.3276	4.11835	4.42992	5.98191	4.43712	13.4189	9.94765	11.511	18.3799	6.7266	4.18459	196.199	7.30623	4.51013	25.8184	6.34519	15.1487	3.97157	5.24813	5.204	10.0404	9.88389	7.16683	6.11788	2.24544	3.66552	0.82367	0.885985	1.19638	4.93173	1.07776	0.887424	2.68379	1.98953	2.30219	3.67597	1.34532	39.2397	1.46125	0.902025	5.16368	1.26904	3.02973	0.794313	1.0408	2.00808	1.97678
FBP_pi_c_complex	5.56554	12.3198	13.9766	5.66238	28.3295	6.43593	7.13517	9.38717	43.5197	16.9797	32.8779	19.9745	52.678	22.8044	9.69227	7.21314	112.372	9.80974	7.02726	10.3704	6.52227	5.8575	6.24994	53.7476	8.06195	1.11311	2.46396	2.79531	1.13248	5.66589	1.28719	1.38549	1.27433	1.42703	1.87743	8.70394	3.39594	6.57557	3.9949	4.56087	1.93845	1.44263	22.4743	1.96195	1.40545	2.07409	1.1715	1.24999	10.7495
FORt2pp_ex_H_for_e_complex	144.232	102.452	73.9692	48.0587	203.382	89.881	1349.89	43.1975	38.5099	40.1343	34.0077	45.5209	46.4553	44.8688	40.7995	26.4856	46.1383	94.5871	33.9316	27.5953	36.7905	33.4065	30.4162	51.612	36.3513	28.8465	20.4904	14.7938	9.61174	40.6765	17.9762	12.0815	17.2708	269.977	8.6395	7.70199	8.02686	6.80154	9.10419	8.97375	8.15989	5.29713	9.22767	18.9174	6.78633	5.51906	6.6813	6.08324	10.3224
FORt2pp_ex_H_for_e_h_e_complex	444.112	20.2483	63.0586	14.5865	26.6297	17.2328	18.7846	23.5094	29.1018	24.4903	56.5145	32.659	23.3075	142.55	354.936	179.293	363.159	6272.84	17.5897	61.4661	14.9451	54.9413	17.6083	18.6548	17.8215	88.8224	4.04965	12.6117	2.9173	5.32593	3.44657	8.8447	4.40844	3.75691	4.70188	5.82037	4.89806	11.3029	6.5318	28.5101	70.9873	35.8585	72.6317	1254.57	3.51794	12.2932	10.9883	3.52165	3.73096
FORt2pp_ex_H_for_c_h_c_complex	10.9628	7.18574	6.57213	13.4965	19.5547	86.952	8.97101	10.9684	96.1711	8.94329	37.7983	52.4917	21.9457	12.971	22.776	88.0266	12.3051	21.4176	6.57085	12.8573	2146.91	70.3245	7.11336	13.0117	47.1086	2.19255	1.43715	1.31443	2.69931	3.91094	17.3904	1.64938	5.30631	1.7942	2.19367	19.2342	1.78866	7.55967	10.4983	2.5942	4.55519	17.6053	2.46102	4.28352	1.31417	2.57146	14.0649	1.42267	2.60233
FORt2pp_ex_H_h_c_complex	5.38927	16.8827	6.95653	11.1553	12.4401	12.5468	5.47747	16.9822	9.07791	28.5549	7.59475	12.5088	24.0319	27.2308	26.5585	4.86299	22.5955	5.78692	24.8605	5.23666	59.4344	6.92918	14.0301	14.8953	28.0034	1.07785	3.37655	1.39131	2.23106	2.48802	2.50936	1.27356	1.52829	1.09549	3.39643	1.81558	5.71099	1.51895	2.50177	5.44616	5.31171	0.972597	4.51911	1.15738	4.9721	1.04733	1.38584	2.80602	2.97907
FORtppi_ex_for_c_complex	10.9194	9.9952	7.59473	34.2706	9.23138	27.2477	12.5872	48.12	23.2308	11.2031	29.1409	9.55372	17.8923	22.4566	13.8461	14.0061	15.3511	8.16319	13.8668	11.0087	12.8711	9.01581	115.5	18.871	10.4133	2.18388	1.99904	1.51895	6.85412	1.84628	5.44954	8.40102	19.4532	2.51744	9.62399	4.64615	2.24063	5.82817	1.91074	4.49132	2.76923	2.80122	3.07023	1.63264	2.77335	2.20175	1.80316	23.1001	3.77419
FORtppi_ex_for_e_complex	449.542	621.414	195.463	442.991	102.014	559.816	136.731	116.789	100.139	111.376	325.532	93.2172	236.091	775.528	116.461	108.681	130.889	85.9681	305.077	196.459	253.724	567.663	320.793	121.201	243.538	89.9084	124.283	39.0927	88.5981	20.4027	111.963	145.66	17.7103	27.3461	23.3578	20.0277	22.2752	65.1064	18.6434	155.106	23.2922	21.7361	26.1778	17.1936	61.0155	39.2917	113.533	64.1587	24.2403
FRD2_fum_c_complex	167.939	74.0455	65.8865	74.3983	91.0794	98.1863	557.419	1560.65	6872.41	156.546	73.4133	89.4408	382.675	144.676	67.5167	200.015	1265.1	7342.09	151.708	72.5484	102.068	197.428	669.283	69.0372	98.3776	33.5878	14.8091	13.1773	14.8797	18.2159	19.6373	71.1979	20.3143	111.484	312.13	1374.48	31.3091	14.6827	17.8882	28.9352	13.5033	40.003	253.02	1468.42	30.3415	14.5097	39.4856	133.857	13.8074
FRD2_fum_c_q8h2_c_complex	23.0195	76.519	1817.8	14.5955	25.438	33.5225	49.6301	13.2302	52.3515	26.7641	26.6862	10.9266	11.8695	14.7508	346.608	89.4872	12.3564	14.4719	44.2174	26.7796	85.2313	21.7763	15.7985	14.0453	12.7812	4.60389	15.3038	363.561	2.91911	5.0876	6.70449	3.38078	5.52788	9.92602	2.64605	10.4703	5.35282	5.33724	2.18533	2.95015	69.3216	17.8974	2.47128	2.89439	8.84347	5.35592	4.35525	3.15969	2.80906
FRD2_q8_c_succ_c_complex	0.118149	0.197174	0.190035	0.218935	0.180404	0.120924	3.18891	0.285372	0.131705	0.167572	1.10902	0.919272	0.263306	0.151091	0.140715	0.238923	2.93558	1.37064	0.324369	0.2475	0.19941	0.164831	0.122741	0.85491	0.450072	0.0236299	0.0394349	0.0380071	0.043787	0.0360808	0.0241848	0.0275523	0.758788	0.637782	0.0570743	0.026341	0.0335144	0.221804	0.183854	0.0302182	0.028143	0.0477846	0.587117	0.274128	0.0648738	0.0495	0.0329661	0.0245482	0.170982
FRD2_succ_c_complex	22.3557	9.54932	4.36482	4.21738	16.3328	7.01169	7.86546	4.21265	16.0356	14.7116	18.037	5.40915	5.21632	3.77114	4.12624	8.41978	5.45863	5.52073	21.2788	7.77012	4.02827	5.86585	5.3276	29.7849	4.03375	4.47115	1.90986	0.872963	0.843476	3.26656	1.40234	1.37097	0.815459	1.57309	0.84253	3.20711	2.94232	3.6074	1.08183	0.754229	0.825247	1.68396	1.09173	1.10415	4.25575	1.55402	1.17317	1.06552	5.95698
FRUpts2pp_ex_pep_c_complex	59.4664	63.0607	218.364	99.3893	82.419	68.8793	155.78	52.3923	160.14	53.6155	140.124	131.51	241.77	67.2099	108.328	55.5498	100.457	63.1918	20111.1	157.029	389.25	936.039	122.189	533.331	53.4914	11.8933	12.6121	43.6728	19.8779	16.4838	13.7759	61.3823	16.8587	31.156	10.4785	32.028	10.7231	28.0248	26.3021	13.442	21.6657	11.11	20.0914	12.6384	4022.21	31.4057	187.208	24.4379	106.666
FRUpts2pp_ex_pep_c_fru_e_complex	5.90314	7.55514	4.08178	6.89565	5.63712	298.388	13.2482	9.00897	11.0655	28.0373	4.35219	6.76833	8.07846	11.4471	10.278	23.8693	6.5951	4.5859	9.35955	4.37075	10.4649	3.91916	15.7535	13.9685	8.35566	1.18063	1.51103	0.816357	1.37913	1.12742	59.6776	1.06569	0.897843	2.64964	1.80179	2.2131	5.60747	0.870437	1.35367	2.28942	2.0556	4.77385	1.31902	0.91718	1.87191	0.87415	0.783832	3.15069	2.7937
FRUpts2pp_ex_f6p_c_pyr_c_complex	8.62289	6.62703	4.2509	15.2123	5.39838	5.35977	6.53548	60.1904	4.0553	6.34302	5.40966	16.3577	65.0031	3.68465	42.8966	15.9353	3.69096	5.72008	11.6035	3.67324	36.4325	5.64887	9.24397	64.9677	9.94667	1.72458	1.32541	0.85018	3.04246	1.07968	1.07195	0.715418	1.28595	1.3071	12.0381	0.81106	1.2686	1.08193	3.27153	0.73693	8.57931	3.18706	0.738192	1.14402	2.32071	0.734648	1.12977	1.84879	12.9935
FRUpts2pp_ex_pyr_c_complex	24.3992	5.31143	5.63662	7.92483	13.4515	8.08113	25.637	5.91888	8.15708	112.438	18.0478	11.8255	9.39319	8.86281	27.4092	31.0373	25.2687	17.9139	26.2776	13.5809	25.4923	8.10938	6.6573	28.1825	29.5259	4.87983	1.06229	1.12732	1.58497	2.6903	1.61623	4.26323	117.772	5.1274	1.18378	1.63142	22.4875	3.60956	2.3651	1.77256	5.48183	6.20747	5.05375	3.58277	5.25552	2.71617	1.62188	1.33146	5.6365
FUM_fum_c_complex	69.7622	84.6002	52.0972	209.269	81.9861	37.0035	31.9941	47.4162	36.7369	95.6304	83.3525	87.8076	110.766	111.752	44.4605	31.1955	148.299	38.0811	51.0125	31.319	48.7608	51.7641	61.1312	30.8222	36.8794	13.9524	16.92	10.4194	41.8537	16.3972	7.4007	6.86043	6.5013	6.39883	9.48324	7.34738	19.1261	16.6705	17.5615	22.3504	8.89209	6.23911	29.6597	7.61622	10.2025	6.2638	10.3528	12.2262	6.16445
FUM_fum_c_h2o_c_complex	25.3439	27.181	15.4133	233.924	71.2402	18.6518	12.9936	24.0092	141.754	37.9661	13.7643	34.2696	17.8556	72.6226	20.7011	16.3171	92.5758	72.1983	16.9314	39.4421	13.184	20.3294	14.8912	68.7733	15.1513	5.06879	5.43621	3.08267	46.7848	14.248	3.73036	11.5338	5.94896	2.59872	4.80184	28.3509	7.59321	2.75285	6.85391	14.5245	4.14022	3.26343	18.5152	14.4397	3.38629	7.88842	4.06588	2.97824	13.7547
FUM_mal_L_c_complex	74.0442	9.26862	27.1413	13.0697	11.2283	10.1689	15.0992	15.7316	46.4802	9.41726	9.91704	23.9401	11.9394	198.408	13.3734	43.2575	10.8617	32.5627	12.3819	9.58719	12.0977	65.6583	27.0654	19.3806	12.9823	14.8088	1.85372	5.42825	2.61393	2.24567	2.03378	2.13481	2.43883	3.01983	3.14631	9.29605	1.88345	1.98341	4.78801	39.6817	2.67468	8.6515	2.17235	6.51254	2.47638	1.91744	13.1317	5.41308	3.87612
FUMt2_2pp_ex_H_fum_e_complex	6.77896	94.4788	17.8833	6.56673	8.11145	4.4286	4942.07	12.9248	6.34827	19.2738	8.92114	34.6402	10.2038	23.4007	8.87542	6.00306	5.43453	815.029	7.85756	24.6837	761.667	114.397	42.4828	5.52453	17.8569	1.35579	18.8958	3.57667	1.31335	1.62229	0.885719	0.930115	5.28935	988.413	2.58497	1.26965	3.85475	1.78423	6.92805	4.68013	1.77508	1.20061	1.08691	163.006	1.57151	4.93675	22.8795	8.49655	1.10491
FUMt2_2pp_ex_H_fum_e_h_e_complex	42.8472	9.96086	31.0241	44.1213	27.329	63.6623	10.7325	12.9715	151.753	19.8051	36.0478	19.3362	17.3426	10.4685	12.2376	44.1399	10.8468	24.3774	29.7353	10.1701	21.372	23.4186	11.6518	19.7032	29.0581	8.56943	1.99217	6.20482	8.82425	5.46581	12.7325	3.70345	2.3776	2.1465	2.59431	30.3507	3.96103	7.20956	3.86724	2.0937	2.44752	8.82797	2.16936	4.87547	5.94706	2.03402	4.68373	2.33035	3.94065
FUMt2_2pp_ex_H_fum_e_h_e_h_e_complex	15.6839	31.8822	10.3201	14.8477	7.78303	31.3237	8.83348	17.9181	8.11928	13.5657	10.8923	7.38429	8.23811	55.5342	13.2346	13.426	37.7764	227.193	13.2626	6.86647	10.9098	22.1005	14.1379	10.743	120.119	3.13678	6.37643	2.06401	2.96954	1.55661	6.26474	2.52735	1.32636	1.7667	3.58362	1.62386	2.71314	2.17846	1.47686	11.1068	2.64693	2.68521	7.55528	45.4386	2.65251	1.37329	4.4201	2.82758	2.14859
FUMt2_2pp_ex_H_fum_c_h_c_h_c_complex	13.8148	12.0726	9.70445	12.7858	34.0106	10.1822	109.056	9.11736	13.3475	9.81163	45.032	23.446	13.168	9.65518	9.00411	8.56453	19.0718	9.42304	27.1283	15.88	22.3316	11.6782	31.3441	10.6611	48.4759	2.76297	2.41452	1.94089	2.55716	6.80211	2.03644	1.81009	2.07056	21.8111	1.82347	2.66951	1.96233	9.0064	4.6892	1.93104	1.80082	1.71291	3.81436	1.88461	5.42566	3.176	2.33564	6.26883	2.13221
FUMt2_2pp_ex_H_h_c_h_c_complex	30.0428	12.8998	26.0446	13.623	8.95439	124.618	7.59242	22.673	9.47463	432.773	8.79952	15.1744	13.0155	49.8302	104.263	12.9996	12.0287	36.9218	11.0757	414.645	301.735	7.67557	12.4857	7.81433	19.2869	6.00856	2.57996	5.20891	2.7246	1.79088	24.9237	23.2496	1.99835	1.51848	4.53459	1.89493	86.5546	1.7599	3.03487	9.96603	20.8526	2.59991	2.40575	7.38436	2.21513	82.929	1.53511	2.49713	1.56287
FUMt2_2pp_ex_H_h_c_complex	193.926	83.4292	139.917	441.484	68.9801	144.485	179.115	70.7576	350.722	71.4306	242.801	477.226	797.747	65.8087	88.6386	381.272	94.3798	65.4664	60.9088	72.3816	83.8011	228.111	97.5942	143.988	63.0614	38.7853	16.6858	27.9833	88.2968	13.796	28.897	22.1115	27.8008	35.8231	14.1515	70.1444	14.2861	48.5602	95.4452	13.1617	17.7277	76.2544	18.876	13.0933	12.1818	14.4763	45.6222	19.5188	28.7975
G6PDH2r_g6p_c_complex	6.98903	11.9463	5.00299	25.49	5.09657	14.3779	5.32966	5.35903	5.84454	7.97512	25.6557	7.4939	11.5241	7.20531	5.3336	6.85092	14.5833	76.8443	14.783	11.9983	6.36714	5.62781	4.48581	6.61689	6.50075	1.39781	2.38925	1.0006	5.098	1.01931	2.87557	1.38946	1.22891	1.06593	1.07181	1.16891	1.59502	5.13115	1.49878	1.44106	1.06672	1.37018	2.91666	15.3689	2.95659	2.39965	1.12556	0.897161	1.32338
G6PDH2r_g6p_c_nadp_c_complex	7.02449	3.00424	3.03131	1864.55	5.03385	2.53816	4.03827	37.0922	2.46151	40.9765	69.7329	3.61512	55.4774	9.42246	5.80341	10.1109	2.38287	8.33721	3.91489	2.19606	4.92361	2.79522	29.4022	35.9157	5.66083	1.4049	0.600848	0.606261	372.91	1.00677	0.507631	0.508055	0.659096	0.807655	7.41844	0.492303	8.19529	13.9466	0.723024	1.88449	1.16068	2.02218	0.476575	1.66744	0.782978	0.439212	0.559045	5.88043	7.18314
G6PDH2r_6pgl_c_h_c_nadph_c_complex	4.54898	4.62315	3.78341	8.96798	9.78545	35.986	6.387	9.31683	4.25511	7.29798	11.6306	10.5554	9.23338	4.7021	6.99547	45.2401	9.8228	82.8187	9.57764	8.65943	8.63192	6.99227	5.21253	4.19937	4.54763	0.909796	0.92463	0.756682	1.7936	1.95709	7.1972	3.26099	1.28265	1.2774	1.86337	0.851021	1.4596	2.32612	2.11107	0.940421	1.39909	9.04803	1.96456	16.5637	1.91553	1.73189	1.39845	1.04251	0.839874
G6PDH2r_h_c_nadph_c_complex	2.91944	148.972	14.0837	5.87291	3.33068	3.61963	6.00682	2.97229	6.68348	6.43779	5.16753	3.32291	4.3602	3.64349	3.31243	13.4103	2.9132	3.82006	8.99614	4.73575	5.38294	3.18573	3.18049	3.22953	11.8459	0.583889	29.7945	2.81674	1.17458	0.666136	0.723926	26.2331	1.6635	1.20136	0.594458	1.3367	1.28756	1.03351	0.664582	0.728698	0.662487	2.68206	0.582639	0.764011	1.79923	0.94715	0.637147	0.636098	0.645905
G6PDH2r_nadph_c_complex	5.49716	47.8613	4.85281	25.1099	8.65318	5.12858	7.2663	9.68756	21.4115	8.16967	4.86859	11.6689	6.97846	41.9971	7.51436	7.62541	19.5697	5.75067	10.0311	10.6316	77.3051	6.01915	20.5667	4.04619	4.4241	1.09943	9.57225	0.970563	5.02198	1.73064	1.02572	5.77642	1.14005	1.45326	1.93751	4.2823	1.63393	0.973718	2.33379	8.39941	1.50287	1.52508	3.91394	1.15013	2.00621	2.12633	1.20383	4.11334	0.809238
GAPD_g3p_c_complex	75.2307	26.5389	38.2772	38.7952	45.3426	48.5917	147.562	78.2701	85.371	39.2037	32.1669	56.6233	26.5075	150.892	32.5979	38.803	33.1774	28.1568	29.4785	35.8605	111.792	47.6092	28.8193	67.402	88.7545	15.0461	5.30777	7.65545	7.75903	9.06851	9.71834	6.72381	32.164	29.5125	15.654	17.0742	7.84074	6.43337	11.3247	30.1784	6.51959	7.7606	6.63549	5.63136	5.8957	7.1721	9.52184	5.76385	13.4804
GAPD_g3p_c_nad_c_complex	6.35296	5.69674	14.9049	207.059	5.33659	14.6459	6.3186	5.83081	11.5682	7.34228	152.021	15.5848	8.40181	6.15543	6.32951	8.08404	4.3911	4.08238	3.89291	11.7359	8.70878	41.5648	4.51624	10.8103	5.95408	1.27059	1.13935	2.98098	41.4117	1.06732	2.92918	0.765251	490.189	1.26372	1.16616	2.31363	1.46846	30.4043	3.11696	1.23109	1.2659	1.61681	0.87822	0.816476	0.778582	2.34717	8.31297	0.903248	2.16206
GAPD_g3p_c_nad_c_pi_c_complex	74.7525	34.8386	16.932	67.3154	8.38365	113.537	52.0408	9.389	18.226	10.8592	21.6847	10.4466	10.3569	24.7802	9.13889	37.39	17.4643	10.0009	1837.83	8.48579	56.4213	289.907	12.0971	11.3758	9.98565	14.9505	6.96772	3.3864	13.4631	1.67673	22.7075	4.16552	2.8669	10.4082	1.8778	3.64519	2.17184	4.33695	2.08931	4.95604	1.82778	7.478	3.49285	2.00019	367.565	1.69716	57.9813	2.41942	2.27517
GAPD_13dpg_c_h_c_nadh_c_complex	0.967088	2.17224	2.19628	0.920551	1.60435	1.40057	1.96762	1.11188	2.42199	0.928622	1.78193	3.2058	1.53915	3.2792	1.97772	3.97901	1.2906	0.876763	1.45733	1.03146	0.887013	0.913197	1.33472	1.4255	27.4016	0.193418	0.434448	0.439255	0.18411	0.320871	0.280113	0.176456	0.32077	0.393523	0.222377	0.484397	0.185724	0.356387	0.64116	0.655839	0.395544	0.795803	0.25812	0.175353	0.291466	0.206292	0.182639	0.266944	0.2851
GAPD_h_c_nadh_c_complex	19.9706	143.969	29.3061	18.0019	27.5964	711.756	32.6758	32.6279	28.0805	21.9775	37.6936	33.4612	832.577	22.2567	188.562	19.7365	22.0374	21.938	22.3621	22.6499	20.7138	23.9909	32.8027	20.6665	19.9782	3.99411	28.7938	5.86122	3.60037	5.51927	142.351	10.7644	6.37847	6.53515	6.52558	5.61611	4.39551	7.53872	6.69224	4.45134	37.7124	3.94729	4.40747	4.38759	4.47243	4.52997	4.79819	6.56053	4.13331
GAPD_nadh_c_complex	24.1992	73.7194	24.7203	640.125	34.6635	318.961	42.8429	26.6819	21.0786	45.209	474.403	37.2598	38.6301	32.0933	21.2902	65.6242	84.0037	61.2828	30.9929	66.0703	21.3229	22.2185	133.675	20.9836	20.0185	4.83984	14.7439	4.94406	128.025	6.93271	63.7923	28.8554	5.69852	8.56859	5.33638	4.21572	9.04179	94.8806	7.45195	6.41866	4.25804	13.1248	16.8007	12.2566	6.19858	13.2141	4.44371	26.735	4.19671
GLCptspp_ex_exi_pep_c_complex	38.9476	39.3829	96.6485	20.5611	10.9531	78.3472	12.1743	13.7278	35.3942	112.44	16.4582	11.6269	24.9164	14.7928	24.2604	40.6091	13.4995	403.854	86.7817	11.636	11.6391	11.3429	16.5018	10.3185	15.6395	7.78953	7.87659	19.3297	4.11221	2.19062	15.6694	5.27857	2.18971	2.43487	2.74556	7.07884	22.4879	3.29164	2.32538	2.95856	4.85208	8.12182	2.6999	80.7708	17.3563	2.3272	2.26857	3.30035	2.06371
GLCptspp_ex_exi_pep_c_glc_D_e_complex	3.66328	6.56473	2.65057	2.52375	2.5207	4.83184	2.18566	4.89505	8.90147	2.33223	3.76673	2.32217	9.90413	3.12187	4.13382	2.42834	2.36646	2.9711	3.0644	5.80484	5.51766	2.74106	5.82297	2.41222	5.74986	0.732656	1.31295	0.530115	0.50475	0.50414	0.966368	0.773962	0.461188	0.437132	0.979011	1.78029	0.466446	0.753346	0.464433	0.624373	0.826764	0.485669	0.473293	0.594221	0.61288	1.16097	0.548213	1.16459	0.482444
GLCptspp_ex_exi_g6p_c_pyr_c_complex	556.567	82.3059	14.8971	51.5891	73.7742	18.6362	12.8875	14.7338	13.6067	33.1145	41.9324	257.192	54.3683	13.4436	18.1343	104.652	12.5973	26.5019	128.182	15.6932	33.2341	23.4106	28.559	398.879	17.1344	111.313	16.4612	2.97942	10.3178	14.7548	3.72723	3.95363	2.77433	2.57749	2.94676	2.72133	6.62291	8.38647	51.4385	2.68873	3.62685	20.9304	2.51946	5.30039	25.6364	3.13864	4.68212	5.71179	79.7758
GLCptspp_ex_exi_pyr_c_complex	19.8213	24.2213	23.7773	10.1037	47.1697	9.84591	11.3002	17.0447	9.10067	11.1068	19.3478	8.61136	19.2206	70.1333	154.219	12.6717	9.54648	21.4708	14.4146	10.3199	327.482	24.6179	14.0682	97.0806	9.16242	3.96426	4.84425	4.75545	2.02073	9.43395	1.96918	3.11266	2.79063	2.26005	3.40894	1.82013	2.22136	3.86956	1.72227	14.0267	30.8438	2.53434	1.9093	4.29416	2.88293	2.06399	4.92358	2.81364	19.4161
GLNS_atp_c_complex	10.3629	26.6374	7.5352	3.98315	13.3084	6.50153	16.2068	3.41785	10.4557	4.03171	23.718	5.12498	3.52286	5.33981	9.51988	9.89598	6.43752	3.76815	3.82349	3.24386	4.18288	11.5414	3.69109	8.99338	6.54188	2.07257	5.32747	1.50704	0.796631	2.66168	1.30031	2.0576	0.699768	3.24136	0.68357	2.09114	0.806341	4.7436	1.025	1.06796	1.90398	1.9792	1.2875	0.753629	0.764699	0.648772	2.30829	0.738217	1.79868
GLNS_atp_c_glu_L_c_complex	88.0301	16.0781	24.8419	22.6011	18.9092	291.394	391.297	17.8187	185.884	17.6758	47.4292	195.715	44.5575	29.0191	17.931	43.5933	2417.52	247.391	61.6123	315.278	40.3627	29.9614	122.639	129.677	78.6289	17.606	3.21562	4.96838	4.52023	3.78183	58.2788	17.8445	24.3112	78.2594	3.56373	37.1767	3.53516	9.48584	39.143	5.80382	3.58621	8.71865	483.504	49.4783	12.3225	63.0557	5.99227	24.5278	25.9353
GLNS_atp_c_glu_L_c_nh4_c_complex	10.6112	20.1204	2.70669	847.52	9.52581	6.04436	10.0577	14.2578	2.42921	3.18385	2.49144	8.95516	6.67143	3.58111	289.822	2.29793	125.737	4.93289	9.67875	8.01054	9.57729	221.095	1.92436	4.74908	4.00689	2.12223	4.02408	0.541339	169.504	1.90516	1.20887	2.48587	1.11321	2.01153	2.85155	0.485842	0.63677	0.498287	1.79103	0.716221	57.9644	0.459587	25.1474	0.986577	1.93575	1.60211	44.219	0.384872	0.949816
GLNS_adp_c_gln_L_c_h_c_pi_c_complex	28.8853	13.134	16.4521	32.1686	12.4272	19.0377	21.1501	51.374	93.4275	37.5867	346.015	33.9417	33.5786	55.0558	225.365	22.2009	127.325	86.1192	322.913	28.3477	17.7192	28.7551	14.2492	16.5548	171.045	5.77706	2.62681	3.29042	6.43372	2.48544	3.80754	17.8388	66.5126	4.23002	10.2748	18.6855	7.51734	69.2029	6.78834	11.0112	45.0729	4.44018	25.4651	17.2238	64.5825	5.66954	5.75103	2.84984	3.31095
GLNS_gln_L_c_h_c_pi_c_complex	39.7012	9.37552	4.93614	4.13644	5.27173	4.75723	5.95446	29.29	8.10654	4.99904	13.8813	8.76772	7.49227	5.00016	13.6497	5.80203	4.75376	81.8938	4.52062	4.41554	17.6427	5.21043	8.4714	4.28418	4.08274	7.94025	1.8751	0.987228	0.827288	1.05435	0.951446	1.0541	1.38976	1.19089	5.858	1.62131	0.999808	2.77627	1.75354	1.00003	2.72994	1.16041	0.950752	16.3788	0.904123	0.883108	1.04209	1.69428	0.856836
GLNS_h_c_pi_c_complex	4.91843	62.1035	7.5651	4.32688	16.7799	10.1808	8.07018	5.51149	6.68788	6.17832	2.95482	3.88289	3.61857	11.4033	8.23489	3.48325	5.31762	4.21751	104.162	7.61783	26.4042	7.17062	3.53984	9.03108	5.75186	0.983686	12.4207	1.51302	0.865375	3.35598	2.03617	1.26652	0.798611	1.61404	1.1023	1.33758	1.23566	0.590965	0.776578	2.28065	1.64698	0.69665	1.06352	0.843501	20.8324	1.52357	1.43412	0.707967	1.80622
GLNS_pi_c_complex	116.293	159.958	127.568	144.567	63.807	110	86.0336	965.936	90.521	106.219	122.532	59.8038	233.224	275.045	70.117	92.0428	76.1138	59.9504	149.127	445.947	58.1084	90.5855	187.139	60.5692	215.13	23.2587	31.9916	25.5136	28.9134	12.7614	22	96.6978	60.4399	17.2067	193.187	18.1042	21.2437	24.5065	11.9608	55.0091	14.0234	18.4086	15.2228	11.9901	29.8255	89.1894	18.1171	37.4279	12.1138
GLNabcpp_ex_atp_c_complex	7.01928	6.63762	5.10806	7.73009	5.37168	5.96879	5.48087	10.4254	38.4589	10.1752	31.9735	7.75727	219.416	5.6052	25.8681	14.7591	21.3808	12.7366	27.9448	5.33734	5.71243	8.26741	9.56101	7.53505	12.0748	1.40386	1.32752	1.02161	1.54602	1.07434	1.19376	1.39398	2.29213	1.09617	2.08507	7.69177	2.03504	6.3947	1.55145	1.12104	5.17362	2.95182	4.27617	2.54732	5.58895	1.06747	1.65348	1.9122	1.50701
GLNabcpp_ex_atp_c_h2o_c_complex	3.22612	2.84129	3.94072	9.28156	2.34793	3.79401	8.90635	2.2977	3.76921	5.32507	2.54779	2.36207	7.49837	83.0561	5.55482	10.6804	177.903	9.28762	4.47935	12.3839	2.61703	2.30728	3.0056	5.409	2.35405	0.645224	0.568258	0.788144	1.85631	0.469587	0.758801	2.50899	4.60012	1.78127	0.45954	0.753841	1.06501	0.509557	0.472413	16.6112	1.11096	2.13607	35.5805	1.85752	0.89587	2.47677	0.461456	0.601121	1.0818
GLNabcpp_ex_atp_c_h2o_c_gln_L_e_complex	0.175613	0.205787	0.131966	0.196241	0.19652	0.20904	0.391586	0.164367	0.848695	0.637064	3.57339	0.148499	0.376211	3.08568	0.161588	0.179218	0.932713	0.123619	0.226084	0.189808	0.890843	0.406318	0.294837	0.135164	0.17065	0.0351226	0.0411573	0.0263932	0.0392481	0.0393041	0.0418081	0.0279057	0.073962	0.0783173	0.0328733	0.169739	0.127413	0.714678	0.0296998	0.617137	0.0323175	0.0358436	0.186543	0.0247238	0.0452167	0.0379617	0.0812636	0.0589674	0.0270328
GLNabcpp_ex_adp_c_gln_L_c_h_c_pi_c_complex	252.834	12.3811	30.7449	8.65433	15.0942	25.6781	67.7424	9.75565	73.6644	30.2834	73.2211	16.1491	10.2869	19.398	10.2428	32.2974	13.4226	12.1025	9.82354	10.4588	37.0219	198.574	31.9086	8.58649	11.0439	50.5669	2.47622	6.14897	1.73087	3.01884	5.13562	3.3062	2.17817	13.5485	1.95113	14.7329	6.05668	14.6442	3.22981	3.8796	2.04856	6.45948	2.68452	2.42051	1.96471	2.09176	39.7147	6.38172	1.7173
GLNabcpp_ex_gln_L_c_h_c_pi_c_complex	78.2623	6.02588	8.65293	6.33757	30.4816	13.08	10.1876	10.8521	12.2087	6.13547	21.4663	6.33438	39.4802	81.9777	9.85933	5.51932	354.02	6.01239	9.42838	20.6192	6.37729	6.18492	20.5059	14.2083	47.0112	15.6525	1.20518	1.73059	1.26751	6.09633	2.61601	1.96373	2.00571	2.03753	2.17042	2.44174	1.22709	4.29325	1.26688	16.3955	1.97187	1.10386	70.804	1.20248	1.88568	4.12383	1.23698	4.10118	2.84166
GLNabcpp_ex_h_c_pi_c_complex	8.10154	47.2562	4.40078	9.13496	5.0406	3.261	3.15468	9.00101	9.55093	2.96302	3.40837	3.17298	3.17863	2.64375	2.83804	16.0468	2.75374	2.73135	15.1404	2.62653	3.20918	2.91634	4.44412	5.33431	9.80805	1.62031	9.45124	0.880156	1.82699	1.00812	0.652199	2.49152	0.673345	0.630935	1.8002	1.91019	0.592604	0.681674	0.634596	0.52875	0.567607	3.20936	0.550749	0.546271	3.02809	0.525305	0.583267	0.888824	1.06686
GLNabcpp_ex_pi_c_complex	140.395	245.44	77.3567	109.209	135.888	217.159	248.622	407.229	78.9431	152.232	82.9678	564.069	86.5541	118.51	81.221	93.8034	74.5631	79.5681	82.0504	168.906	269.576	200.378	168.195	120.842	91.8713	28.079	49.0881	15.4713	21.8419	27.1776	43.4318	18.9987	23.3294	49.7244	81.4458	15.7886	30.4464	16.5936	112.814	23.7019	16.2442	18.7607	14.9126	15.9136	16.4101	33.7811	40.0756	33.639	24.1685
GLUDy_glu_L_c_complex	7.09911	100.581	54.0842	12.9731	28.1102	10.043	5.89832	4.83342	8.99263	7.66307	20.7948	6.10731	8.40229	7.07874	7.51118	5.02576	12.2838	4.66096	7.00078	20.6249	14.9274	31.2075	10.4058	11.389	6.12373	1.41982	20.1161	10.8168	2.59462	5.62204	2.00861	1.76489	1.04036	1.17966	0.966685	1.79853	1.53261	4.15896	1.22146	1.41575	1.50224	1.00515	2.45677	0.932191	1.40016	4.12498	6.24149	2.08117	2.2778
GLUDy_glu_L_c_h2o_c_complex	2.34105	4.88168	1.90661	0.966896	1.93211	2.59433	2.18359	1.26181	2.14299	1.32963	1.41728	1.54602	51.4982	2.91015	1.04809	2.04641	1.06596	2.40401	1.8983	5.166	2.50721	5.63597	0.975025	1.52806	2.25493	0.468209	0.976336	0.381322	0.193379	0.386422	0.518866	0.334226	3.14467	0.436718	0.252361	0.428598	0.265925	0.283457	0.309205	0.58203	0.209618	0.409281	0.213192	0.480803	0.37966	1.0332	1.12719	0.195005	0.305612
GLUDy_glu_L_c_h2o_c_nadp_c_complex	6.70024	7.62889	10.5333	65.4162	10.267	8.08462	9.97942	5.78108	17.8039	39.2368	6.71002	13.8164	10.8189	11.5543	6.14645	8.95434	9.31119	8.32515	6.68309	7.86845	13.1287	33.7426	6.94256	9.05234	7.96653	1.34005	1.52578	2.10666	13.0832	2.05341	1.61692	2.60357	6.25137	1.99588	1.15622	3.56078	7.84735	1.342	2.76329	2.31086	1.22929	1.79087	1.86224	1.66503	1.33662	1.57369	6.74852	1.38851	1.81047
GLUDy_akg_c_h_c_nadph_c_nh4_c_complex	2.14157	2.1315	17.062	6.14614	7.73823	2.70953	1.56008	2.29181	3.27603	2.63855	1.62121	1.82868	2.15571	94.7193	4.45539	3.74776	1.84229	1.86939	5.34735	1.7578	23.3331	2.58461	7.27478	1.91042	2.2373	0.428314	0.426299	3.41241	1.22923	1.54765	0.541906	0.426652	0.739033	0.312015	0.458362	0.655206	0.52771	0.324242	0.365735	18.9439	0.891078	0.749552	0.368458	0.373878	1.06947	0.351559	0.516922	1.45496	0.382084
GLUDy_h_c_nadph_c_nh4_c_complex	3.15819	3.48505	3.38155	3.77049	4.90907	4.6936	4.435	16.4424	3.92482	15.6881	3.49894	79.833	4.38436	15.2937	3.07027	3.15631	6.34229	4.91539	3.47253	3.97831	3.22988	3.59284	3.22504	5.17761	16.7383	0.631638	0.697011	0.67631	0.754099	0.981813	0.938719	8.36546	0.827037	0.886999	3.28847	0.784965	3.13762	0.699788	15.9666	3.05875	0.614055	0.631263	1.26846	0.983079	0.694506	0.795661	0.718567	0.645008	1.03552
GLUDy_nadph_c_nh4_c_complex	5.4225	4.94676	3.2578	34.1276	109.486	5.86658	2.96985	9.94045	17.0672	45.4888	7.31748	29.9478	3.22474	3.35606	3.23629	4.41084	48.4709	4.11297	5.42144	11.0206	3.64585	65.3134	49.2075	10.5594	235.545	1.0845	0.989353	0.651559	6.82552	21.8971	1.17332	0.968681	0.645309	0.593969	1.98809	3.41343	9.09776	1.4635	5.98956	0.671212	0.647259	0.882167	9.69417	0.822593	1.08429	2.20411	13.0627	9.84151	2.11189
GLUDy_nh4_c_complex	246.213	1132.57	182.362	150.691	251.121	200.912	834.205	1375.33	3565.78	1252.79	85.4412	84.4373	114.171	1185.3	220.043	103.778	173.906	163.54	864.586	81.2161	122.757	135.661	3342.87	172.326	2824.75	49.2426	226.515	36.4725	30.1382	50.2242	40.1825	18.5748	619.303	166.841	275.067	713.156	250.557	17.0882	16.8875	237.06	44.0086	20.7555	34.7812	32.7079	172.917	16.2432	27.1322	668.574	34.4652
GLUN_gln_L_c_complex	54.0813	6.19084	7.30767	7.13515	10.7178	11.9639	6.36078	129.636	8.0603	6.07806	13.0754	14.4251	6.09477	18.3832	7.29671	13.7594	17.924	11.2272	11.8139	129.29	5.85736	23.0538	27.4005	13.2102	56.2912	10.8163	1.23817	1.46153	1.42703	2.14355	2.39278	2.5457	8.30538	1.27216	25.9272	1.61206	1.21561	2.61507	2.88502	3.67665	1.45934	2.75189	3.5848	2.24543	2.36279	25.8581	4.61077	5.48009	2.64204
GLUN_gln_L_c_h2o_c_complex	5.31014	4.05346	21.8521	4.39114	9.92821	48.7219	55.5117	11.605	5.36112	6.23678	19.962	6.09526	297.838	3.92474	9.88134	21.7633	3.56451	4.16086	10.0817	9.42703	24.8138	14.8487	11.0243	9.03111	3.84822	1.06203	0.810692	4.37043	0.878228	1.98564	9.74439	0.994297	1.53	11.1023	2.321	1.07222	1.24736	3.9924	1.21905	0.784948	1.97627	4.35267	0.712902	0.832172	2.01635	1.88541	2.96974	2.20485	1.80622
GLUN_glu_L_c_nh4_c_complex	1.73788	4.73326	2.18365	9.55409	2.24756	3.29287	10.9754	7.93961	3.27176	9.0161	4.36853	1.49778	1.65109	2.21201	8.63687	2.73803	1.50743	33.4305	2.49219	2.01053	2.62382	1.85801	3.6977	1.48481	13.0732	0.347575	0.946652	0.43673	1.91082	0.449513	0.658573	0.891981	0.354047	2.19507	1.58792	0.654352	1.80322	0.873706	0.299557	0.442403	1.72737	0.547607	0.301486	6.68611	0.498439	0.402107	0.371603	0.739539	0.296962
GLUN_nh4_c_complex	7.488	5.83232	12.1663	7.24106	8.76079	3.27195	5.02725	4.68293	3.46624	4.90389	4.65537	9.32497	92.5309	3.46689	4.28788	3.73611	4.86943	3.51919	3.31431	55.889	5.96217	17.3192	3.73009	9.13914	9.88752	1.4976	1.16646	2.43325	1.44821	1.75216	0.654389	1.04399	1.20923	1.00545	0.936587	0.693249	0.980778	0.931074	1.86499	0.693378	0.857576	0.747222	0.973886	0.703838	0.662863	11.1778	3.46383	0.746018	1.82783
GLUSy_akg_c_complex	67.9202	6.2641	13.8419	17.6058	45.7212	7.90133	16.6676	6.83579	12.9275	10.5668	6.60425	9.29172	11.9512	6.97734	9.76472	9.1013	25.0707	8.42671	16.7846	113.041	46.7792	57.6853	6.55023	11.4652	8.45134	13.584	1.25282	2.76838	3.52116	9.14424	1.58027	4.42358	1.63523	3.33351	1.36716	2.58549	2.11337	1.32085	1.85834	1.39547	1.95294	1.82026	5.01415	1.68534	3.35691	22.6082	11.5371	1.31005	2.29305
GLUSy_akg_c_gln_L_c_complex	37.2999	13.888	11.7765	20.772	10.8768	13.6339	31.102	28.2378	10.8482	31.8228	10.4913	13.6649	15.2134	40.517	16.5682	22.2891	42.4714	16.141	375.627	17.596	15.4306	21.936	155.791	48.3	27.165	7.45997	2.7776	2.3553	4.1544	2.17536	2.72678	2.4862	11.7072	6.22041	5.64756	2.16964	6.36457	2.09826	2.73299	8.1034	3.31365	4.45782	8.49428	3.2282	75.1254	3.51919	4.38719	31.1581	9.66
GLUSy_akg_c_gln_L_c_h_c_complex	95.4132	17.4749	74.7223	24.9588	22.8876	19.1483	18.4253	146.377	29.5043	21.8121	24.4722	65.7398	19.4409	15.3004	60.9443	29.4942	26.7322	19.4135	19.8251	22.5224	35.9946	75.6826	35.7952	29.4375	28.7363	19.0826	3.49497	14.9445	4.99176	4.57753	3.82965	3.68285	4.35864	3.68505	29.2753	5.90086	4.36242	4.89444	13.148	3.06008	12.1889	5.89883	5.34644	3.88271	3.96502	4.50448	15.1365	7.15905	5.88751
GLUSy_akg_c_gln_L_c_h_c_nadph_c_complex	27.5621	17.8763	25.4897	53.1192	11.7568	10.237	25.6711	9.76679	8.35002	19.5063	8.1624	13.9437	27.6613	17.1239	27.4311	49.6072	19.7165	27.2266	23.8395	32.6759	11.1968	20.8224	8.17468	47.3911	29.9225	5.51241	3.57526	5.09794	10.6238	2.35136	2.04739	1.62356	2.50386	5.13422	1.95336	1.67	3.90125	1.63248	2.78874	3.42478	5.48622	9.92145	3.94329	5.44533	4.7679	6.53517	4.16448	1.63494	9.47823
GLUSy_glu_L_c_glu_L_c_nadp_c_complex	27.0835	25.326	24.6621	13.1654	17.6492	14.1343	19.6211	25.4446	16.9389	54.297	29.5013	26.1823	19.7646	13.4139	14.9224	17.0793	15.7911	57.7896	17.9157	19.0122	17.1431	64.8619	53.4821	22.8227	20.654	5.4167	5.0652	4.93242	2.63308	3.52984	2.82686	5.36486	348.2	3.92422	5.08891	3.38777	10.8594	5.90025	5.23647	2.68279	2.98448	3.41586	3.15822	11.5579	3.58313	3.80244	12.9724	10.6964	4.56455
GLUSy_glu_L_c_nadp_c_complex	2.24757	2.11301	3.50725	1.85068	1.59127	1.53838	2.56464	1.72373	1.70562	4.91981	28.8745	1.94144	1.33305	2.54876	2.01858	5.78818	3.01802	1.81665	2.37984	2.2353	3.92627	1.33608	24.9085	1.65795	2.53402	0.449515	0.422602	0.701451	0.370135	0.318254	0.307676	0.518642	0.320117	0.512928	0.344747	0.341123	0.983962	5.77491	0.388288	0.509752	0.403715	1.15764	0.603604	0.36333	0.475967	0.447059	0.267216	4.98169	0.33159
GLUSy_nadp_c_complex	4.09146	6.95501	2.34385	11.4861	2.22225	1.91234	6.39638	2.73985	407.421	4.84382	6.36954	3.44038	2.90957	3.19799	6.20221	2.76292	7.0512	2.01648	2.18207	3.63911	2.24922	8.76651	259.107	6.29559	2.55997	0.818292	1.391	0.468771	2.29721	0.444451	0.382468	0.624035	0.377426	1.27928	0.54797	81.4843	0.968763	1.27391	0.688076	0.639598	1.24044	0.552584	1.41024	0.403296	0.436415	0.727821	1.7533	51.8214	1.25912
GLUt2rpp_ex_H_glu_L_e_complex	11.864	13.8654	10.517	18.3517	20.1012	93.2602	12.4762	24.6429	19.2244	310	325.159	20.0353	13.2119	889.237	35.0726	83.4113	29.9385	12.908	13.8725	14.8019	13.4795	19.1339	47.2132	17.5272	98.9775	2.3728	2.77307	2.1034	3.67033	4.02023	18.652	2.46502	16.2042	2.49523	4.92858	3.84488	62.0001	65.0318	4.00705	177.847	7.01452	16.6823	5.9877	2.58159	2.7745	2.96037	3.82678	9.44265	3.50544
GLUt2rpp_ex_H_glu_L_e_h_e_complex	37.0257	38.0665	120.601	20.5892	126.302	48.4281	33.6203	29.0915	46.447	55.3216	22.1873	67.0561	39.0544	26.3321	85.1722	32.2119	20.5309	54.7354	48.2043	51.3292	19.4365	116.056	28.4824	22.7251	19.5783	7.40514	7.6133	24.1201	4.11784	25.2603	9.68562	122.955	10.639	6.72406	5.81829	9.28941	11.0643	4.43747	13.4112	5.26642	17.0344	6.44237	4.10618	10.9471	9.64086	10.2658	23.2113	5.69649	4.54502
GLUt2rpp_ex_H_glu_L_c_h_c_complex	1.1041	1.61075	4.39822	1.33041	2.73693	2.11732	14.7763	1.64478	1.65865	1.88727	2.40864	1.18525	2.58228	2.50867	2.06127	1.34794	2.78679	3.85601	2.02649	1.69673	1.70188	2.32414	7.90148	1.15558	2.50816	0.220819	0.32215	0.879644	0.266083	0.547385	0.423464	1.11267	1.09052	2.95526	0.328956	0.331731	0.377453	0.481729	0.237049	0.501733	0.412253	0.269589	0.557358	0.771202	0.405299	0.339346	0.464829	1.5803	0.231117
GLUt2rpp_ex_H_h_c_complex	32.9635	68.3068	29.9345	30.657	25.6037	81.4473	78.9342	40.0291	38.6748	37.6426	226.5	22.4454	23.9573	177.188	37.2031	36.2695	43.5647	28.2307	36.0101	68.4087	57.4916	25.5542	29.8448	26.9609	26.4469	6.5927	13.6614	5.9869	6.1314	5.12073	16.2895	4.45554	5.88499	15.7868	8.00582	7.73495	7.52851	45.3	4.48909	35.4376	7.44062	7.25389	8.71294	5.64615	7.20202	13.6817	5.11084	5.96896	5.39218
GND_6pgc_c_complex	1.54869	10.6915	3.95016	3.18128	8.65508	40.1224	8.67988	7.75387	6.8666	22.1983	10.7639	1.83969	2.09434	2.48747	21.5277	2.16859	6.2262	2.05144	2.91823	15.9658	9.83931	3.13872	3.85354	6.78301	3.44234	0.309738	2.1383	0.790032	0.636255	1.73102	8.02447	0.312931	1.66773	1.73598	1.55077	1.37332	4.43966	2.15277	0.367937	0.497495	4.30555	0.433718	1.24524	0.410287	0.583646	3.19316	0.627743	0.770708	1.3566
GND_6pgc_c_nadp_c_complex	23.6609	11.9757	5.84914	21.8784	17.2599	5.84508	10.1647	11.1258	10.3157	9.78682	23.5373	5.87703	6.89098	1214.91	34.7482	13.3286	10.7207	6.64784	7.76068	8.59127	5.83718	6.47561	15.7259	8.99122	7.02572	4.73217	2.39515	1.16983	4.37568	3.45198	1.16902	2.51458	1.15425	2.03293	2.22515	2.06314	1.95736	4.70745	1.17541	242.982	6.94964	2.66571	2.14413	1.32957	1.55214	1.71825	1.29512	3.14518	1.79824
GND_co2_c_nadph_c_ru5p_D_c_complex	6.42414	11.9834	4.46722	7.62997	4.49418	5.97928	21.4929	5.80426	5.03449	9.12773	19.4768	8.28541	407.06	4.62343	8.50801	15.6915	20.6714	4.72726	5.96152	152.002	6.14997	6.61704	4.51226	6.09471	8.9611	1.28483	2.39668	0.893444	1.52599	0.898836	1.19586	1.07137	51.1026	4.29857	1.16085	1.0069	1.82555	3.89536	1.65708	0.924686	1.7016	3.13831	4.13427	0.945453	1.1923	30.4005	1.32341	0.902453	1.21894
GND_nadph_c_ru5p_D_c_complex	22.0473	8.0865	9.90073	25.6183	7.90418	43.0716	12.9437	15.1803	1290.27	9.62796	7.34446	56.4645	66.6939	9.21749	11.7685	6.51618	21.5885	23.691	32.829	16.5731	8.31359	11.6316	72.7779	1950.43	11.8244	4.40945	1.6173	1.98015	5.12366	1.58084	8.61432	1.37221	32.0284	2.58874	3.03605	258.055	1.92559	1.46889	11.2929	1.8435	2.35369	1.30324	4.3177	4.7382	6.5658	3.31461	2.32633	14.5556	390.086
GND_ru5p_D_c_complex	7.76107	6.68202	6.06204	16.3292	23.4664	35.2545	7.1486	7.06996	41.6836	6.6327	6.82297	8.01857	9.5971	19.1832	10.2227	5.40352	9.80092	7.57675	11.4619	72.3638	29.3972	10.0547	20.394	8.63841	476.261	1.55221	1.3364	1.21241	3.26585	4.69328	7.05091	1.55012	1.29647	1.42972	1.41399	8.33671	1.32654	1.36459	1.60371	3.83664	2.04454	1.0807	1.96018	1.51535	2.29239	14.4728	2.01093	4.0788	1.72768
H2Otpp_ex_h2o_e_complex	3.65413	3.79968	6.32057	2.7889	2.54071	3.60392	2.65984	3.70029	3.27729	13.3672	7.3688	13.3071	2.96669	3.37005	20.835	3.48893	5.00436	4.11027	4.8979	8.70152	10.5611	5.97176	6.15614	2.69606	4.19683	0.730826	0.759936	1.26411	0.557779	0.508142	0.720785	1.36444	0.590871	0.531967	0.740059	0.655458	2.67343	1.47376	2.66141	0.67401	4.167	0.697787	1.00087	0.822053	0.979581	1.7403	1.19435	1.23123	0.539212
H2Otpp_ex_h2o_c_complex	432.958	220.503	46.5842	33.255	461.854	77.2664	38.6139	30.8017	1444	30.6165	76.506	34.3526	111.357	44.716	189.008	40.6166	58.9797	411.412	197.457	138.103	32.5466	36.2484	41.8196	337.967	128.172	86.5915	44.1006	9.31684	6.651	92.3708	15.4533	14.5123	10.3975	7.72277	6.16034	288.801	6.12329	15.3012	6.87052	8.9432	37.8017	8.12332	11.7959	82.2825	39.4913	27.6206	7.24967	8.36391	67.5935
ICDHyr_icit_c_complex	29.6434	350.384	7.66602	9.50534	17.7512	98.8444	94.3302	24.5297	52.9531	14.1158	12.6967	8.01063	9.73873	26.6217	18.46	11.7105	8.28619	40.0898	9.65911	10.461	10.2928	11.764	10.0977	33.4851	10.945	5.92868	70.0769	1.5332	1.90107	3.55024	19.7689	3.44231	2.00311	18.866	4.90593	10.5906	2.82317	2.53935	1.60213	5.32434	3.692	2.3421	1.65724	8.01796	1.93182	2.09221	2.3528	2.01954	6.69703
ICDHyr_icit_c_nadp_c_complex	48.8595	19.5529	19.5656	11.8237	27.0726	26.6441	11.667	31.9791	34.1639	11.9697	20.4561	105.817	17.1596	20.4372	15.7809	127.508	14.9881	32.6206	66.1687	15.5264	12.5149	59.4038	292.4	11.8775	21.1731	9.7719	3.91057	3.91311	2.36474	5.41452	5.32883	3.22596	4.21412	2.33339	6.39583	6.83278	2.39394	4.09122	21.1635	4.08745	3.15618	25.5015	2.99763	6.52413	13.2337	3.10528	11.8808	58.4799	2.37549
ICDHyr_akg_c_co2_c_nadph_c_complex	14.679	32.5882	10.5005	54.8152	24.4899	68.558	10.0599	25.3289	10.8352	15.183	29.3898	33.0697	13.5205	162.799	12.5557	18.5699	10.8959	31.5167	19.7954	13.7084	36.6151	9.8257	12.5465	48.8238	49.9274	2.93581	6.51763	2.10009	10.963	4.89798	13.7116	4.21577	3.34633	2.01199	5.06578	2.16704	3.03661	5.87796	6.61394	32.5599	2.51114	3.71398	2.17917	6.30334	3.95907	2.74168	1.96514	2.5093	9.76477
ICDHyr_co2_c_nadph_c_complex	14.8142	13.3158	17.3653	24.17	111.765	15.6574	20.6041	477.882	20.3678	81.508	14.6358	15.6551	13.982	18.4654	19.657	14.6898	15.5406	29.7689	48.2647	34.6296	14.6849	25.6128	39.4645	41.2203	14.9093	2.96284	2.66316	3.47306	4.83401	22.3529	3.13148	2.62445	13.1168	4.12083	95.5764	4.07356	16.3016	2.92717	3.13103	3.69309	3.9314	2.93796	3.10811	5.95377	9.65293	6.92592	5.12257	7.89291	8.24406
ICDHyr_nadph_c_complex	19.392	6.80987	13.8002	10.6535	15.7428	7.1807	6.97636	10.5436	420.17	128.01	25.1458	15.1225	8.69784	7.238	11.4812	31.8108	14.9125	76.1331	10.7434	12.2236	8.06413	13.1174	16.1184	9.83352	68.534	3.87841	1.36197	2.76004	2.13071	3.14856	1.43614	3.76649	2.65367	1.39527	2.10871	84.034	25.602	5.02916	3.0245	1.4476	2.29624	6.36217	2.9825	15.2266	2.14869	2.44472	2.62347	3.22369	1.9667
ICL_icit_c_complex	11.0543	30.1029	13.5019	9.4484	14.0627	1828.19	26.0943	15.2642	27.708	573.267	9.2384	17.5183	41.7125	18.4899	8.85176	10.4363	36.7145	15.411	18.8753	24.1122	9.80969	11.2907	98.1546	40.1036	31.8484	2.21086	6.02058	2.70037	1.88968	2.81254	365.638	5.09002	33.8925	5.21887	3.05284	5.54159	114.653	1.84768	3.50365	3.69798	1.77035	2.08726	7.34289	3.08219	3.77505	4.82244	2.25815	19.6309	8.02071
ICL_glx_c_succ_c_complex	11.076	9.34043	8.42688	11.2656	7.57039	11.507	8.29992	20.4645	38.8024	38.0928	19.1877	253.421	172.732	20.2815	14.1229	36.2387	111.436	11.2039	29.281	7.94937	139.16	11.0882	21.4096	16.3389	16.7903	2.21521	1.86809	1.68538	2.25312	1.51408	2.3014	1.66991	26.6687	1.65998	4.0929	7.76047	7.61857	3.83753	50.6841	4.05629	2.82457	7.24774	22.2872	2.24078	5.85621	1.58987	2.21765	4.28193	3.26777
ICL_succ_c_complex	914.279	6.85146	30.8935	15.7754	27.9202	9.04845	16792.3	14.5677	22.2881	11.6345	8.98841	10.7216	39.9813	6.69251	21.2909	12.9121	21.6034	53.2487	11.4889	13.8035	24.4579	8.4651	47.4386	11.8751	10.6991	182.856	1.37029	6.1787	3.15508	5.58404	1.80969	2.2513	3.66332	3358.46	2.91353	4.45763	2.3269	1.79768	2.14433	1.3385	4.25818	2.58243	4.32069	10.6497	2.29778	2.7607	1.69302	9.48772	2.37502
LDH_D_lac_D_c_complex	9.70472	9.78014	14.781	7.89708	16.5044	23.0417	12.0922	12.6436	218.789	39.5735	21.2498	10.2084	8.13558	504.958	29.7841	19.4843	13.5357	18.5132	63.783	52.7337	6.84481	26.293	19.2027	13.7093	54.4416	1.94094	1.95603	2.95619	1.57942	3.30088	4.60834	1.55986	1.85254	2.41843	2.52873	43.7577	7.9147	4.24996	2.04167	100.992	5.95682	3.89686	2.70715	3.70265	12.7566	10.5467	5.2586	3.84053	2.74186
LDH_D_lac_D_c_nad_c_complex	8.73976	3.82378	3.40694	4.13422	12.6963	4.00897	22.9211	10.7502	4.0695	46.2206	120.907	4.55754	26.2764	3.63771	15.695	9.79879	7.42717	3.44647	6.01975	3.9073	3.54721	8.82386	3.57242	6.89105	30.6041	1.74795	0.764756	0.681389	0.826845	2.53926	0.801794	5.41378	0.757931	4.58422	2.15004	0.813899	9.24413	24.1814	0.911508	0.727542	3.13901	1.95976	1.48543	0.689294	1.20395	0.781459	1.76477	0.714484	1.37821
LDH_D_h_c_nadh_c_pyr_c_complex	4.00539	3.88766	9.11865	6.11133	12.5864	12.481	11.6476	16.2584	4.80048	6.61255	3.90054	47.8934	16.6172	5.29104	8.38293	3.95377	3.74626	4.14158	4.30521	103.19	27.8817	10.5988	4.76402	19.562	229.654	0.801078	0.777531	1.82373	1.22227	2.51727	2.4962	1.61899	1.08967	2.32952	3.25168	0.960096	1.32251	0.780109	9.57869	1.05821	1.67659	0.790755	0.749251	0.828317	0.861043	20.6379	2.11975	0.952803	3.91241
LDH_D_nadh_c_pyr_c_complex	681.787	1.42905	1.19112	9.23298	4.16571	29.2169	4.57928	6.76899	1.08822	0.799745	1.4697	0.996963	1.73026	0.955603	1.38421	26.0539	0.846662	34.483	1.07874	3.51502	2.60828	0.932207	0.955521	7.48678	1.84474	136.357	0.285811	0.238224	1.8466	0.833142	5.84337	2.09975	0.229042	0.915856	1.3538	0.217644	0.159949	0.29394	0.199393	0.191121	0.276842	5.21078	0.169332	6.89661	0.215749	0.703004	0.186441	0.191104	1.49736
LDH_D_pyr_c_complex	4.15927	2.6407	2.13397	2.08536	84.1418	20.6142	3.2441	14.3577	2.33792	11.8104	2.8658	9.94057	4.13413	2.24247	2.10079	2.67132	3.21877	2.22806	3.57056	13.9418	37.0541	1.97223	16.7573	2.04447	6.40117	0.831854	0.52814	0.426794	0.417072	16.8284	4.12284	0.579928	0.552918	0.64882	2.87155	0.467585	2.36207	0.573161	1.98811	0.448494	0.420158	0.534265	0.643753	0.445612	0.714111	2.78836	0.394446	3.35147	0.408894
MALS_accoa_c_complex	68.1492	50.1407	29.0532	539.557	64.3498	36.2447	43.9761	30.5529	37.8253	184.671	47.6007	54.4689	322.088	261.529	91.4878	76.8683	49.5461	118.04	43.0589	95.5765	52.9225	102.487	142.241	224.501	106.327	13.6298	10.0281	5.81065	107.911	12.87	7.24893	8.21971	7.23129	8.79523	6.11059	7.56505	36.9341	9.52013	10.8938	52.3058	18.2976	15.3737	9.90922	23.608	8.61177	19.1153	20.4973	28.4482	44.9001
MALS_accoa_c_glx_c_complex	49.1012	875.242	34.6491	42.9421	92.8892	31.8126	64.8538	45.9586	187.709	138.275	30.1403	24.4896	44.662	32.1015	80.5327	38.4872	200.151	52.1943	26.2949	89.0333	51.8246	23.1982	38.1904	67.6874	34.5132	9.82024	175.048	6.92983	8.58841	18.5778	6.36251	4.92552	6.85176	12.9708	9.19172	37.5419	27.655	6.02806	4.89791	6.4203	16.1065	7.69743	40.0303	10.4389	5.25898	17.8067	4.63965	7.63807	13.5375
MALS_accoa_c_glx_c_h2o_c_complex	50.0114	86.2578	355.201	324.07	44.3371	49.1657	717.346	51.4783	100.218	490.725	39.2499	39.0614	503.427	69.819	62.2344	116.736	96.485	284.517	69.7859	52.6773	195.744	63.9632	3602.64	47.8543	50.2763	10.0023	17.2516	71.0403	64.814	8.86741	9.83315	11.6705	14.816	143.469	10.2957	20.0435	98.1449	7.84998	7.81229	13.9638	12.4469	23.3473	19.297	56.9033	13.9572	10.5355	12.7926	720.527	9.57087
MALS_h_c_mal_L_c_complex	3.37888	1.68589	30.1709	2.86627	2.06124	1.74636	23.1002	3.50424	39.021	1.51669	1.49737	1.11719	6.54313	2.09284	4.9427	1.25975	1.1556	5.05377	1.19646	1.70867	5.32453	5.82841	4.00861	7.72208	1.19664	0.675775	0.337178	6.03418	0.573254	0.412248	0.349272	0.315776	0.656903	4.62005	0.700849	7.80421	0.303338	0.299474	0.223439	0.418569	0.98854	0.25195	0.23112	1.01075	0.239291	0.341733	1.16568	0.801722	1.54442
MALS_mal_L_c_complex	5.37647	8.09498	6.82606	5.19065	4.61543	5.11152	75.5334	547.563	3234.33	9.45431	4.92129	13.8437	5.64273	13.4482	24.5273	4.93491	19.6857	5.44594	7.57815	4.32622	46.8012	9.10611	6.3839	7.7524	8.80799	1.07529	1.619	1.36521	1.03813	0.923086	1.0223	0.988406	0.903287	15.1067	109.513	646.866	1.89086	0.984259	2.76874	2.68964	4.90547	0.986983	3.93714	1.08919	1.51563	0.865245	1.82122	1.27678	1.55048
MALt2_2pp_ex_H_h_e_complex	9.53446	12.0709	7.92415	18.4114	4.61443	128.321	62.8445	7.30016	642.205	8.80997	4.5311	5.96325	13.4327	27.8421	273.739	8.19949	26.3659	51.5464	5.23586	13.5741	994.072	36.1942	22.3867	5.17125	5.14199	1.90689	2.41417	1.58483	3.68227	0.922887	25.6642	1.92097	3.6467	12.5689	1.46003	128.441	1.76199	0.906219	1.19265	5.56843	54.7479	1.6399	5.27319	10.3093	1.04717	2.71482	7.23885	4.47735	1.03425
MALt2_2pp_ex_H_h_e_h_e_complex	154.216	5.88516	5.73325	6.23592	9.42081	13.6018	351.834	15.4239	32.8707	9.11384	7.26198	26.7267	18.0794	17.2496	10.6814	127.038	15.8992	13.775	12.1812	13.1098	29.4731	7.87923	8.04288	5.853	66.3893	30.8432	1.17703	1.14665	1.24718	1.88416	2.72036	2.40586	2.15771	70.3667	3.08479	6.57414	1.82277	1.4524	5.34533	3.44993	2.13629	25.4076	3.17984	2.75499	2.43624	2.62196	1.57585	1.60858	1.1706
MALt2_2pp_ex_H_h_e_h_e_mal_L_e_complex	1.73763	0.368407	0.409601	0.428832	2.56864	1.22404	0.313867	0.471011	2.03147	0.346071	2.0926	0.354786	0.3732	0.455403	126.483	0.572745	0.492762	0.517878	1.90271	0.636114	0.469188	0.402953	2.84851	0.666925	0.453331	0.347527	0.0736813	0.0819202	0.0857663	0.513729	0.244809	0.0758228	0.0825606	0.0627733	0.0942021	0.406294	0.0692142	0.41852	0.0709571	0.0910805	25.2967	0.114549	0.0985523	0.103576	0.380542	0.127223	0.0805906	0.569703	0.133385
MALt2_2pp_ex_H_h_c_h_c_mal_L_c_complex	7.08502	6.02256	7.71856	13.5229	5.51915	10.6336	6.9593	6.04469	9.91994	41.9443	15.6714	7.77337	5.20714	9.75983	9.1972	6.19637	11.7357	26.0206	21.5571	5.62044	8.58395	10.6591	11.4401	19.4399	6.9115	1.417	1.20451	1.54371	2.70458	1.10383	2.12672	1.24003	4.02384	1.39186	1.20894	1.98399	8.38887	3.13428	1.55467	1.95197	1.83944	1.23927	2.34714	5.20413	4.31142	1.12409	2.13182	2.28802	3.88798
MALt2_2pp_ex_H_h_c_mal_L_c_complex	2.51648	3.19841	2.27687	4.78675	2.00741	1.35271	1.58365	11.7561	2.84451	4.10507	41.3921	11.658	1.22967	1.96038	2.14404	2.10413	2.86541	1.70995	1.94774	2.08262	1.26449	1.74423	9.37907	6.46874	3.09497	0.503296	0.639682	0.455374	0.957351	0.401481	0.270541	1.25136	0.281821	0.31673	2.35122	0.568903	0.821013	8.27842	2.3316	0.392075	0.428808	0.420827	0.573082	0.341991	0.389548	0.416524	0.348845	1.87581	1.29375
MALt2_2pp_ex_H_mal_L_c_complex	518.469	133.485	304.667	313.15	89.6105	282.1	2376.84	134.593	133.344	1270.11	114.003	136.41	137.319	104.143	1073.9	361.166	277.638	133.533	182.562	186.381	123.681	110.273	152.338	113.479	120.167	103.694	26.697	60.9334	62.6301	17.9221	56.42	616.839	29.427	475.369	26.9186	26.6688	254.022	22.8007	27.282	20.8285	214.781	72.2333	55.5275	26.7067	36.5125	37.2762	22.0545	30.4675	22.6957
MDH_mal_L_c_complex	187.424	73.2735	66.4609	83.3307	150.621	106.711	543.636	109.782	230.828	445.437	66.6853	66.3578	273.831	390.174	161.082	197.734	70.6394	137.734	105.302	140.696	142.339	300.47	248.993	515.889	3287.56	37.4848	14.6547	13.2922	16.6661	30.1242	21.3422	225.064	14.0495	108.727	21.9564	46.1656	89.0874	13.3371	13.2716	78.0349	32.2164	39.5469	14.1279	27.5469	21.0605	28.1393	60.094	49.7986	103.178
MDH_mal_L_c_nad_c_complex	15.054	9.79497	16.9262	183.379	15.0572	348.645	34.9924	17.5231	15.4238	134.534	12.5419	10.8225	31.3032	18.4958	11.8409	140.577	13.3918	37.916	38.6368	9.61265	24.265	65.1161	57.1724	60.416	15.2829	3.0108	1.95899	3.38525	36.6758	3.01145	69.7291	12.794	5.2144	6.99848	3.50462	3.08475	26.9067	2.50838	2.1645	3.69916	2.36819	28.1155	2.67836	7.58319	7.72736	1.92253	13.0232	11.4345	12.0832
MDH_h_c_nadh_c_oaa_c_complex	10.2018	2.92634	64.6231	2.85449	27.6435	12.6042	2.18966	4.30302	3.34305	10.5688	2.65509	2.59744	2.90332	2.5581	3.41664	5.23283	18.7617	4.73908	2.09545	3.35563	222.541	4.06944	4.63856	2.78654	5.84918	2.04036	0.585267	12.9246	0.570898	5.52869	2.52083	2.28231	0.418283	0.437932	0.860603	0.668609	2.11377	0.531018	0.519488	0.511621	0.683329	1.04657	3.75234	0.947815	0.419089	0.671126	0.813889	0.927712	0.557307
MDH_nadh_c_oaa_c_complex	3.2214	11.5041	3.41623	3.83501	2.57228	2.85255	2.44714	2.46071	19.5638	3.09463	13.6233	3.3835	4.14609	7.90785	5.90165	9.20124	28.4956	3.08733	3.38178	6.07705	10.978	2.38018	4.25775	5.93063	20.8567	0.644281	2.30081	0.683246	0.767002	0.514456	0.57051	0.760179	0.512821	0.489428	0.492142	3.91276	0.618926	2.72466	0.676701	1.58157	1.18033	1.84025	5.69912	0.617466	0.676355	1.21541	0.476037	0.85155	1.18613
MDH_oaa_c_complex	7.35051	2.73009	3.4347	2.39066	2.78014	9.15921	1.79571	9.79156	22.7127	1.98854	5.02257	7.23803	8.93866	2.12796	3.41103	6.84976	133.274	50.5129	2.64206	3.1986	4.02775	2.02665	5.93717	7.16291	2.67238	1.4701	0.546018	0.68694	0.478132	0.556028	1.83184	12.0959	0.607476	0.359142	1.95831	4.54253	0.397709	1.00451	1.44761	0.425591	0.682207	1.36995	26.6548	10.1026	0.528412	0.639721	0.40533	1.18743	1.43258
ME1_mal_L_c_complex	77.7213	989.617	1207.91	72.9629	682.332	85.9297	205.612	127.466	2223.63	137.579	124.082	1785.2	74.4141	104.888	181.671	150.911	77.6082	117.362	181.141	72.2752	210.106	1831.79	96.9351	242.253	131.301	15.5443	197.923	241.581	14.5926	136.466	17.1859	30.1921	140.137	41.1224	25.4932	444.726	27.5159	24.8163	357.039	20.9775	36.3343	30.1823	15.5216	23.4724	36.2281	14.455	366.357	19.387	48.4505
ME1_mal_L_c_nad_c_complex	76.6694	50.719	23.1775	53.7329	29.4602	61.0184	70.5735	32.9284	122.667	24.4234	44.8505	44.6401	61.3669	62.8044	307.777	217.527	56.1216	259.568	31.859	26.3249	147.201	21.7458	60.6418	38.7099	116.29	15.3339	10.1438	4.6355	10.7466	5.89205	12.2037	6.08122	11.2457	14.1147	6.58568	24.5335	4.88468	8.97011	8.92803	12.5609	61.5554	43.5055	11.2243	51.9135	6.37179	5.26498	4.34916	12.1284	7.74198
ME1_co2_c_nadh_c_pyr_c_complex	0.153925	0.176674	0.35684	0.452832	0.297696	0.175572	0.629271	3.9107	0.224792	0.515087	0.141329	1.00388	0.787293	0.218907	0.151351	1.866	0.2792	0.283669	0.262277	1.33559	1.33274	0.131968	2.63646	0.720473	0.297603	0.030785	0.0353348	0.071368	0.0905664	0.0595392	0.0351144	0.205297	0.0854315	0.125854	0.78214	0.0449584	0.103017	0.0282658	0.200776	0.0437813	0.0302702	0.3732	0.05584	0.0567338	0.0524555	0.267119	0.0263937	0.527292	0.144095
ME1_nadh_c_pyr_c_complex	0.526694	0.10642	0.432593	0.113243	1.17034	1.89754	0.133711	0.154712	0.118102	0.231964	0.121856	0.614819	0.302595	0.118602	0.130009	0.121702	0.172599	0.100831	0.100374	0.26253	26.632	0.467995	0.243436	5.18546	0.201898	0.105339	0.021284	0.0865185	0.0226485	0.234067	0.379507	0.0841866	0.0746847	0.0267422	0.0309423	0.0236203	0.0463928	0.0243713	0.122964	0.0237205	0.0260018	0.0243403	0.0345199	0.0201663	0.0200747	0.052506	0.093599	0.0486872	1.03709
ME1_pyr_c_complex	3.90636	1.38488	9.85595	1.39322	5.23628	1.52943	1.56413	1.33992	3.66523	3.04941	3.46679	2.67554	9.93019	4.62213	1.9754	16.4076	6.03727	1.33279	11.9967	1.45947	1.40795	1.14372	3.48584	896.48	2.56477	0.781272	0.276977	1.97119	0.278645	1.04726	0.305885	0.776996	0.991506	0.312825	0.267985	0.733047	0.609883	0.693357	0.535107	0.924427	0.395079	3.28152	1.20745	0.266558	2.39935	0.291895	0.228743	0.697167	179.296
ME2_mal_L_c_complex	130.607	24.5591	38.2733	25.8068	47.83	23.8248	62.9983	30.1163	62.2516	17.0966	25.7753	17.8648	15.4163	610.758	19.3666	39.982	535.403	227.089	25.4071	59.677	40.5228	46.7499	33.2112	23.7751	18.7294	26.1214	4.91181	7.65467	5.16136	9.566	4.76496	13.7767	1801.97	12.5997	6.02327	12.4503	3.41932	5.15506	3.57297	122.152	3.87332	7.9964	107.081	45.4178	5.08143	11.9354	9.34998	6.64224	4.75502
ME2_mal_L_c_nadp_c_complex	28.4293	21.6468	71.7114	180.089	72.2743	17.3659	37.7501	37.4563	251.556	17.346	24.3059	16.8331	20.6687	26.9659	27.818	20.7997	24.8954	22.5166	23.6149	46.3957	23.0283	26.1323	302.127	17.8538	107.255	5.68585	4.32936	14.3423	36.0178	14.4549	3.47317	10.121	3.66877	7.55003	7.49125	50.3113	3.4692	4.86119	3.36662	5.39318	5.5636	4.15993	4.97909	4.50331	4.72297	9.27914	5.22646	60.4255	3.57076
ME2_co2_c_nadph_c_pyr_c_complex	46.9447	76.9224	49.2031	56.8528	45.6331	110.709	703.621	377.936	33.9111	147.234	53.8959	114.716	54.6448	59.541	52.0253	70.2941	69.9451	279.061	34.0621	147.375	72.3348	61.8395	42.859	33.9161	34.5206	9.38894	15.3845	9.84062	11.3706	9.12662	22.1417	8.00896	14.1479	140.724	75.5873	6.78223	29.4468	10.7792	22.9431	11.9082	10.4051	14.0588	13.989	55.8122	6.81241	29.4749	12.3679	8.5718	6.78321
ME2_nadph_c_pyr_c_complex	11.5834	6.5152	95.6979	33.7885	8.39536	16.8137	9.65925	10.8903	25.8671	8.40817	47.113	11.9147	79.9502	27.9717	26.4053	6.95621	31.6587	13.0442	10.0258	1915.61	21.3834	12.7948	79.4027	18.4402	7.27607	2.31667	1.30304	19.1396	6.7577	1.67907	3.36274	4.22608	2.1892	1.93185	2.17806	5.17341	1.68163	9.42259	2.38294	5.59434	5.28105	1.39124	6.33174	2.60883	2.00515	383.122	2.55896	15.8805	3.68804
ME2_pyr_c_complex	24.1646	10.4128	37.3507	19.3488	18.7974	90.4359	13.1716	11.802	16.4495	19.7899	527.79	11.0537	53.3305	11.1829	13.0044	18.6819	52.3488	11.8439	16.6704	53.6859	39.2562	41.717	35.166	18.9691	38.7349	4.83292	2.08256	7.47015	3.86976	3.75948	18.0872	2.65271	6.51926	2.63432	2.36039	3.28989	3.95799	105.558	2.21073	2.23657	2.60088	3.73637	10.4698	2.36879	3.33408	10.7372	8.3434	7.0332	3.79381
NADH16pp_H_h_c_complex	6.56549	4.89625	15.0134	11.9174	7.64446	4.38522	4.90333	20.4492	20.4723	5.56667	33.8193	25.3872	5.45661	4.52041	5.99604	9.85767	6.10041	253.3	6.57482	9.39743	15.3722	66.3638	10.157	12.1043	8.3117	1.3131	0.97925	3.00268	2.38349	1.52889	0.877044	1.53086	0.85131	0.980666	4.08984	4.09446	1.11333	6.76387	5.07743	0.904082	1.19921	1.97153	1.22008	50.6599	1.31496	1.87949	13.2728	2.0314	2.42085
NADH16pp_H_h_c_h_c_complex	1.67078	2.78239	1.22948	3.43737	1.71594	2.50173	1.37776	11.4367	4.47594	1.22836	4.84614	1.37096	3.06184	2.21441	1.46641	2.71148	1.44769	1.3213	7.14055	1.58695	14.6813	6.42368	1.54624	2.15059	2.20621	0.334156	0.556479	0.245897	0.687474	0.343189	0.500346	0.390137	0.219948	0.275552	2.28734	0.895188	0.245673	0.969229	0.274191	0.442883	0.293282	0.542297	0.289538	0.264261	1.42811	0.31739	1.28474	0.309247	0.430118
NADH16pp_H_h_c_h_c_h_c_complex	2.95222	4.40823	4.51153	2.75835	2.03419	23.7054	4.62432	10.6655	2.69649	8.44123	4.46324	19.4688	2.38943	2.87346	14.4823	31.6701	3.68946	2.55731	8.19317	4.28274	2.53046	3.01501	8.75014	22.3751	48.264	0.590444	0.881646	0.902305	0.55167	0.406838	4.74109	0.548721	0.415657	0.924864	2.1331	0.539299	1.68825	0.892648	3.89375	0.574693	2.89646	6.33401	0.737891	0.511462	1.63863	0.856548	0.603002	1.75003	4.47502
NADH16pp_H_h_c_h_c_h_c_h_c_complex	9.14291	23.564	7.68995	11.2704	9.16465	8.11097	16.7124	8.70414	37.2615	6.186	10.8748	6.57853	43.4167	11.2526	1058.77	8.11646	11.0542	30.0088	10.5662	45.2807	19.3491	8.23272	7.27543	20.9737	14.3651	1.82858	4.7128	1.53799	2.25407	1.83293	1.62219	1.50278	1.74493	3.34249	1.74083	7.45231	1.2372	2.17497	1.31571	2.25052	211.755	1.62329	2.21085	6.00176	2.11325	9.05614	1.64654	1.45509	4.19475
NADH16pp_H_h_c_h_c_h_c_h_c_nadh_c_complex	10.8644	13.0908	17.0211	12.9878	17.1016	20.2624	185.395	14.0203	12.4746	378.195	10.3684	19.663	14.7086	36.0012	13.9045	14.2637	25.248	11.2492	42.5546	12.7771	204.002	11.9673	13.4974	27.1318	27.1325	2.17288	2.61816	3.40421	2.59756	3.42032	4.05249	2.2798	2.82824	37.0789	2.80406	2.49492	75.6389	2.07368	3.93259	7.20024	2.78091	2.85273	5.04961	2.24983	8.51092	2.55542	2.39345	2.69948	5.42637
NADH16pp_H_h_c_h_c_h_c_h_c_nadh_c_q8_c_complex	37.9451	8.98019	10.1218	38.7694	8.71994	24.1644	9.67495	12.5641	84.3541	14.1191	11.0519	8.13863	41.651	838.904	9.77822	10.6966	14.2342	11.596	15.7283	104.354	23.589	29.3821	23.2663	10.1048	47.5053	7.58901	1.79604	2.02436	7.75388	1.74399	4.83288	11.476	4.74673	1.93499	2.51281	16.8708	2.82381	2.21038	1.62773	167.781	1.95564	2.13933	2.84684	2.31919	3.14565	20.8707	5.87642	4.65326	2.02095
NADH16pp_H_nad_c_q8h2_c_h_e_h_e_h_e_complex	8.57855	6.65922	53.4063	8.97295	10.6591	8.07487	57.3802	12.9956	6.21007	6.83317	6.20842	8.04732	15.3339	20.7702	10.7745	8.82629	8.32789	6.849	7.59388	49.437	7.05573	270.797	26.3367	41.6987	7.16256	1.71571	1.33184	10.6813	1.79459	2.13182	1.61497	1.5325	2.32782	11.476	2.59912	1.24201	1.36663	1.24168	1.60946	4.15403	2.15491	1.76526	1.66558	1.3698	1.51878	9.8874	54.1594	5.26733	8.33973
NADH16pp_H_q8h2_c_h_e_h_e_h_e_complex	17.2641	7.30507	4.16765	77.7035	12.1588	4.87833	671.432	12.9733	6.24339	24.4223	75.8928	5.64417	12.0323	6.11914	73.2429	15.6608	13.8949	5.72098	6.14652	4.68202	26.8555	7.30709	5.75397	10.3836	6.24766	3.45282	1.46101	0.83353	15.5407	2.43176	0.975666	4.30625	2.9839	134.286	2.59466	1.24868	4.88446	15.1786	1.12883	1.22383	14.6486	3.13215	2.77898	1.1442	1.2293	0.936405	1.46142	1.15079	2.07672
NADH16pp_H_h_e_h_e_h_e_complex	12.8071	2.55334	1.80193	1.9086	1.59759	6.02686	5.55956	2.38378	5.38204	3.59586	2.40097	587.852	1.65723	9.85938	4.73269	154.925	1.94902	3.15351	41.5821	2.23085	4.93986	7.68495	3.76215	1.64734	2.94759	2.56141	0.510668	0.360387	0.381719	0.319518	1.20537	10.5549	0.425712	1.11191	0.476756	1.07641	0.719172	0.480193	117.57	1.97188	0.946537	30.985	0.389804	0.630703	8.31642	0.44617	1.53699	0.75243	0.329468
NADH16pp_H_h_e_h_e_complex	14.8406	60.5385	177.955	13.282	20.4872	16.8644	9.55988	16.0362	10.3926	27.5708	9.38458	43.8336	10.7499	39.9542	9.65364	25.7433	118.873	10.8168	43.3245	17.6063	16.9773	9.79393	9.53749	36.2103	12.5005	2.96813	12.1077	35.5909	2.65641	4.09743	3.37289	14.1502	2.31686	1.91198	3.20724	2.07851	5.51416	1.87692	8.76671	7.99085	1.93073	5.14867	23.7745	2.16337	8.66489	3.52125	1.95879	1.9075	7.24205
NADH16pp_H_h_e_complex	99.4128	49.7375	95.9873	47.3034	74.3912	102.833	66.3683	67.4215	1484.73	78.841	165.786	171.869	71.0846	50.9894	52.4762	49.9346	94.8724	493.126	111.007	72.5864	82.9734	162.667	68.4569	61.141	550.806	19.8826	9.94749	19.1975	9.46068	14.8782	20.5667	66.9222	110.405	13.2737	13.4843	296.946	15.7682	33.1572	34.3739	10.1979	10.4952	9.98693	18.9745	98.6253	22.2014	14.5173	32.5335	13.6914	12.2282
NADTRHD_nad_c_complex	1.63877	1.66909	2.30843	8.2106	1.04371	4.76682	1.94926	6.0199	0.987922	0.90902	0.791807	9.40217	0.86858	1.24107	1.09461	1.01145	1.88334	29.4898	0.818685	0.902949	0.946192	3.28331	7.27	2.45096	0.810347	0.327755	0.333818	0.461686	1.64212	0.208743	0.953364	1.17176	0.678533	0.389852	1.20398	0.197584	0.181804	0.158361	1.88043	0.248213	0.218922	0.20229	0.376668	5.89797	0.163737	0.18059	0.656662	1.454	0.490193
NADTRHD_nad_c_nadph_c_complex	0.423974	1.36454	0.445327	0.308934	0.41346	0.467371	0.327497	0.416374	0.313161	0.71652	0.311058	0.381663	1.29755	0.433892	1.67813	0.954628	0.308028	0.835937	0.461598	26.556	4.61837	0.541634	0.359437	0.593502	8.24935	0.0847948	0.272907	0.0890654	0.0617868	0.0826919	0.0934742	0.0600149	0.275199	0.0654994	0.0832748	0.0626322	0.143304	0.0622117	0.0763326	0.0867784	0.335627	0.190926	0.0616055	0.167187	0.0923196	5.31119	0.108327	0.0718873	0.1187
NADTRHD_nadh_c_nadp_c_complex	0.321937	0.275644	1.07679	0.486287	1.16556	0.26453	0.367479	0.364515	0.400701	0.399104	1.27401	0.301445	3.82107	3.58447	0.364862	1.34523	0.579371	0.509288	1.13598	0.475058	0.294279	0.968459	0.355548	0.376612	1.09484	0.0643875	0.0551289	0.215358	0.0972574	0.233112	0.052906	0.18152	0.0794693	0.0734957	0.072903	0.0801402	0.0798208	0.254802	0.0602889	0.716893	0.0729724	0.269046	0.115874	0.101858	0.227195	0.0950117	0.193692	0.0711096	0.0753223
NADTRHD_nadp_c_complex	3.10122	1.42424	1.87296	1.7663	13.3063	10.079	1.78607	1.1677	1.50692	1.12532	1.4798	3.16288	1.60192	4.96969	13.6499	6.665	1.14921	4.81935	3.1128	2.82943	1.16655	67.2568	10.0771	1.58857	2.17288	0.620244	0.284848	0.374593	0.35326	2.66126	2.01581	0.230429	0.29953	0.357214	0.23354	0.301383	0.225064	0.29596	0.632576	0.993937	2.72997	1.333	0.229843	0.963871	0.622559	0.565887	13.4514	2.01542	0.317715
NH4tpp_ex_nh4_e_complex	22.963	17.226	25.2036	48.0959	55.3839	16.8912	34.5945	18.3414	32.773	18.3492	86.936	111.664	28.4081	19.4895	27.0974	200.577	37.5788	27.4049	56.74	258.728	20.0218	15.5678	73.6725	34.763	106.842	4.5926	3.44521	5.04073	9.61918	11.0768	3.37823	4.76431	3.64391	6.91891	3.66829	6.55459	3.66983	17.3872	22.3328	3.89791	5.41948	40.1154	7.51577	5.48098	11.348	51.7457	3.11356	14.7345	6.9526
NH4tpp_ex_nh4_c_complex	190.633	278.411	132.249	1023.82	91.4487	144.121	82.5285	445.442	104.539	97.5328	754.543	119.139	153.346	126.111	172.824	181.55	327.153	116.47	205.854	111.064	670.297	88.2679	84.9869	3377.84	314.621	38.1265	55.6823	26.4498	204.764	18.2897	28.8241	18.1847	839.712	16.5057	89.0884	20.9078	19.5066	150.909	23.8278	25.2221	34.5648	36.31	65.4305	23.294	41.1709	22.2128	17.6536	16.9974	675.569
O2tpp_ex_o2_e_complex	33.4115	41.784	62.7305	33.0703	50.2901	65.8235	34.1838	29.6343	3938.7	29.4527	89.5542	33.8737	110.004	398.351	42.2966	103.564	32.2364	33.691	32.0288	36.1516	223.318	29.3263	137.417	68.4838	30.9751	6.6823	8.35681	12.5461	6.61407	10.058	13.1647	15.3267	27.8354	6.83677	5.92686	787.74	5.89054	17.9108	6.77474	79.6701	8.45932	20.7129	6.44728	6.73821	6.40576	7.23031	5.86526	27.4834	13.6968
O2tpp_ex_o2_c_complex	6.13769	7.69582	144.316	35.3718	11.0027	33.5487	486.901	25.6092	26.4215	27.9172	14.6579	7.58911	5.99439	7.77851	11.7761	21.5608	10.3488	5.70637	9.21073	7.13344	17.0405	6.05332	126.142	6.08341	9.50746	1.22754	1.53916	28.8633	7.07437	2.20055	6.70974	4.32865	2.1796	97.3802	5.12184	5.28429	5.58343	2.93159	1.51782	1.5557	2.35522	4.31216	2.06976	1.14127	1.84215	1.42669	1.21066	25.2285	1.21668
PDH_nad_c_complex	44.0319	91.9398	21.976	30.4778	26.2411	45.6141	79.7334	51.8723	123.47	16.8423	28.3024	80.967	13.7167	21.7288	367.77	77.0497	26.6579	25.8036	34.7532	94.214	29.976	29.6394	20.8178	12.3227	13.1527	8.80638	18.388	4.3952	6.09556	5.24823	9.12282	12.056	5.96815	15.9467	10.3745	24.6941	3.36847	5.66048	16.1934	4.34576	73.5539	15.4099	5.33158	5.16071	6.95063	18.8428	5.92788	4.16357	2.46453
PDH_nad_c_pyr_c_complex	0.920582	1.38648	1.38508	0.907372	0.729653	1.26236	1.1697	66.2691	3.3629	0.767732	1.9891	1.49076	34.0776	0.596014	1.27651	1.19947	1.0224	1.41307	0.870794	1.74502	0.8606	6.30278	128.868	0.973756	1.07929	0.184116	0.277297	0.277017	0.181474	0.145931	0.252472	0.206998	0.331816	0.233939	13.2538	0.67258	0.153546	0.39782	0.298152	0.119203	0.255303	0.239894	0.20448	0.282614	0.174159	0.349004	1.26056	25.7735	0.194751
PDH_accoa_c_co2_c_nadh_c_complex	25.2816	53.4721	136.24	14.7563	22.5107	27.6288	25.3526	48.965	15.6224	17.9613	46.8927	21.6996	31.0088	705.981	31.5162	20.2037	59.2197	33.4458	24.1155	16.9943	17.3857	20.0893	25.5605	17.4897	17.3268	5.05632	10.6944	27.248	2.95126	4.50213	5.52577	11.54	46.1078	5.07052	9.793	3.12448	3.59225	9.37854	4.33991	141.196	6.30325	4.04074	11.8439	6.68917	4.8231	3.39886	4.01786	5.11209	3.49794
PDH_co2_c_nadh_c_complex	3.62507	2.73518	4.26249	3.789	2.98028	5.52717	6.69041	7.14181	2.30768	2.87836	2.72904	3.79942	2.07624	2.68995	188.766	5.00823	7.62259	6.33091	22.0342	2.9033	2.51791	2.8718	4.39374	5.4958	8.22223	0.725014	0.547035	0.852499	0.7578	0.596056	1.10543	1.28193	0.514941	1.33808	1.42836	0.461536	0.575673	0.545809	0.759884	0.537991	37.7532	1.00165	1.52452	1.26618	4.40683	0.58066	0.574361	0.878747	1.09916
PDH_nadh_c_complex	4.01041	12.3113	7.73776	3.52224	21.6669	4.51268	7.94961	5.94907	25.4133	10.5703	3.69326	3.5671	7.60721	8.75449	5.87789	22.3619	16.6344	7.80579	9.51137	14.5783	4.99238	8.01717	4.12141	4.0975	30.1223	0.802082	2.46225	1.54755	0.704449	4.33338	0.902537	44.8763	1.73288	1.58992	1.18981	5.08267	2.11406	0.738651	0.71342	1.7509	1.17558	4.47238	3.32688	1.56116	1.90227	2.91566	1.60343	0.824282	0.8195
PFKA_atp_c_complex	109.151	32.2484	52.4385	127.579	66.8422	32.7794	72.5672	72.8806	43.7413	833.069	329.211	107.95	34.0023	42.0533	95.8158	204.114	49.7758	29.9682	30.7473	1014.97	60.3703	201.817	48.7027	32.4342	44.6577	21.8303	6.44968	10.4877	25.5158	13.3684	6.55588	9.83884	8.57228	14.5134	14.5761	8.74826	166.614	65.8421	21.5901	8.41067	19.1632	40.8228	9.95516	5.99363	6.14946	202.995	40.3635	9.74054	6.48683
PFKA_atp_c_f6p_c_complex	0.402166	0.154757	0.158825	0.321399	0.253261	0.174254	0.931635	0.686248	3.32345	1.06431	0.457613	0.147557	0.238854	1.75022	0.154877	0.141422	0.153168	0.276672	0.138618	0.484804	0.326172	0.41653	2.40027	0.203629	1.18921	0.0804332	0.0309513	0.0317651	0.0642799	0.0506522	0.0348508	0.0265789	0.0464251	0.186327	0.13725	0.66469	0.212862	0.0915226	0.0295114	0.350044	0.0309755	0.0282844	0.0306337	0.0553343	0.0277236	0.0969607	0.083306	0.480053	0.0407258
PFKA_adp_c_fdp_c_h_c_complex	13.7088	4.19019	2.33186	2.3462	4.35424	4.02105	1.71531	4.16043	11.0303	5.76034	2.74136	4.37262	3.76476	2.15592	1.78432	4.63735	1.91669	3.29498	6.26506	2.18325	2.97582	2.40224	2.37683	4.09415	5.72344	2.74176	0.838039	0.466373	0.469239	0.870848	0.804211	0.384607	6.35203	0.343063	0.832087	2.20606	1.15207	0.548272	0.874523	0.431184	0.356863	0.927471	0.383338	0.658997	1.25301	0.436649	0.480449	0.475365	0.818829
PFKA_fdp_c_h_c_complex	0.334819	0.631997	0.360766	4.86803	0.655061	0.520828	0.873983	2.03548	1.70311	0.375399	0.379841	2.3031	12.8786	6.2038	1.17699	1.97335	0.488701	14.6088	1.18936	0.730408	0.528837	0.624419	2.44617	1.25377	3.19744	0.0669639	0.126399	0.0721532	0.973606	0.131012	0.104166	7.92598	0.204668	0.174797	0.407096	0.340621	0.0750798	0.0759681	0.46062	1.24076	0.235399	0.39467	0.0977402	2.92177	0.237872	0.146082	0.124884	0.489233	0.250754
PFKA_h_c_complex	1.9991	1.85739	24.7264	1.72608	3.76882	2.01297	1.54189	1.55054	1.99969	1.43176	1.64996	15.6065	2.55874	2.00888	4.35963	1.48017	1.31017	6.71151	1.65382	1.35818	21.6455	1.75663	1.37068	1.29533	4.50775	0.39982	0.371478	4.94528	0.345216	0.753764	0.402594	0.407089	0.267343	0.308377	0.310109	0.399938	0.286353	0.329993	3.1213	0.401776	0.871926	0.296034	0.262033	1.3423	0.330763	0.271637	0.351327	0.274137	0.259066
PFL_pyr_c_complex	97.8673	56.2387	213.599	111.617	60.3796	368.125	1135.19	313.343	54.7821	104.287	84.2077	63.5115	53.5364	93.7024	507.429	58.3838	47.9312	52.2458	116.753	555.416	51.0479	72.411	1203.77	73.6322	51.4293	19.5735	11.2477	42.7199	22.3234	12.0759	73.6251	26.1202	10.0752	227.037	62.6686	10.9564	20.8575	16.8415	12.7023	18.7405	101.486	11.6768	9.58624	10.4492	23.3505	111.083	14.4822	240.754	14.7264
PFL_accoa_c_for_c_complex	4.47221	4.68999	6.2204	3.52409	7.44681	5.7622	6.74599	4.20745	3.35041	2.89231	78.8159	7.68451	3.14799	5.39372	3.93915	3.89449	4.18847	7.3445	3.22538	174.037	5.92472	42.1512	4.05294	3.78987	5.56437	0.894441	0.937998	1.24408	0.704818	1.48936	1.15244	5.01344	1.51267	1.3492	0.841491	0.670082	0.578463	15.7632	1.5369	1.07874	0.787829	0.778898	0.837694	1.4689	0.645076	34.8074	8.43024	0.810587	0.757973
PFL_for_c_complex	2.86425	2.71464	1.6277	4.11007	2.19266	5.0253	20.6272	2.08002	3.15806	46.1752	2.33085	4.10023	5.47049	2.11338	2.17462	3.17004	1.98631	15.2892	3.45035	2.53853	21.2032	1.56852	2.03726	1.77337	5.8913	0.57285	0.542928	0.32554	0.822013	0.438532	1.00506	0.576979	0.50519	4.12545	0.416004	0.631612	9.23503	0.466169	0.820045	0.422675	0.434924	0.634008	0.397262	3.05784	0.69007	0.507705	0.313704	0.407453	0.354673
PGI_g6p_c_complex	70.3924	139.754	57.6749	142.809	94.7445	78.7553	145.2	3060.16	58.352	53.0174	53.6707	150.793	343.365	165.954	73.3905	113.392	130.637	130.3	91.6838	213.407	132.92	251.533	64.9873	98.371	133.054	14.0785	27.9509	11.535	28.5618	18.9489	15.7511	21.8845	16.2002	29.0399	612.032	11.6704	10.6035	10.7341	30.1587	33.1908	14.6781	22.6785	26.1273	26.06	18.3368	42.6814	50.3065	12.9975	19.6742
PGI_f6p_c_complex	16.4504	19.6026	19.8	9.07369	12.2701	9.48181	9.45802	62.8987	32.576	16.9274	136.671	30.3781	67503.2	37.5873	23.7883	10.3723	11.4631	50.111	23.9894	11.8716	16.5468	19.431	22.6644	32.5931	18.2068	3.29007	3.92052	3.96	1.81474	2.45402	1.89636	3.46051	2.15448	1.8916	12.5797	6.5152	3.38549	27.3342	6.07562	7.51746	4.75765	2.07445	2.29262	10.0222	4.79787	2.37431	3.8862	4.53288	6.51862
PGK_3pg_c_complex	20.2139	20.4193	43.7131	20.2946	15.5459	34.1387	17.0569	475.449	15.0667	14.9419	40.4007	56.0986	45.8396	19.1793	23.1106	80.5987	314.138	58.5135	38.184	20.4692	24.0877	25.9927	16.312	30.747	18.4064	4.04279	4.08385	8.74262	4.05892	3.10918	6.82775	3.28965	3.04379	3.41138	95.0898	3.01333	2.98838	8.08014	11.2197	3.83586	4.62212	16.1197	62.8277	11.7027	7.63679	4.09385	5.19854	3.2624	6.1494
PGK_3pg_c_atp_c_complex	1.00962	0.596473	8.92666	1.27673	1.01985	15.9236	3.03994	0.652314	0.532568	0.601358	2.04426	1.13819	0.995125	0.54945	1.01979	0.569946	1.49511	0.82299	1.15158	1.29763	0.679112	0.803916	1.12299	17.6273	2.05422	0.201925	0.119295	1.78533	0.255346	0.203971	3.18472	0.706209	1.39731	0.607988	0.130463	0.106514	0.120272	0.408852	0.227639	0.10989	0.203958	0.113989	0.299022	0.164598	0.230317	0.259525	0.160783	0.224598	3.52546
PGK_13dpg_c_adp_c_complex	0.089879	0.123899	0.120546	0.905535	0.0988996	0.0960941	0.166665	1.8944	1.0576	0.553588	0.206458	0.0904114	0.107713	0.537363	0.137361	0.108649	0.250178	0.0915324	0.124429	0.367648	0.13502	0.109962	0.145085	0.390792	0.144365	0.0179758	0.0247798	0.0241092	0.181107	0.0197799	0.0192188	0.0410941	0.020115	0.033333	0.378879	0.21152	0.110718	0.0412917	0.0180823	0.107473	0.0274723	0.0217297	0.0500357	0.0183065	0.0248858	0.0735296	0.0219924	0.0290171	0.0781583
PGK_adp_c_complex	4.65631	54.7058	2.00915	1.38617	4.66664	1.10081	3.45291	1.52845	3.08747	2.88143	3.32677	2.64422	1.51166	2.6895	1.16869	1.48305	7.84851	1.10597	1.39492	1.92368	1.55285	1.31153	7.7883	1.88435	1.0223	0.931262	10.9412	0.40183	0.277235	0.933328	0.220161	3.44935	0.36207	0.690582	0.30569	0.617494	0.576286	0.665353	0.528845	0.537899	0.233738	0.296609	1.5697	0.221194	0.278985	0.384736	0.262307	1.55766	0.376869
PGL_6pgl_c_complex	82.6366	12.9566	43.7303	13.7184	10.0122	24.4003	9.68333	19.1715	32.5861	150.72	9.04501	9.26897	9.57576	90.316	26.4118	18.635	8.90083	162.485	26.01	11.0337	15.1307	29.4795	10.4673	21.8811	646.305	16.5273	2.59132	8.74607	2.74367	2.00243	4.88006	4.58904	8.99673	1.93667	3.83429	6.51722	30.1441	1.809	1.85379	18.0632	5.28236	3.727	1.78017	32.4969	5.20201	2.20674	5.8959	2.09346	4.37622
PGL_6pgl_c_h2o_c_complex	122.825	30.7259	31.5397	182.465	162.935	51.8236	165.548	16.7791	62.3999	30.3379	103.696	80.6794	17.8188	14.417	24.1659	15.174	32.4075	14.9195	29.0192	17.4632	46.8734	74.7546	30.1576	17.8349	29.3693	24.5649	6.14517	6.30794	36.493	32.587	10.3647	3.73038	12.1683	33.1097	3.35582	12.48	6.06759	20.7393	16.1359	2.88339	4.83318	3.03479	6.48151	2.9839	5.80384	3.49263	14.9509	6.03151	3.56698
PGL_6pgc_c_h_c_complex	522.227	75.851	196.864	275.576	71.3555	42.2046	42.1716	92.6493	43.2962	75.2881	152.73	35.9016	197.072	41.3606	1160.59	33.8055	81.6982	174.785	87.9232	89.0439	42.7226	39.4448	36.0325	39.9169	63.7543	104.445	15.1702	39.3729	55.1151	14.2711	8.44092	69.8263	9.41084	8.43433	18.5299	8.65924	15.0576	30.5461	7.18032	8.27213	232.119	6.7611	16.3396	34.9571	17.5846	17.8088	7.88895	7.2065	7.98338
PGL_h_c_complex	73.1921	253.015	39.3937	30.1672	1350.31	57.8833	169.786	1168.86	81.1168	90.6397	33.1456	39.2557	30.7174	40.553	134.073	915.775	37.8336	29.8324	463.051	67.9173	56.7668	45.2468	38.4371	52.8801	33.753	14.6384	50.603	7.87874	6.03345	270.062	11.5767	8.87664	9.92425	33.9571	233.773	16.2234	18.1279	6.62911	7.85114	8.11061	26.8145	183.155	7.56673	5.96647	92.6102	13.5835	9.04936	7.68743	10.576
PGM_2pg_c_complex	64.6829	35.5992	78.7349	58.3778	35.8812	51.5567	40.2813	132.679	188.304	31.7171	46.6491	33.8572	83.2756	36.4937	36.9176	35.1637	66.9478	88.8272	29.5126	29.3934	61.6273	47.7056	134.834	51.2676	191.734	12.9366	7.11985	15.747	11.6756	7.17623	10.3113	19.5695	9.89331	8.05626	26.5358	37.6608	6.34342	9.32983	6.77144	7.29875	7.38352	7.03274	13.3896	17.7654	5.90251	5.87869	9.54112	26.9668	10.2535
PGM_3pg_c_complex	176.549	198.81	68.5744	2881.48	360.386	94.3124	278.374	90.8471	391.369	130.591	162.207	107.215	107.913	112.601	222.013	97.9566	112.072	283.834	108.31	72.0655	522.517	135.268	457.091	107.917	348.766	35.3099	39.762	13.7149	576.297	72.0772	18.8625	21.5799	13.3371	55.6748	18.1694	78.2739	26.1182	32.4413	21.4429	22.5202	44.4026	19.5913	22.4144	56.7668	21.662	14.4131	27.0536	91.4181	21.5834
PIt2rpp_ex_H_h_e_complex	11.5193	35.7192	512.159	163.381	53.1771	95.1883	42.4601	16.0225	9.84489	12.3833	24.6991	81.9161	12.0251	24.3166	153.805	19.6196	13.5211	9.31967	19.5387	11.9585	10.4473	14.3809	77.8465	15.5402	9.45854	2.30387	7.14384	102.432	32.6763	10.6354	19.0377	11.5837	3.0237	8.49202	3.2045	1.96898	2.47666	4.93981	16.3832	4.86332	30.761	3.92393	2.70423	1.86393	3.90773	2.3917	2.87619	15.5693	3.10804
PIt2rpp_ex_H_h_e_pi_e_complex	87.8342	160.924	66.5224	391.491	303.688	63.2043	255.172	63.4141	58.3119	82.9783	85.2971	121.085	63.3323	341.843	78.9107	96.1285	1670.69	68.0163	56.7389	249.878	355.006	145.793	245.428	115.439	70.3311	17.5668	32.1848	13.3045	78.2981	60.7376	12.6409	25.2767	110.522	51.0343	12.6828	11.6624	16.5957	17.0594	24.217	68.3686	15.7821	19.2257	334.138	13.6033	11.3478	49.9755	29.1586	49.0855	23.0878
PIt2rpp_ex_H_h_c_pi_c_complex	3.49848	7.18876	4.31025	3.02276	3.90602	2.8642	2.76527	3.65543	5.21919	3.24696	3.68407	4.12588	8.10068	3.04699	4.23096	3.38477	6.68486	2.9215	3.9218	39.0643	3.52286	3.11742	12.1708	7.92441	16.9194	0.699697	1.43775	0.862049	0.604553	0.781203	0.57284	42.591	3.24216	0.553055	0.731086	1.04384	0.649392	0.736815	0.825177	0.609398	0.846192	0.676954	1.33697	0.5843	0.784359	7.81286	0.623485	2.43416	1.58488
PIt2rpp_ex_H_pi_c_complex	14.9858	25.5777	25.9483	30.0107	65.3974	144.725	36.6102	135.421	760.859	54.177	19.1056	242.983	30.1907	15.4984	21.5831	22.0931	14.5781	19.4566	28.6476	157.802	291.135	29.1081	62.9848	17.2224	14.9238	2.99716	5.11553	5.18967	6.00213	13.0795	28.9449	12.208	27.3857	7.32204	27.0843	152.172	10.8354	3.82112	48.5966	3.09969	4.31662	4.41862	2.91562	3.89131	5.72953	31.5603	5.82162	12.597	3.44447
PPC_co2_c_complex	0.864448	1.49645	1.29266	1.49928	2.82076	0.99409	1.32362	0.865611	2.00542	1.09313	0.877588	39.547	5.03865	1.10849	0.952731	1.06481	1.41202	0.956357	2.35313	3.20421	1.10122	1.82397	1.88095	1.05364	12.8594	0.17289	0.299289	0.258531	0.299857	0.564153	0.198818	0.637807	1.14995	0.264725	0.173122	0.401084	0.218627	0.175518	7.9094	0.221699	0.190546	0.212962	0.282403	0.191271	0.470626	0.640843	0.364794	0.37619	0.210727
PPC_co2_c_h2o_c_complex	7.62057	3.69702	2.01391	2.95954	1.90459	1.60916	31.4269	1.98097	11.9864	3.56425	31.8438	5.04954	3.13765	4.04477	8.91912	24.5699	1.56832	1.69163	3.39144	9.66187	4.17498	4.85157	4.725	5.18474	3.84573	1.52411	0.739405	0.402781	0.591908	0.380918	0.321832	0.572314	0.435807	6.28538	0.396193	2.39729	0.71285	6.36876	1.00991	0.808953	1.78382	4.91398	0.313664	0.338326	0.678288	1.93237	0.970314	0.944999	1.03695
PPC_co2_c_h2o_c_pep_c_complex	7.33523	2.55864	10.7809	15.0279	2.03267	89.8211	4.38954	73.5102	1.07021	18.3028	2.40049	1.09361	2.23212	2.05285	1.52801	2.61597	1.08712	2.85003	4.94035	2.79748	2.21508	1.83645	1.24501	4.80047	1.47199	1.46705	0.511728	2.15618	3.00558	0.406534	17.9642	0.947229	0.318409	0.877908	14.702	0.214041	3.66056	0.480097	0.218722	0.410569	0.305601	0.523194	0.217424	0.570007	0.988069	0.559496	0.367291	0.249001	0.960094
PPC_h_c_oaa_c_pi_c_complex	0.0487537	0.0658668	0.0386812	0.0378162	0.0373248	0.0648209	0.038802	0.0499845	0.12564	0.0389888	3.76443	0.0660395	0.265569	0.0515353	0.0885844	0.0807778	0.0449171	0.249094	0.0623026	0.0498435	0.699396	0.0589374	0.0578013	0.135511	1.21781	0.00975075	0.0131734	0.00773623	0.00756324	0.00746496	0.0129642	0.0196155	0.018229	0.00776041	0.00999691	0.0251281	0.00779777	0.752886	0.0132079	0.0103071	0.0177169	0.0161556	0.00898341	0.0498187	0.0124605	0.00996869	0.0117875	0.0115603	0.0271023
PPC_oaa_c_pi_c_complex	4.74558	0.677125	31.0003	1.54291	7.69591	0.684607	0.967593	0.917051	0.498214	0.457915	0.632605	0.508662	0.695749	1.54077	0.642257	0.670455	0.826162	0.552546	0.464992	4.35951	1.51798	3.08771	0.511055	2.08581	0.501751	0.949116	0.135425	6.20006	0.308582	1.53918	0.136921	0.119075	0.546721	0.193519	0.18341	0.0996428	0.0915829	0.126521	0.101732	0.308153	0.128451	0.134091	0.165232	0.110509	0.0929984	0.871903	0.617542	0.102211	0.417162
PPC_pi_c_complex	0.00843352	0.00465973	0.015056	0.0164693	0.0101454	0.0115048	1.44635	0.127627	0.00494979	0.0378796	0.00567429	0.0117192	0.00494263	0.0309737	0.0145674	0.00698378	0.00537553	0.00650542	0.0236946	0.00499506	0.0059449	0.00614373	0.0060247	0.00800418	0.00483437	0.0016867	0.000931946	0.00301119	0.00329386	0.00202907	0.00230095	0.00214255	0.00227512	0.28927	0.0255254	0.000989957	0.00757591	0.00113486	0.00234383	0.00619474	0.00291348	0.00139676	0.00107511	0.00130108	0.00473891	0.000999012	0.00122875	0.00120494	0.00160084
PPCK_atp_c_complex	7.16054	5.25723	21.1075	6.3911	6.63612	5.84867	8.16781	33.1839	4.89671	7.47089	6.72323	4.29339	8.88466	12.3244	5.8457	4.28955	353.364	8.80312	4.93057	8.12759	4.1009	18.9795	5.40886	7.22342	8.66045	1.43211	1.05145	4.2215	1.27822	1.32722	1.16973	13.6229	0.949416	1.63356	6.63678	0.979341	1.49418	1.34465	0.858678	2.46488	1.16914	0.85791	70.6729	1.76062	0.986115	1.62552	3.7959	1.08177	1.44468
PPCK_atp_c_oaa_c_complex	14.2199	30.6072	13.2197	25.732	21.6705	16.052	14.8595	159.808	13.4738	16.2068	525.658	22.8981	69.6366	35.2443	34.0587	20.0248	16.4032	12.9291	14.6234	22.8937	16.2696	43.8061	14.3332	40.1692	53.6617	2.84398	6.12144	2.64394	5.1464	4.33411	3.2104	6.2792	6.12582	2.9719	31.9616	2.69477	3.24136	105.132	4.57962	7.04885	6.81175	4.00496	3.28064	2.58581	2.92467	4.57873	8.76122	2.86664	8.03385
PPCK_adp_c_co2_c_pep_c_complex	3.76328	2.19341	26.7619	4.95406	2.21486	3.1695	2.09275	3.00191	109.388	16.5896	241.229	2.04418	6.18734	13.0762	1.9988	2.96521	17.7089	1.9183	2.00882	22.4935	12.5652	2.61168	13.6246	2.18823	2.99539	0.752655	0.438682	5.35238	0.990813	0.442972	0.6339	0.769104	0.483271	0.41855	0.600383	21.8776	3.31792	48.2458	0.408835	2.61525	0.399759	0.593042	3.54179	0.38366	0.401764	4.49871	0.522337	2.72491	0.437645
PPCK_co2_c_pep_c_complex	14.0572	41.1714	9.51809	8.43625	43.8616	8.75254	18.3705	23.6904	5.76562	163.329	5.59259	53.8217	94.1617	25.5778	14.2266	6.30545	114.249	172.406	8.76997	39.9188	15.94	29.0177	43.0414	69.5022	5.97704	2.81144	8.23428	1.90362	1.68725	8.77232	1.75051	1.3403	3.74709	3.67411	4.73808	1.15312	32.6658	1.11852	10.7643	5.11555	2.84531	1.26109	22.8499	34.4813	1.75399	7.98375	5.80354	8.60828	13.9004
PPCK_pep_c_complex	1.06896	11.8699	1.12647	0.765012	2.39152	2.57989	3.04118	5.05406	9.53767	1.62716	3.55936	3.38481	11.9279	1.2913	1.05857	0.935936	3.86521	2.59892	1.20913	22.371	0.80306	1.70108	1.56906	1.79029	1.12921	0.213793	2.37398	0.225295	0.153002	0.478304	0.515977	0.472748	0.22429	0.608236	1.01081	1.90753	0.325431	0.711872	0.676962	0.258261	0.211714	0.187187	0.773042	0.519784	0.241827	4.4742	0.340215	0.313812	0.358057
PPS_atp_c_complex	1.90411	16.7535	2.16721	2.27495	665.137	1.68061	1.6973	2.66222	4.95009	10.8753	1.71429	2.01172	52.9423	27.5759	1.87526	1.88169	2.98502	20.8321	1.82686	5.16216	9.95584	6.79593	4.87538	1.56826	25.7481	0.380822	3.35071	0.433442	0.45499	133.027	0.336122	0.343503	0.318927	0.33946	0.532444	0.990018	2.17506	0.342857	0.402345	5.51518	0.375051	0.376338	0.597004	4.16642	0.365372	1.03243	1.35919	0.975076	0.313651
PPS_atp_c_h2o_c_complex	2.12726	6.74984	1.2795	3.91135	1.16316	2.59184	2.5272	1.18917	2.26644	1.13862	3.06493	3.06153	2.00972	2.65073	5.54825	9.56815	114.812	1.33779	4.05132	1.45446	1.2997	7.97689	1.64903	1.2648	1.11501	0.425452	1.34997	0.255901	0.782271	0.232632	0.518368	0.391136	1.0554	0.50544	0.237834	0.453288	0.227724	0.612986	0.612307	0.530145	1.10965	1.91363	22.9625	0.267559	0.810263	0.290892	1.59538	0.329806	0.25296
PPS_atp_c_h2o_c_pyr_c_complex	1.91636	2.05522	11.9091	3.24759	0.869561	1.05497	1.31406	1.08014	0.686548	0.708761	1.44464	477.422	1.18345	0.936429	0.982349	3.26496	0.776462	1.68131	80.8904	0.709836	1.39538	0.818845	2.87635	2.95874	2.25409	0.383273	0.411045	2.38182	0.649518	0.173912	0.210995	2.45062	0.277437	0.262812	0.216029	0.13731	0.141752	0.288928	95.4843	0.187286	0.19647	0.652992	0.155292	0.336263	16.1781	0.141967	0.163769	0.57527	0.591749
PPS_amp_c_h_c_h_c_pep_c_pi_c_complex	7.35264	3.65521	1.35015	2.51148	1.46795	1.32324	5.94624	1.59862	1.9413	1.18192	10.022	2.86977	3.62079	1.2543	1.39428	9.48627	2.32925	1.89766	4.10879	72.0067	1.19101	3.35775	5.27633	4.70748	4.59357	1.47053	0.731043	0.27003	0.502296	0.29359	0.264648	0.84832	1.95221	1.18925	0.319724	0.388259	0.236385	2.00441	0.573954	0.250861	0.278856	1.89725	0.46585	0.379532	0.821757	14.4013	0.671549	1.05527	0.941496
PPS_h_c_h_c_pep_c_pi_c_complex	3.07247	154.161	3.40456	66.082	12.9676	6.66486	11.8862	7.68152	6.57278	1.83048	2.30492	5.62482	2.38664	2.99386	2.47964	2.14003	12.0102	5.24184	3.37311	28.0078	3.32604	3.74699	2.95267	1.92995	4.66674	0.614493	30.8321	0.680912	13.2164	2.59353	1.33297	0.611352	2.72079	2.37725	1.5363	1.31456	0.366096	0.460985	1.12496	0.598773	0.495929	0.428006	2.40204	1.04837	0.674621	5.60156	0.749398	0.590534	0.38599
PPS_h_c_pep_c_pi_c_complex	3.77342	1.83215	1.42462	1.12897	2.83175	2.46802	1.09085	4.78228	7.66315	1.42732	2.1815	2.5148	1.47397	2.12741	5.64615	2.59238	4.03001	1.01851	4.39362	1.48239	1.8731	14.7658	1.61548	1.52071	3.78835	0.754684	0.366429	0.284924	0.225794	0.56635	0.493604	0.412389	3.09109	0.218169	0.956456	1.53263	0.285464	0.436299	0.50296	0.425481	1.12923	0.518476	0.806002	0.203702	0.878724	0.296478	2.95315	0.323095	0.304142
PPS_pep_c_pi_c_complex	26.7468	12.4669	5.59781	1.94889	7.85647	2.14523	1.19769	31.8202	7.66149	1.69259	4.002	6.55997	1.26511	1.45815	11.5195	2.61868	20.9364	1.97049	1.30303	2.11268	1.41199	14.4919	1.19495	4.24049	5.29159	5.34935	2.49338	1.11956	0.389778	1.57129	0.429046	1.19708	2.99884	0.239537	6.36404	1.5323	0.338518	0.800399	1.31199	0.291629	2.30391	0.523737	4.18728	0.394097	0.260606	0.422537	2.89838	0.238991	0.848097
PPS_pi_c_complex	0.445893	2.29751	0.619606	1.6534	0.677684	0.758382	0.862947	0.507442	1.25225	0.906567	0.939227	1.60772	0.693839	1.045	0.411744	4.55584	1.64009	0.504192	2.98584	1.42325	1.8738	1.06035	0.340097	2.85863	0.91437	0.0891786	0.459502	0.123921	0.33068	0.135537	0.151676	0.281675	0.107382	0.172589	0.101488	0.25045	0.181313	0.187845	0.321544	0.208999	0.0823488	0.911168	0.328018	0.100838	0.597168	0.28465	0.212071	0.0680194	0.571726
PTAr_accoa_c_complex	4.2102	1.61957	1.45501	1.96603	1.26405	11.3092	1.23629	2.01511	2.35584	15.9451	2.11878	1.72163	1.97298	2.71574	1.04293	40.6189	2.19591	1.184	3.83783	1.14507	3.70126	3.24935	1.4141	1.44265	5.86424	0.84204	0.323913	0.291002	0.393207	0.252809	2.26185	0.262031	0.497005	0.247257	0.403022	0.471168	3.18902	0.423755	0.344326	0.543147	0.208587	8.12379	0.439183	0.236799	0.767565	0.229014	0.64987	0.282821	0.28853
PTAr_accoa_c_pi_c_complex	3.28891	1.69322	1.5213	27.0328	2.29909	1.95467	1.52509	2.9951	3.6752	3.28113	3.37416	2.44761	1.84366	10.5424	1.93568	1.51389	3.1564	3.46362	3.03259	3.15207	9.30866	4.3036	1.75644	2.52446	1.89426	0.657783	0.338645	0.30426	5.40656	0.459818	0.390935	0.471408	0.455699	0.305018	0.599021	0.735039	0.656226	0.674833	0.489522	2.10849	0.387137	0.302778	0.63128	0.692724	0.606517	0.630414	0.860719	0.351288	0.504893
PTAr_actp_c_complex	5.12641	3.61922	7.93159	4.08951	5.1219	108.106	3.94468	4.09185	8.29148	6.49357	5.04552	20.4437	6.17318	5.39468	3.87575	22.2604	10.0438	48.0299	5.33476	5.8262	4.49673	5.39107	9.64544	27.6214	6.04073	1.02528	0.723844	1.58632	0.817902	1.02438	21.6212	4.89274	0.823279	0.788937	0.81837	1.6583	1.29871	1.0091	4.08873	1.07894	0.775149	4.45208	2.00875	9.60598	1.06695	1.16524	1.07821	1.92909	5.52427
PYKF_adp_c_complex	12.7502	8.02371	53.6342	10.3407	7.16144	10.6581	5.44615	4.74384	7.45495	8.47939	6.78488	4.90915	5.97557	179.674	7.52692	4.90578	10.386	5.25621	5.47911	14.5635	7.46471	10.8996	31.3579	27.7769	14.5439	2.55005	1.60474	10.7268	2.06814	1.43229	2.13162	1.27916	1.19968	1.08923	0.948767	1.49099	1.69588	1.35698	0.98183	35.9348	1.50538	0.981156	2.07719	1.05124	1.09582	2.9127	2.17992	6.27158	5.55539
PYKF_adp_c_h_c_complex	6.89476	5.09293	88.5398	9.26423	6.9611	136.247	7.43012	6.68286	11.3626	6.45681	738.887	90.3091	5.51736	21.7252	11.0559	21.4427	15.4122	7.30851	7.99871	37.6425	8.0451	6.10141	6.48812	7.03229	5.61408	1.37895	1.01859	17.708	1.85285	1.39222	27.2495	2.52892	1.04017	1.48602	1.33657	2.27253	1.29136	147.777	18.0618	4.34504	2.21118	4.28854	3.08244	1.4617	1.59974	7.5285	1.22028	1.29762	1.40646
PYKF_adp_c_h_c_pep_c_complex	26.6793	19.0239	16.7297	18.5769	12.247	10.7917	61.2965	42.689	875.839	17.5097	133.315	52.2025	50.0722	10.7588	229.355	139.377	18.4068	12.5151	13.0515	11.346	14.3997	12.0457	16.2898	378.742	11.7259	5.33585	3.80478	3.34594	3.71538	2.44939	2.15834	4.55486	2.69482	12.2593	8.53781	175.168	3.50194	26.663	10.4405	2.15176	45.8711	27.8755	3.68137	2.50302	2.61031	2.26921	2.40914	3.25797	75.7485
PYKF_atp_c_pyr_c_complex	4.28203	5.67728	3.67556	4.30104	4.66764	5.60249	12.319	4.32729	85.3904	3.09014	6.35309	5.75778	4.81226	3.10322	4.88004	4.35117	2.94895	4.32743	5.11233	3.05498	24.7251	5.32371	2.95153	10.9986	6.73066	0.856405	1.13546	0.735112	0.860207	0.933529	1.1205	0.827507	0.625579	2.46381	0.865458	17.0781	0.618028	1.27062	1.15156	0.620644	0.976008	0.870234	0.589791	0.865485	1.02247	0.610997	1.06474	0.590307	2.19972
PYKF_pyr_c_complex	11.9843	25.5155	12.2072	22.7194	46.7216	9.27576	19.4285	11.1121	21.1588	13.367	10.8516	11.1135	18.1169	8.60037	10.7976	100.057	11.7539	12.0295	17.1595	8.52902	8.66295	24.962	10.8866	8.77475	119.453	2.39686	5.1031	2.44144	4.54389	9.34431	1.85515	4.20603	2.28302	3.8857	2.22243	4.23176	2.6734	2.17032	2.22269	1.72007	2.15952	20.0113	2.35077	2.4059	3.4319	1.7058	4.9924	2.17732	1.75495
PYRt2rpp_ex_H_h_e_complex	4.69522	4.82956	6.01411	26.5468	3.62236	5.41874	82.8627	3.54274	2.12029	2.36303	2.54262	14.219	3.36747	31.0125	2.53861	33.4052	5.75276	2.31928	2.591	9.32629	16.6849	3.83171	2.13997	84.5187	3.21985	0.939043	0.965912	1.20282	5.30936	0.724471	1.08375	28.8726	1.63766	16.5725	0.708549	0.424058	0.472606	0.508524	2.84381	6.2025	0.507723	6.68104	1.15055	0.463855	0.5182	1.86526	0.766342	0.427994	16.9037
PYRt2rpp_ex_H_h_e_pyr_e_complex	938.661	37.3658	19.409	40.2689	112.351	20.7775	68.4049	22.3442	33.8574	149.786	29.1053	19.7372	90.4848	94.1155	82.3765	26.4349	32.0863	31.2842	41.6658	49.9422	20.3798	73.2948	125.99	23.0936	21.9208	187.732	7.47317	3.8818	8.05378	22.4701	4.15551	49.2407	5.10997	13.681	4.46884	6.77148	29.9573	5.82106	3.94743	18.8231	16.4753	5.28699	6.41726	6.25683	8.33316	9.98844	14.659	25.198	4.61873
PYRt2rpp_ex_H_h_c_pyr_c_complex	20.4147	95.0823	12.9844	141.175	7.45473	26.4859	6.8911	7.28757	7.40297	8.30236	18.5114	16.0076	9.96807	15.9525	9.21591	3280.49	17.759	20.7702	138.212	9.47094	85.275	18.3457	9.40644	8.61291	7.47386	4.08294	19.0165	2.59689	28.2351	1.49095	5.29718	2.28548	1.94787	1.37822	1.45751	1.48059	1.66047	3.70228	3.20152	3.19049	1.84318	656.097	3.55181	4.15404	27.6424	1.89419	3.66914	1.88129	1.72258
PYRt2rpp_ex_H_pyr_c_complex	3.35139	1.60185	1.49088	1.92619	18.386	1.5643	4.54768	2.23039	4.38681	1.4546	1.60228	25.1691	82.1241	2.64771	2.09875	9.06572	3.82179	1.42939	1.44008	48.5896	1.62683	1.67353	4.94659	14.6316	2.29314	0.670277	0.32037	0.298177	0.385238	3.6772	0.31286	0.637677	0.367772	0.909536	0.446079	0.877362	0.29092	0.320457	5.03383	0.529543	0.419749	1.81314	0.764358	0.285877	0.288017	9.71792	0.334706	0.989319	2.92632
RPE_ru5p_D_c_complex	2.95756	12.3673	10.8613	21.0345	2.36118	0.893558	1.39806	42.2087	2.75145	3.45672	3.18556	1.18561	3.52743	1.72541	0.822285	2.91146	1.88402	3.85154	1.06686	1.34027	1.32153	0.923814	1.32546	1.11894	1.88082	0.591513	2.47346	2.17225	4.20689	0.472236	0.178712	0.172528	0.213952	0.279612	8.44173	0.55029	0.691343	0.637112	0.237123	0.345081	0.164457	0.582292	0.376804	0.770307	0.213371	0.268054	0.184763	0.265092	0.223789
RPE_xu5p_D_c_complex	18.2327	8.23691	17.3539	3.76509	6.18792	9.01546	5.87385	19.4901	4.08751	3.93631	54.3386	12.8403	3.92887	5.74015	8.72889	11.3975	4.83473	12.5512	6.20902	10.3344	4.23906	48.4778	7.67476	77.2889	609.303	3.64653	1.64738	3.47078	0.753018	1.23758	1.80309	7.57232	2.25691	1.17477	3.89802	0.817502	0.787263	10.8677	2.56805	1.14803	1.74578	2.2795	0.966945	2.51024	1.2418	2.06689	9.69556	1.53495	15.4578
RPI_r5p_c_complex	36.5987	36.3814	38.8037	40.5106	63.2822	48.1167	33.3585	1124.65	38.5987	44.4639	41.3586	38.552	39.1366	59.8415	587.073	42.1182	83.52	36.0985	89.9968	67.5826	42.051	31.8248	52.8879	483.544	31.0013	7.31974	7.27628	7.76074	8.10211	12.6564	9.62335	16.0215	11.7837	6.67169	224.93	7.71973	8.89277	8.27171	7.7104	11.9683	117.415	8.42365	16.704	7.21969	17.9994	13.5165	6.36495	10.5776	96.7088
RPI_ru5p_D_c_complex	16.779	18.284	7.89079	7.69499	8.9575	12.7091	18.2145	7.71516	18.2897	9.94897	9.40752	7.49206	13.5261	9.11072	22.8809	12.616	11.5144	9.36538	12.1575	49.3739	7.51514	470.945	7.88079	9.14036	13.5923	3.3558	3.65679	1.57816	1.539	1.7915	2.54182	2.64237	1.86625	3.6429	1.54303	3.65793	1.98979	1.8815	1.49841	1.82214	4.57617	2.5232	2.30288	1.87308	2.43149	9.87477	94.189	1.57616	1.82807
SUCCt2_2pp_ex_H_h_e_complex	6.62724	9.5904	7.51832	11.4606	11.0846	6.57729	8.49271	12.1442	6.66813	8.57912	6.54937	8.54851	86.0405	8.28247	18.692	11.4199	6.89844	29.3324	6.52527	33.2958	30.3862	74.2189	14.1218	7.58631	17.2663	1.32545	1.91808	1.50366	2.29212	2.21692	1.31546	10.5365	2.05423	1.69854	2.42884	1.33363	1.71582	1.30987	1.7097	1.65649	3.7384	2.28399	1.37969	5.86648	1.30505	6.65916	14.8438	2.82435	1.51726
SUCCt2_2pp_ex_H_h_e_h_e_complex	6.01838	2.87585	7.96621	9.77268	10.3571	10.9928	11.5132	2.96217	5.5308	2.95498	3.07017	4.72347	11.796	4.13464	4.77798	4.07789	19.615	3.07844	2.79293	4.03898	31.3303	3.12304	26.5175	2.38437	3.97763	1.20368	0.57517	1.59324	1.95454	2.07143	2.19856	0.520593	0.493639	2.30264	0.592433	1.10616	0.590995	0.614034	0.944695	0.826929	0.955596	0.815577	3.923	0.615688	0.558586	0.807796	0.624608	5.30349	0.476874
SUCCt2_2pp_ex_H_h_e_h_e_succ_e_complex	0.615334	0.534014	3.11673	1.82048	0.66705	122.634	7.52969	1.03596	1.01476	0.893577	0.49981	4.77886	39.3807	3.01251	8.50722	95.7495	2.71455	0.768378	0.544972	1.1292	5.62521	1.26926	0.616656	0.500728	0.530987	0.123067	0.106803	0.623346	0.364096	0.13341	24.5267	0.149465	0.551677	1.50594	0.207192	0.202952	0.178715	0.0999621	0.955772	0.602503	1.70144	19.1499	0.54291	0.153676	0.108994	0.22584	0.253851	0.123331	0.100146
SUCCt2_2pp_ex_H_h_c_h_c_succ_c_complex	37.4761	15.9704	17.5374	19.5925	100.047	16.8868	23.8922	30.0888	34.9943	19.705	27.7567	51.6772	15.3845	23.7694	156.557	42.2167	15.6425	15.4212	143.483	49.139	15.4727	71.0047	39.9619	20.2899	32.7923	7.49521	3.19407	3.50749	3.9185	20.0093	3.37736	3.28473	3.27813	4.77845	6.01777	6.99887	3.94101	5.55134	10.3354	4.75387	31.3113	8.44334	3.1285	3.08425	28.6966	9.8278	14.2009	7.99237	4.05798
SUCCt2_2pp_ex_H_h_c_succ_c_complex	1.03533	4.38754	1.06654	0.842685	1.27193	3.56018	1.21664	1.96629	1.83888	1.66233	0.872153	1.55558	1.00586	0.904132	3.50126	1.53667	0.856342	1.66188	1.06321	1.83984	0.867219	1.00098	1.71355	0.873861	1.20578	0.207065	0.877508	0.213307	0.168537	0.254385	0.712036	0.265505	0.222562	0.243329	0.393257	0.367776	0.332467	0.174431	0.311116	0.180826	0.700252	0.307333	0.171268	0.332376	0.212642	0.367969	0.200196	0.34271	0.174772
SUCCt2_2pp_ex_H_succ_c_complex	86.1778	251.645	240.263	182.422	102.638	265.742	219.253	72.9681	93.57	71.7398	66.5219	5743.21	146.125	66.183	83.1645	706.8	258.213	135.932	160.289	161.111	69.7975	75.832	222.188	501.375	71.1253	17.2356	50.329	48.0527	36.4844	20.5277	53.1485	914.67	45.4763	43.8505	14.5936	18.714	14.348	13.3044	1148.64	13.2366	16.6329	141.36	51.6426	27.1864	32.0577	32.2221	15.1664	44.4376	100.275
SUCCt3pp_ex_H_succ_c_complex	86.9803	36.56	144.093	43.6018	143.153	51.2172	57.4321	37.5461	343.446	265.56	62.8729	116.057	33.141	45.3916	37.7818	120.54	115.332	56.046	106.937	36.7887	47.7881	42.4809	53.6215	49.1202	294.602	17.3961	7.312	28.8186	8.72037	28.6307	10.2434	20.7446	10.464	11.4864	7.50922	68.6892	53.1121	12.5746	23.2114	9.07831	7.55636	24.108	23.0665	11.2092	21.3873	7.35774	8.49618	10.7243	9.82405
SUCCt3pp_ex_H_succ_c_h_e_complex	150.207	54.6841	101.075	294.847	178.06	106.551	102.61	51.2476	44.2389	38.0738	38.383	55.0357	40.8512	172.999	52.0005	54.9279	38.7069	33.1235	1223.49	77.1474	234.628	93.2153	38.2113	85.3675	145.222	30.0413	10.9368	20.215	58.9694	35.6119	21.3102	58.0088	14.0214	20.5219	10.2495	8.84778	7.61476	7.6766	11.0071	34.5998	10.4001	10.9856	7.74138	6.62469	244.699	15.4295	18.6431	7.64227	17.0735
SUCCt3pp_ex_H_h_c_succ_e_complex	0.976513	1.53192	0.930423	1.29277	4.6398	0.934864	0.953484	2.64077	5.93646	4.40938	0.859488	4.48621	1.57967	0.897355	2.32117	166.801	0.962277	2.21096	1.08641	1.04171	1.19158	0.79768	1.20866	1.4319	1.58104	0.195303	0.306384	0.186085	0.258554	0.927961	0.186973	0.245239	1.1926	0.190697	0.528155	1.18729	0.881876	0.171898	0.897241	0.179471	0.464234	33.3602	0.192455	0.442191	0.217281	0.208343	0.159536	0.241731	0.28638
SUCCt3pp_ex_H_succ_e_complex	2.62494	4.0663	3.0308	5.78703	16.6561	2.81985	6.81774	8.5432	5.01858	3.2609	2.67589	14.6496	19.0817	19.3078	9.18668	81.0344	6.73548	9.54729	2.95375	9.3165	6.11513	7.66502	5.00501	2.65857	3.12155	0.524988	0.81326	0.606159	1.15741	3.33122	0.56397	8.20916	0.907149	1.36355	1.70864	1.00372	0.65218	0.535178	2.92992	3.86157	1.83734	16.2069	1.3471	1.90946	0.590751	1.8633	1.533	1.001	0.531713
SUCDi_q8_c_complex	68.3328	27.3162	39.2222	30.6321	110.401	23.6769	32.0317	91.175	86.2035	48.7304	48.9107	33.0948	105.462	30.1067	700.053	59.4187	61.6946	37.9418	448.676	91.6426	31.8172	39.6793	24.2866	25.0388	50.7474	13.6666	5.46323	7.84445	6.12643	22.0801	4.73537	6.64203	4.61748	6.40635	18.235	17.2407	9.74608	9.78213	6.61897	6.02134	140.011	11.8837	12.3389	7.58835	89.7352	18.3285	7.93587	4.85731	5.00777
SUCDi_q8_c_succ_c_complex	1.00591	1.26949	1.18082	2.58534	0.707078	1.72784	1.066	0.95866	1.14123	1.11412	0.889442	1.18546	0.812444	14.103	0.776723	4.07956	2.48483	0.905881	2.74896	4.08339	3.00491	3.04997	1.94489	3.00461	3.98184	0.201182	0.253899	0.236165	0.517069	0.141416	0.345567	0.282855	0.305437	0.213199	0.191732	0.228247	0.222825	0.177888	0.237092	2.8206	0.155345	0.815913	0.496965	0.181176	0.549791	0.816677	0.609995	0.388977	0.600922
SUCDi_fum_c_q8h2_c_complex	0.294713	0.639735	0.45198	1.36354	8.12621	0.161327	0.134022	0.166889	0.567945	0.355111	0.137702	0.234333	0.399257	0.198976	0.522012	0.422156	0.498227	1.57683	0.136056	0.212915	0.129846	0.220197	5.85507	1.47517	0.146387	0.0589427	0.127947	0.090396	0.272709	1.62524	0.0322654	0.0846187	0.0437504	0.0268043	0.0333779	0.113589	0.0710222	0.0275405	0.0468666	0.0397952	0.104402	0.0844311	0.0996453	0.315366	0.0272112	0.0425829	0.0440395	1.17101	0.295034
SUCDi_q8h2_c_complex	1.24517	2.28656	1.48449	2.30141	1.0839	6.60577	5.16868	1.26159	1.08662	2.58208	1.28019	1.07278	1.40484	17.432	1.05321	3.84427	1.0437	2.76794	9.42815	1.68737	10.2367	3.27701	21.4809	4.81715	36.1044	0.249035	0.457312	0.296897	0.460283	0.216781	1.32115	0.40201	1.87051	1.03374	0.252319	0.217325	0.516416	0.256039	0.214557	3.48641	0.210642	0.768853	0.208741	0.553587	1.88563	0.337474	0.655403	4.29617	0.963429
SUCOAS_atp_c_complex	8.97818	16.1317	8.66919	10.7845	268.676	11.0417	11.5399	8.56239	109.554	9.45508	7.41936	10.9845	43.1775	7.5051	54.1038	22.4697	149.209	79.3361	7.20573	7.44241	8.43761	9.79203	8.67034	10.139	19.2387	1.79564	3.22633	1.73384	2.15691	53.7353	2.20835	1.95266	6.90801	2.30798	1.71248	21.9107	1.89102	1.48387	2.1969	1.50102	10.8208	4.49394	29.8418	15.8672	1.44115	1.48848	1.95841	1.73407	2.0278
SUCOAS_atp_c_succ_c_complex	0.169337	0.0293174	0.0641369	0.214499	0.0291647	0.040519	0.338363	0.111605	0.154557	0.0296527	0.0633666	0.087266	0.0387195	0.164928	0.0531419	0.048495	0.041876	0.089021	0.0820015	0.029557	0.0412955	0.394631	0.0291713	0.0654515	0.0327716	0.0338673	0.00586348	0.0128274	0.0428997	0.00583294	0.00810379	0.00696209	0.0347588	0.0676726	0.022321	0.0309114	0.00593054	0.0126733	0.0174532	0.0329856	0.0106284	0.009699	0.00837521	0.0178042	0.0164003	0.0059114	0.0789262	0.00583425	0.0130903
SUCOAS_adp_c_pi_c_succoa_c_complex	0.0490266	0.0681552	0.0947076	0.0933257	0.142005	0.492145	0.0776246	0.052792	0.0676981	0.0480884	0.0506784	0.0811108	0.787051	0.479974	0.111623	0.0784745	0.0842362	0.0932418	0.0479983	0.0527059	0.106941	0.46422	0.0569806	0.0870835	0.0574801	0.00980532	0.013631	0.0189415	0.0186651	0.0284009	0.0984291	0.0267631	0.229192	0.0155249	0.0105584	0.0135396	0.00961767	0.0101357	0.0162222	0.0959948	0.0223245	0.0156949	0.0168472	0.0186484	0.00959965	0.0105412	0.092844	0.0113961	0.0174167
SUCOAS_pi_c_succoa_c_complex	0.0687547	0.0978708	0.146154	0.104352	0.129617	0.128127	0.0804331	0.108079	0.233552	0.11162	0.0689003	0.078686	0.0952679	0.223477	0.0868344	0.0860768	0.600755	0.422511	0.246562	0.111088	0.0763498	0.368405	0.244125	0.0944777	0.103747	0.0137509	0.0195742	0.0292308	0.0208704	0.0259234	0.0256254	0.043725	0.04991	0.0160866	0.0216158	0.0467104	0.022324	0.0137801	0.0157372	0.0446954	0.0173669	0.0172154	0.120151	0.0845021	0.0493124	0.0222175	0.0736811	0.0488249	0.0188955
SUCOAS_succoa_c_complex	1.99791	1.42713	3.68325	1.24277	1.19184	1.15666	25.2534	4.43958	7.49172	1.062	2.78047	1.03386	8.44264	1.53034	1.12436	2.75749	2.22791	17.1672	1.43855	1.15687	2.68865	5.33719	1.4393	3.23875	2.07164	0.399581	0.285426	0.736649	0.248554	0.238368	0.231332	0.595849	0.893194	5.05067	0.887916	1.49834	0.212401	0.556093	0.206772	0.306068	0.224873	0.551499	0.445583	3.43344	0.28771	0.231374	1.06744	0.287859	0.64775
TALA_g3p_c_complex	48.3188	123.171	63.2647	138.691	47.6653	162.051	129.728	112.123	226.15	67.3787	250.209	50.9577	43.4202	208.994	118.318	56.8176	59.4567	96.0457	859.434	82.3454	95.8043	273.065	435.496	51.0815	434.029	9.66376	24.6342	12.6529	27.7381	9.53306	32.4102	12.8252	23.8338	25.9457	22.4246	45.2301	13.4757	50.0417	10.1915	41.7988	23.6635	11.3635	11.8913	19.2091	171.887	16.4691	54.6131	87.0992	10.2163
TALA_g3p_c_s7p_c_complex	39.098	44.4701	25.4416	57.1389	121.637	97.9218	32.4109	50.7294	24.0333	29.5789	27.9295	66.1797	38.7636	23.5847	25.2355	35.2304	23.9335	80.5915	214.358	49.6203	26.3538	84.412	25.1544	28.0542	87.447	7.8196	8.89403	5.08831	11.4278	24.3273	19.5844	5.34	34.2268	6.48217	10.1459	4.80665	5.91578	5.58591	13.2359	4.71695	5.04709	7.04608	4.78671	16.1183	42.8715	9.92406	16.8824	5.03087	5.61084
TALA_e4p_c_f6p_c_complex	23.0214	6.39958	3.92131	4.02905	5.39202	4.24293	4.14107	7.11726	12.011	3.96505	6.06859	4.75389	13.2172	90.0566	29.9073	6.45472	6.73589	17.8865	4.14744	14.4703	4.02541	19.4978	4.54027	11.7533	7.67613	4.60427	1.27992	0.784262	0.80581	1.0784	0.848587	0.935339	0.713525	0.828215	1.42345	2.40219	0.79301	1.21372	0.950778	18.0113	5.98146	1.29094	1.34718	3.57731	0.829488	2.89405	3.89956	0.908054	2.35066
TALA_f6p_c_complex	21.5739	27.5524	5.77067	6.15465	4.58105	8.70126	8.60818	7.97642	18.1778	19.0312	4.48396	4.58991	9.98099	8.76759	123.804	5.06725	4.60952	8.45768	10.1627	5.68855	20.7511	122.145	28.402	5.29678	8.4236	4.31478	5.51049	1.15413	1.23093	0.91621	1.74025	0.984617	1.67932	1.72164	1.59528	3.63556	3.80625	0.896791	0.917983	1.75352	24.7609	1.01345	0.921904	1.69154	2.03254	1.13771	24.4289	5.6804	1.05936
THD2pp_H_nadh_c_complex	28.3727	20.5432	44.3221	47.7377	11.8339	75.7807	11.6073	33.4538	17.4904	114.02	23.6061	17.283	12.4087	18.015	12.7654	27.1522	11.6679	592.78	20.526	19.4102	14.5084	162.717	27.4205	441.03	19.3575	5.67455	4.10864	8.86443	9.54754	2.36678	15.1561	2.65059	5.95412	2.32145	6.69076	3.49808	22.804	4.72122	3.45659	3.60301	2.55309	5.43043	2.33358	118.556	4.10521	3.88205	32.5434	5.4841	88.206
THD2pp_H_nadh_c_nadp_c_complex	5.67363	6.11379	6.15958	5.59055	39.3558	18.4076	9.91013	14.576	988.806	5.12868	16.7554	8.82763	8.36386	10.4882	4.56398	7.39533	9.12118	5.11729	5.79738	871.761	6.14362	189.239	4.44877	5.07298	9.02619	1.13473	1.22276	1.23192	1.11811	7.87116	3.68151	4.9168	3.40031	1.98203	2.9152	197.761	1.02574	3.35108	1.76553	2.09763	0.912795	1.47907	1.82424	1.02346	1.15948	174.352	37.8478	0.889754	1.0146
THD2pp_H_nadh_c_nadp_c_h_e_complex	14.425	27.9257	90.3362	40.9351	66.5687	18.1002	44.5457	16.9276	152.351	28.0564	17.5592	41.6164	185.795	208.631	20.185	15.5015	32.7356	59.4308	12.3939	18.232	19.2027	19.4188	62.8489	24.3402	28.7884	2.88501	5.58515	18.0672	8.18702	13.3137	3.62003	2.8014	6.52995	8.90914	3.38553	30.4703	5.61127	3.51184	8.32328	41.7263	4.037	3.1003	6.54711	11.8862	2.47878	3.64639	3.88377	12.5698	4.86804
THD2pp_H_nadh_c_nadp_c_h_e_h_e_complex	22.5174	21.2705	144.031	64.1147	23.8268	31.5978	37.6104	19.0433	57.4574	24.4643	19.4511	29.8878	26.9877	28.2197	315.12	32.9702	196.909	41.7005	300.802	18.6196	43.9514	65.6523	65.0577	173.242	34.6618	4.50348	4.2541	28.8061	12.8229	4.76535	6.31955	3.7074	8.91496	7.52208	3.80865	11.4915	4.89286	3.89023	5.97756	5.64393	63.024	6.59404	39.3817	8.3401	60.1603	3.72392	13.1305	13.0115	34.6484
THD2pp_H_h_c_h_c_nad_c_nadph_c_complex	26.9988	11.7582	45.0479	1408	173.843	29.4685	53.466	14.4735	38.3968	9.18044	13.9363	25.5636	19.1458	40.077	9.74854	8.7372	10.1868	11.7309	71.9248	17.2431	58.8779	18.3101	159.93	14.8557	54.8457	5.39975	2.35163	9.00957	281.599	34.7686	5.89371	2.2331	1.8568	10.6932	2.89469	7.67936	1.83609	2.78727	5.11271	8.01539	1.94971	1.74744	2.03737	2.34617	14.385	3.44862	3.66202	31.9861	2.97114
THD2pp_H_h_c_nad_c_nadph_c_complex	6.72177	9.97096	24.6332	9.58032	50.3593	5.76864	22.5922	6.05279	5.16311	12.1061	11.1314	3.74118	24.3928	5.70081	4.22577	33.9996	8.67731	6.81449	27.4453	5.93756	77.205	20.4293	24.1856	23.6393	14.812	1.34435	1.99419	4.92665	1.91606	10.0719	1.15373	0.820524	1.44906	4.51844	1.21056	1.03262	2.42122	2.22627	0.748236	1.14016	0.845153	6.79992	1.73546	1.3629	5.48907	1.18751	4.08586	4.83713	4.72785
THD2pp_H_nad_c_nadph_c_complex	3.46085	0.685374	0.532106	0.712479	0.636453	0.434842	1.16011	0.421406	0.444575	0.997134	0.634654	0.704192	0.401566	0.788992	0.54736	1.03422	0.411041	1.15599	0.387813	0.436306	1.2671	0.38381	3.86579	0.33854	1.59104	0.692169	0.137075	0.106421	0.142496	0.127291	0.0869683	0.92357	0.102204	0.232021	0.0842811	0.088915	0.199427	0.126931	0.140838	0.157798	0.109472	0.206844	0.0822082	0.231197	0.0775626	0.0872611	0.0767619	0.773157	0.0677079
THD2pp_H_nadph_c_complex	344.396	99.5652	524.401	126.425	45.2656	137.039	50.8122	103.238	45.1635	69.9859	94.4176	39.9908	72.4143	48.3238	83.5262	101.278	69.438	50.1032	240.187	610.876	222.402	1990.06	54.0693	52.9197	54.9597	68.8791	19.913	104.88	25.285	9.05312	27.4077	11.8959	1600.14	10.1624	20.6476	9.0327	13.9972	18.8835	7.99815	9.66477	16.7052	20.2557	13.8876	10.0206	48.0374	122.175	398.012	10.8139	10.5839
TKT1_r5p_c_complex	407.824	71.6692	67.5929	191.1	55.7483	134.822	91.2439	122.627	99.423	100.589	662.183	82.1773	632.39	63.2321	822.179	117.583	116.713	58.2383	105.766	304.667	213.668	108.298	793.824	381.312	101.517	81.5648	14.3338	13.5186	38.22	11.1497	26.9644	34.3005	18.9146	18.2488	24.5255	19.8846	20.1177	132.437	16.4355	12.6464	164.436	23.5166	23.3426	11.6477	21.1533	60.9334	21.6596	158.765	76.2624
TKT1_r5p_c_xu5p_D_c_complex	25.6804	23.7352	24.1085	71.8635	3967.59	48.1165	18.0241	34.2146	30.5577	27.2143	29.4413	24.6829	19.3546	22.3415	45.4788	78.3042	65.374	148.088	24.5954	19.8493	18.2174	18.9901	33.2504	83.8833	171.89	5.13608	4.74704	4.82169	14.3727	793.517	9.6233	5.44332	4.48332	3.60482	6.84292	6.11155	5.44287	5.88827	4.93659	4.4683	9.09576	15.6608	13.0748	29.6176	4.91907	3.96987	3.79802	6.65007	16.7767
TKT1_g3p_c_s7p_c_complex	14.7195	16.9397	7.87245	7.78147	13.4329	9.32793	9.42529	7.84827	13.7286	12.2162	8.29197	7.61076	8.39574	10.3757	9.84434	22.7247	53.8802	292.86	7.35945	9.27751	11.9699	9.74151	9.36659	14.8126	20.9736	2.94391	3.38794	1.57449	1.55629	2.68657	1.86559	1.65701	2.21819	1.88506	1.56965	2.74571	2.44324	1.65839	1.52215	2.07515	1.96887	4.54494	10.776	58.5721	1.47189	1.8555	1.9483	1.87332	2.96251
TKT1_s7p_c_complex	5.79523	1.58474	2.23169	1.27811	1.27639	8.11454	1.91915	2.43888	1.28005	6.82127	1.98699	1.16974	19.5279	2.61347	2.10484	4.84642	14.1494	2.605	1.80104	1.1712	1.80659	1.41015	15.3778	3.76572	1.24394	1.15905	0.316948	0.446338	0.255622	0.255278	1.62291	0.588493	0.416197	0.383831	0.487775	0.25601	1.36425	0.397397	0.233949	0.522695	0.420968	0.969285	2.82987	0.521001	0.360207	0.234241	0.28203	3.07556	0.753143
TKT2_e4p_c_complex	41.3723	21.6666	31.272	51.5561	22.5263	22.7028	45.4875	32.128	45.8826	49.0048	68.3856	24.5629	31.9964	31.8076	41.2263	941.25	24.1905	318.084	70.2358	68.217	81.7287	56.0359	30.9665	30.9074	177.103	8.27446	4.33331	6.25441	10.3112	4.50526	4.54056	5.34199	4.96008	9.09749	6.4256	9.17653	9.80096	13.6771	4.91258	6.36152	8.24525	188.25	4.8381	63.6168	14.0472	13.6434	11.2072	6.19329	6.18147
TKT2_e4p_c_xu5p_D_c_complex	0.325427	0.0612518	0.0539652	0.100196	0.0568234	0.165848	0.167338	0.10457	0.125295	0.130158	0.053551	0.309426	0.0540173	0.613412	0.0578604	3.10441	0.142521	0.382442	0.087198	0.0560375	0.0611918	0.0498732	0.110461	0.471967	0.0552317	0.0650854	0.0122504	0.010793	0.0200391	0.0113647	0.0331697	0.0571558	0.00998212	0.0334677	0.020914	0.025059	0.0260317	0.0107102	0.0618852	0.122682	0.0115721	0.620881	0.0285042	0.0764883	0.0174396	0.0112075	0.00997464	0.0220921	0.0943934
TKT2_f6p_c_g3p_c_complex	10.2561	0.799097	1.04697	0.997918	0.641526	1.12864	0.749375	1.01814	0.947026	7.02451	0.709827	0.678948	1.62146	1.48081	33.6083	0.719296	0.836536	6.10078	1.04274	0.689497	49.9618	1.58837	1.43035	0.73234	0.788572	2.05122	0.159819	0.209394	0.199584	0.128305	0.225728	0.216969	0.359423	0.149875	0.203628	0.189405	1.4049	0.141965	0.13579	0.296163	6.72166	0.143859	0.167307	1.22016	0.208548	0.137899	0.317673	0.28607	0.146468
TKT2_g3p_c_complex	3.17659	24.7165	9.57588	5.51931	3.62159	3.44869	28.6394	65.5394	8.85905	11.4358	3.48327	5.8223	4.05322	6.17416	10.234	144.921	25.8766	11.6136	3.0009	3.25425	21.8862	3.09347	4.47123	9.1733	16.1151	0.635317	4.94331	1.91518	1.10386	0.724317	0.689739	0.861372	0.678061	5.72788	13.1079	1.77181	2.28715	0.696654	1.16446	1.23483	2.04679	28.9843	5.17532	2.32272	0.600181	0.650849	0.618694	0.894247	1.83466
TPI_dhap_c_complex	1.27114	1.82738	0.730104	2.64092	6.06481	1.05242	6.67271	0.888243	7.04743	0.716607	1.18963	2.3856	1.5679	1.75095	5.02146	0.789331	1.21313	3.37393	10.046	1.63635	1.10714	0.969641	0.715184	4.41768	0.807129	0.254228	0.365475	0.146021	0.528184	1.21296	0.210483	0.199618	0.499727	1.33454	0.177649	1.40949	0.143321	0.237926	0.47712	0.350189	1.00429	0.157866	0.242626	0.674786	2.0092	0.32727	0.193928	0.143037	0.883536
TPI_g3p_c_complex	43.2063	67.9719	1102.66	40.5813	78.9061	268.103	54.6541	59.8127	107.988	44.1711	72.0808	76.7524	89.8788	146.702	1218.21	204.293	349.86	65.8646	40.8283	74.2991	44.5539	95.0929	314.281	156.634	519.889	8.64126	13.5944	220.532	8.11626	15.7812	53.6206	26.2177	539.312	10.9308	11.9625	21.5976	8.83422	14.4162	15.3505	29.3404	243.641	40.8586	69.972	13.1729	8.16567	14.8598	19.0186	62.8561	31.3267
HEX1_atp_c_complex	18.4087	27.9175	39.3103	69.8229	75.9618	18.41	36.1677	64.019	57.7288	16.2177	42.7909	15.4212	753.024	55.4342	44.3282	21.0575	51.4337	32.5067	14.1602	14.0377	33.288	24.9389	64.7732	13.2131	18.241	3.68175	5.58351	7.86206	13.9646	15.1924	3.682	9.72726	27.2433	7.23353	12.8038	11.5458	3.24355	8.55818	3.08425	11.0868	8.86564	4.21151	10.2867	6.50134	2.83203	2.80753	4.98777	12.9546	2.64262
HEX1_atp_c_glc_D_e_complex	42.8028	495.532	25.6369	28.9501	30.0141	193.353	42.9618	1710.16	38.7812	184.578	45.5487	46.2689	28.9582	33.8056	27.907	47.7079	60.2287	34.3266	26.5658	41.7335	32.5095	74.2779	28.0987	122.216	37.2588	8.56056	99.1064	5.12739	5.79003	6.00283	38.6706	5.4465	15.177	8.59237	342.033	7.75624	36.9157	9.10974	9.25379	6.76112	5.58139	9.54158	12.0457	6.86532	5.31316	8.34671	14.8556	5.61975	24.4433
HEX1_adp_c_g6p_c_h_c_complex	0.831591	2.96508	1.85758	20.7792	0.730678	0.716824	2.26891	0.888505	0.873072	1.23211	0.683663	2.60968	0.723034	0.771068	4.15732	0.959457	0.947741	0.705377	1.00925	98.6859	0.763489	5.91906	11.2697	0.749022	0.985451	0.166318	0.593016	0.371516	4.15583	0.146136	0.143365	0.220501	0.443817	0.453783	0.177701	0.174614	0.246422	0.136733	0.521935	0.154214	0.831464	0.191891	0.189548	0.141075	0.201851	19.7372	1.18381	2.25394	0.149804
HEX1_g6p_c_h_c_complex	0.78783	0.830164	2.24006	2.08615	4.086	0.781255	0.970341	1.22026	1.61037	12.8628	1.43255	1.95604	1.44643	0.896472	0.700231	1.96071	0.796294	0.923084	0.953149	2.54284	9.11616	0.880215	8.31653	4.29257	0.700528	0.157566	0.166033	0.448012	0.41723	0.8172	0.156251	1.48648	7.68515	0.194068	0.244053	0.322074	2.57257	0.28651	0.391208	0.179294	0.140046	0.392141	0.159259	0.184617	0.19063	0.508568	0.176043	1.66331	0.858514
HEX1_h_c_complex	5.05933	319.803	41.3789	6.68213	5.66144	9.71492	13.8791	7.64769	8.05593	7.39517	7.3064	26.7927	8.78019	139.627	38.1046	6.59278	6.13571	63.5413	53.5851	36.3959	14.1889	10.5257	8.54036	10.6158	82.9259	1.01187	63.9607	8.27579	1.33643	1.13229	1.94298	1.59415	6.16893	2.77582	1.52954	1.61119	1.47903	1.46128	5.35855	27.9253	7.62092	1.31856	1.22714	12.7083	10.717	7.27918	2.10513	1.70807	2.12316
PFKB_atp_c_complex	14528.6	8.78693	8.28746	11.778	19.5671	11.1706	10.5634	11.9567	27.1948	9.22966	15.8106	21.6433	7.64444	13.6914	16.2409	15.0113	32.6496	8.74399	56.0211	10.7089	7.87282	52.8399	200.138	8.09681	12.2091	2905.72	1.75739	1.65749	2.35561	3.91343	2.23411	7.90444	3.41872	2.11268	2.39133	5.43895	1.84593	3.16213	4.32866	2.73828	3.24818	3.00227	6.52992	1.7488	11.2042	2.14177	10.568	40.0276	1.61936
PFKB_atp_c_f6p_c_complex	0.490881	5.44169	3.13576	2.51024	1.11046	0.43492	0.426823	0.578523	0.888671	0.466125	0.569076	2.23925	1.0512	0.722281	1.14769	0.554768	1.22664	1.17106	0.524062	10.2351	0.757626	0.873311	4.1033	3.12951	0.872757	0.0981762	1.08834	0.627152	0.502047	0.222092	0.0869841	0.109356	0.11081	0.0853646	0.115705	0.177734	0.093225	0.113815	0.44785	0.144456	0.229537	0.110954	0.245327	0.234212	0.104812	2.04701	0.174662	0.820661	0.625901
PFKB_adp_c_fdp_c_h_c_complex	32.9989	30.2134	60.864	21.2287	74.4661	161.119	241.506	22.7808	64.2242	137.319	95.6097	24.1884	91.9483	82.108	30.7409	55.7579	21.0429	25.3624	23.9137	46.2835	23.7937	22.2882	50.6416	25.7425	66.3352	6.59979	6.04268	12.1728	4.24573	14.8932	32.2238	4.67647	5.93434	48.3011	4.55617	12.8448	27.4638	19.1219	4.83768	16.4216	6.14818	11.1516	4.20857	5.07249	4.78273	9.25669	4.45764	10.1283	5.1485
PFKB_fdp_c_h_c_complex	4.48282	8.87178	4.94469	8.16861	5.11332	5.89938	9.47823	6.66422	5.365	14.5566	17.8592	11.5521	5.1215	11.1393	5.08006	4.79749	14.7281	5.64323	43.0969	6.5227	5.20998	10.0954	8.25306	6.68157	30.3947	0.896563	1.77436	0.988939	1.63372	1.02266	1.17988	2.66068	1.24214	1.89565	1.33284	1.073	2.91133	3.57183	2.31043	2.22787	1.01601	0.959498	2.94562	1.12865	8.61937	1.30454	2.01908	1.65061	1.33631
PFKB_h_c_complex	38.9903	94.3808	41.1778	81.835	27.7469	24.8768	219.336	170.495	27.685	26.3818	210.288	2165.79	29.8603	25.5019	69.7732	22.8326	133.43	62.0918	27.2186	37.29	28.4226	31.2897	95.3037	28.1391	21.5325	7.79807	18.8762	8.23555	16.367	5.54939	4.97536	30.3874	8.94966	43.8673	34.099	5.537	5.27636	42.0577	433.158	5.10038	13.9546	4.56652	26.686	12.4184	5.44371	7.45799	6.25793	19.0607	5.62782
PYKA_adp_c_complex	0.546822	0.458724	0.426165	0.453209	0.585465	0.335556	0.361589	0.367383	1.817	0.538175	0.370008	0.848521	1.52922	0.868731	0.961107	0.475271	0.352232	0.276017	0.816424	1.47361	0.277201	0.569331	0.679896	1.49177	0.273001	0.109364	0.0917449	0.0852329	0.0906417	0.117093	0.0671113	0.0685108	0.0570484	0.0723179	0.0734765	0.363401	0.107635	0.0740017	0.169704	0.173746	0.192221	0.0950542	0.0704463	0.0552034	0.163285	0.294721	0.113866	0.135979	0.298354
PYKA_adp_c_h_c_complex	2.73917	17.9642	3.7642	2.39769	3.09316	11.4994	2.40671	4.90808	32.1545	3.99696	2.56505	2.62329	243.251	4.48299	27.1356	4.2129	7.75916	2.64943	9.21361	25.6592	3.15067	18.937	2.40214	5.9569	2.51195	0.547834	3.59283	0.752839	0.479538	0.618632	2.29987	1.37786	0.443914	0.481342	0.981616	6.43089	0.799392	0.513009	0.524657	0.896598	5.42712	0.84258	1.55183	0.529886	1.84272	5.13185	3.78739	0.480428	1.19138
PYKA_adp_c_h_c_pep_c_complex	0.420971	0.142908	0.137365	0.107097	0.10157	0.223766	1.10995	0.149638	0.180246	0.109216	0.12156	0.340927	0.567287	0.122766	0.514717	0.535766	0.291678	0.152457	0.114239	0.513542	1.42707	0.274738	0.264862	0.135432	0.127872	0.0841943	0.0285817	0.0274729	0.0214193	0.0203139	0.0447532	0.0760088	0.0205694	0.221989	0.0299276	0.0360491	0.0218432	0.0243121	0.0681854	0.0245532	0.102943	0.107153	0.0583357	0.0304914	0.0228479	0.102708	0.0549475	0.0529724	0.0270864
PYKA_atp_c_pyr_c_complex	5.12068	4.25391	86.9547	5.28611	14.6486	176.429	4.90543	3.93065	3.42841	2.5808	3.43355	3.26436	12.3582	5.66825	3.35599	4.18868	1915	8.62781	6.05201	6.91657	8.79338	8.56365	4.70843	6.17272	6.714	1.02414	0.850782	17.3909	1.05722	2.92972	35.2857	2.54963	1.10529	0.981086	0.78613	0.685682	0.516161	0.686709	0.652871	1.13365	0.671198	0.837736	382.999	1.72556	1.2104	1.38331	1.71273	0.941687	1.23454
PYKA_pyr_c_complex	1.75457	28.2372	2.99425	3.57007	6.46212	4.85915	2.86016	2.33	1.89129	82.5286	15.1223	2.97379	1.75308	1.89695	1.73768	2.17129	2.80293	2.56175	2.39502	1.69759	8.01587	312.433	8.64536	6.43418	2.5582	0.350915	5.64745	0.598849	0.714013	1.29242	0.97183	4.58083	0.349336	0.572031	0.465999	0.378257	16.5057	3.02445	0.594758	0.379389	0.347536	0.434258	0.560586	0.51235	0.479003	0.339519	62.4866	1.72907	1.28684
EDA_2ddg6p_c_complex	22.5523	230.019	404.079	41.571	20.2206	96.2121	18.9155	220.304	17.9834	36.8889	24.8811	84.2023	18.2756	19.1524	20.1047	14.7955	29.1803	13.1107	362.226	18.6036	82.3478	77.802	37.9498	14.69	18.2432	4.51047	46.0038	80.8158	8.3142	4.04412	19.2424	4.6964	6.70716	3.78311	44.0608	3.59668	7.37779	4.97623	16.8405	3.83049	4.02094	2.95909	5.83606	2.62214	72.4451	3.72071	15.5604	7.58996	2.938
EDA_g3p_c_pyr_c_complex	13.1963	73.1357	13.4841	201.636	13.7931	24.7565	37.2203	49.8017	12.5653	20.861	13.1737	21.234	84.5391	128.747	21.5543	23.5638	69.119	32.4214	15.0556	67.0498	37.6655	12.7525	13.1018	16.0532	191.345	2.63927	14.6271	2.69681	40.3272	2.75861	4.9513	5.52398	3.69915	7.44406	9.96033	2.51306	4.17219	2.63473	4.2468	25.7494	4.31086	4.71275	13.8238	6.48428	3.01112	13.41	2.55051	2.62036	3.21064
EDA_pyr_c_complex	22.1717	834.658	48.1693	21.726	19.1908	28.6172	27.2096	97.4921	100.562	21.8996	19.4128	57.8198	38.5153	16.6989	23.3424	21.7716	23.2804	68.3382	16.4168	21.1724	63.605	22.2787	16.9826	24.081	28.9832	4.43433	166.932	9.63385	4.3452	3.83816	5.72343	4.36649	5.84556	5.44193	19.4984	20.1124	4.37991	3.88256	11.564	3.33977	4.66847	4.35432	4.65608	13.6676	3.28337	4.23448	4.45574	3.39653	4.8162
EDD_6pgc_c_complex	94.8556	127.728	65.6471	421.26	139.617	70.1799	280.015	59.8626	276.208	57.3025	147.146	77.7546	84.0342	98.1309	1233.17	307.013	102.171	139973	144.695	134.52	256.92	795.219	103.571	1794.35	101.98	18.9711	25.5456	13.1294	84.2519	27.9235	14.036	22.8186	13.143	56.0031	11.9725	55.2417	11.4605	29.4293	15.5509	19.6262	246.634	61.4026	20.4342	27994.6	28.939	26.9041	159.044	20.7142	358.87
EDD_2ddg6p_c_h2o_c_complex	43.926	13.0231	44.0447	30.4507	93.8411	25.8211	16.5024	21.0354	12.2886	15.5911	39.8319	14.7579	33.6186	52.1865	12.1742	507.977	42.5657	11.9193	20.4779	15.2948	20.6037	72.6284	12.2103	16.7589	11.1282	8.78521	2.60461	8.80895	6.09013	18.7682	5.16422	5.63329	7.61087	3.30048	4.20707	2.45772	3.11823	7.96637	2.95159	10.4373	2.43483	101.595	8.51314	2.38385	4.09558	3.05895	14.5257	2.44206	3.35178
EDD_h2o_c_complex	7.69878	8.31013	8.82316	12.9603	63.9079	9.63425	7.34666	7.61935	11.1062	18.7749	40.9452	11.4105	8.58767	53.6624	7.62777	39.6885	13.0513	8.17571	6.54275	15.4472	15.9886	5.46031	6.84342	91.1824	43.3746	1.53976	1.66203	1.76463	2.59205	12.7816	1.92685	16.7097	1.54695	1.46933	1.52387	2.22123	3.75498	8.18903	2.28211	10.7325	1.52555	7.9377	2.61025	1.63514	1.30855	3.08944	1.09206	1.36868	18.2365
FBP_Glpx_fdp_c_complex	89.4389	14.3553	7.96288	8.43188	20.7137	8.06587	16.243	11.1809	39.9177	7.85018	10.8	41.0079	35.446	119.425	45.287	8.68157	30.5234	9.49673	46.0331	13.5496	26.2279	8.47578	53.4318	10.1186	11.7667	17.8878	2.87106	1.59258	1.68638	4.14273	1.61317	6.98821	2.47954	3.24861	2.23618	7.98355	1.57004	2.16	8.20157	23.8849	9.0574	1.73631	6.10468	1.89935	9.20662	2.70992	1.69516	10.6864	2.02372
FBP_Glpx_fdp_c_h2o_c_complex	12.7456	9.2355	166.953	375.632	9.62505	8.87378	50.6044	97.9391	11.0063	8.78981	14.3718	58.8626	42.0754	309.45	15.8751	10.014	13.6921	10.6559	8.85077	8.00653	104.305	24.5732	1735.5	8.10377	54.1084	2.54913	1.8471	33.3907	75.1264	1.92501	1.77476	2.93387	2.43068	10.1209	19.5878	2.20126	1.75796	2.87437	11.7725	61.8901	3.17502	2.0028	2.73843	2.13118	1.77015	1.60131	4.91465	347.1	1.62075
FBP_Glpx_f6p_c_pi_c_complex	2.02845	13.7228	24.8379	1.58834	6.24711	2.46074	3.17861	5.95668	1.51739	2.93095	158.208	4.91507	6.43586	4.01252	2.52095	7.14683	25.4191	2.17328	4.32079	2.00948	1.51475	2.89423	1.69439	1.9081	6.2546	0.405689	2.74456	4.96758	0.317669	1.24942	0.492147	0.652969	0.865146	0.635721	1.19134	0.303477	0.586191	31.6416	0.983013	0.802504	0.50419	1.42937	5.08382	0.434656	0.864159	0.401896	0.578847	0.338877	0.381621
FBP_Glpx_pi_c_complex	4.21522	3.38754	149.193	10.6782	3.88864	3.41359	5.16072	10.824	3.85467	4.19557	7.39383	4.8393	4.31217	5.52448	4.92958	17.9661	5.10726	16.7723	4.52823	3.46034	22.3558	4.28523	5.98464	4.12929	89.1673	0.843045	0.677509	29.8386	2.13563	0.777727	0.682718	0.68284	1.85504	1.03214	2.1648	0.770933	0.839113	1.47877	0.967859	1.1049	0.985915	3.59322	1.02145	3.35446	0.905646	0.692067	0.857047	1.19693	0.825857
PGL_spon_6pgl_c_complex	62.2468	513.314	81.362	221.482	84.6914	1069.84	172.017	60.6792	65.7749	99.3237	126.268	68.7761	219.419	65.5442	57.4832	82.0738	1387.17	65.7265	120.75	154.767	83.2215	129.412	239.991	95.692	71.6269	12.4494	102.663	16.2724	44.2964	16.9383	213.969	197.005	58.9237	34.4034	12.1358	13.155	19.8647	25.2535	13.7552	13.1088	11.4966	16.4148	277.435	13.1453	24.1499	30.9534	25.8824	47.9983	19.1384
PGL_spon_6pgl_c_h2o_c_complex	0.385232	0.731947	0.632135	0.774836	14.4729	0.467986	0.455521	1.65173	0.703312	0.380739	0.482449	0.566593	1.40146	0.603768	0.664848	0.946285	0.438787	0.528517	0.569743	0.871892	297.926	0.706074	0.537805	0.398779	1.46862	0.0770463	0.146389	0.126427	0.154967	2.89458	0.0935971	0.170646	0.751692	0.0911042	0.330346	0.140662	0.0761478	0.0964899	0.113319	0.120754	0.13297	0.189257	0.0877574	0.105703	0.113949	0.174378	0.141215	0.107561	0.0797558
PGL_spon_6pgc_c_h_c_complex	6.20499	33.333	41.8471	6.54538	6.07275	14.2483	38.8949	19.1932	22.7675	12.2574	5.7492	16.6504	9.90503	7.95484	8.26043	5.10068	13.9076	7.32097	6.9876	6.50955	5.36145	5.02147	7.33283	50.2817	6.07334	1.241	6.6666	8.36941	1.30908	1.21455	2.84966	1.77453	3.33037	7.77898	3.83864	4.5535	2.45149	1.14984	3.33008	1.59097	1.65209	1.02014	2.78151	1.46419	1.39752	1.30191	1.00429	1.46657	10.0563
PGL_spon_h_c_complex	31.5841	32.8306	23.0638	90.6368	19.9059	80.3053	73.1126	27.1547	34.6208	20.8289	31.147	128.926	83.22	87.1857	19.589	38.5618	163.627	29.9678	75.7833	18.4655	36.8522	36.8734	21.1534	20.0688	30.1201	6.31682	6.56612	4.61277	18.1274	3.98118	16.0611	27.3973	10.3512	14.6225	5.43094	6.92417	4.16578	6.2294	25.7853	17.4371	3.9178	7.71235	32.7255	5.99356	15.1567	3.6931	7.37468	4.23067	4.01376
MDH2_mal_L_c_complex	68.0976	13803.7	102.316	292.292	128.406	76.8674	67.4226	97.4816	74.9623	70.7691	444.95	257.106	178.242	248.965	1026.9	157.161	106.527	72.3471	116.263	132.627	67.4392	77.3274	181.77	129.029	2137.07	13.6195	2760.75	20.4632	58.4585	25.6812	15.3735	23.3723	23.5985	13.4845	19.4963	14.9925	14.1538	88.9901	51.4211	49.793	205.379	31.4323	21.3054	14.4694	23.2527	26.5253	15.4655	36.3541	25.8057
MDH2_mal_L_c_q8_c_complex	4.12038	3.11758	34.0418	2.44813	2.8659	6.86375	3.64799	3.39672	11.0996	6.19222	4.02855	3.45455	3.74795	3.66609	3.62702	12.5784	3.7935	3.01534	14.554	7.20897	140.955	3.24875	7.22885	7.17452	2.62737	0.824076	0.623516	6.80836	0.489626	0.57318	1.37275	0.557565	0.482462	0.729598	0.679344	2.21992	1.23844	0.805711	0.69091	0.733218	0.725404	2.51568	0.758699	0.603069	2.9108	1.44179	0.64975	1.44577	1.4349
MDH2_oaa_c_q8h2_c_complex	5.56798	0.111417	1.36492	0.159398	0.719893	0.571465	0.125593	0.112962	0.131934	0.129971	0.130214	1.31798	0.126122	0.287491	0.951332	0.28054	0.121017	0.130532	0.104304	0.15621	0.135615	0.597731	0.321887	0.110167	0.252827	1.1136	0.0222834	0.272985	0.0318796	0.143979	0.114293	0.0955074	0.671164	0.0251187	0.0225923	0.0263868	0.0259942	0.0260428	0.263595	0.0574982	0.190266	0.0561081	0.0242035	0.0261064	0.0208607	0.0312419	0.119546	0.0643775	0.0220334
MDH2_q8h2_c_complex	11.9609	1.57674	10.6287	4.74891	1.90263	51.3829	1.78278	1.98762	1.67571	1.58394	3.37454	2.89893	2.93567	2.76311	2.37499	3.27811	1.96274	3.5331	2.52406	1.86972	1.85732	1.8261	108.397	55.0276	3.49203	2.39217	0.315347	2.12574	0.949782	0.380526	10.2766	1.85797	0.407476	0.356557	0.397523	0.335143	0.316789	0.674907	0.579787	0.552621	0.474999	0.655623	0.392548	0.706621	0.504812	0.373943	0.36522	21.6795	11.0055
EX_E4P(e)_e4p_e_ext_complex	88.4151	77.2838	96.6884	78.8224	82.3957	79.8399	1575.09	3924.83	161.855	84.365	361.857	77.3599	123.547	611.6	94.8299	552.794	96.3579	76.4561	90.2382	197.789	116.901	5574.41	272.726	355.14	82.4993	17.683	15.4568	19.3377	15.7645	16.4791	15.968	248.548	16.8538	315.019	784.966	32.3711	16.873	72.3715	15.472	122.32	18.966	110.559	19.2716	15.2912	18.0476	39.5578	1114.88	54.5452	71.0279
EX_E4P(e)_e4p_e_complex	48.0205	46.0397	251.694	25.9564	27.9284	34.1856	56.0782	39.8395	50.5015	285.519	87.632	25.7002	72.7999	51.3725	719.662	23.7226	35.8498	37.2809	23.8353	114.077	42.1625	32.1444	27.1106	47.9792	50.9554	9.6041	9.20793	50.3388	5.19128	5.58567	6.83712	7.03587	5.372	11.2156	7.9679	10.1003	57.1037	17.5264	5.14005	10.2745	143.932	4.74451	7.16996	7.45618	4.76706	22.8154	6.42889	5.42213	9.59584
EX_S7P(e)_s7p_e_ext_complex	11.1275	34.6366	39.5223	49.4729	36.2416	10.9244	12.9583	10.2089	9.97436	281.964	9.46563	16.3439	31.0782	9.47124	18.0121	21.3832	10.3093	26.6196	11.805	24.3128	18.17	19.0908	62.2169	10.4601	9.71468	2.2255	6.92731	7.90445	9.89458	7.24832	2.18488	101.073	15.7777	2.59166	2.04177	1.99487	56.3928	1.89313	3.26877	1.89425	3.60242	4.27663	2.06185	5.32392	2.361	4.86255	3.81815	12.4434	2.09201
EX_S7P(e)_s7p_e_complex	53.7137	111.641	46.1647	6251.2	52.8018	11.9774	80.8948	122.69	17.901	19.6502	23.3963	14.6741	79.3284	28.1741	37.7894	13.9927	18.5586	61.5572	20.2986	172.961	27.7752	33.3367	20.3584	15.5511	56.9535	10.7427	22.3283	9.23294	1250.24	10.5604	2.39549	7.7278	2.35491	16.179	24.5379	3.58019	3.93003	4.67926	2.93482	5.63483	7.55788	2.79854	3.71172	12.3114	4.05972	34.5922	6.66733	4.07168	3.11021
EX_RU5P(e)_ru5p_D_e_ext_complex	35.3026	38.392	186.004	27.393	37.3287	28.6643	30.823	35.1581	24.1786	2098.69	23.5546	26.1089	23.0917	314.921	29.5124	23.8451	26.4749	60.7574	22.331	45.0993	36.065	25.8305	319.654	22.4205	24.8252	7.06052	7.67839	37.2007	5.47859	7.46573	5.73287	4.00428	8.84431	6.1646	7.03162	4.83572	419.739	4.71092	5.22179	62.9842	5.90248	4.76902	5.29498	12.1515	4.46619	9.01987	5.1661	63.9308	4.4841
EX_RU5P(e)_ru5p_D_e_complex	23.4138	25.184	17.1817	16.9961	37.1151	16.0754	59.7487	15.8444	36.7285	74.3614	24.448	21.21	51.1808	50.341	24.6738	63.6985	20.6771	57.6979	55.1217	21.3821	53.8932	20.875	17.4281	36.2382	17.5933	4.68276	5.0368	3.43634	3.39922	7.42303	3.21508	3.85749	3.36804	11.9497	3.16887	7.3457	14.8723	4.8896	4.242	10.0682	4.93476	12.7397	4.13542	11.5396	11.0243	4.27642	4.17499	3.48562	7.24764
EX_OAA(e)_oaa_e_ext_complex	1035.33	43.4155	47.4379	279.957	69.1305	129.031	39.4312	166.06	103.054	1601.59	40.4982	48.9004	36.4436	59.9725	538.127	51.6502	48.0025	35.1946	35.1954	65.3841	213.37	74.8396	34.4011	349.269	42.9179	207.065	8.6831	9.48757	55.9914	13.8261	25.8061	27.1837	7.65849	7.88624	33.212	20.6109	320.318	8.09964	9.78009	11.9945	107.625	10.33	9.6005	7.03892	7.03907	13.0768	14.9679	6.88022	69.8539
EX_OAA(e)_oaa_e_complex	5.78269	42.847	4.84462	91.0925	3.5765	4.01381	4.24862	6.76674	9.38396	4.48672	3.72007	12.5875	31.3994	4.80282	3.98883	13.7881	3.86435	3.98104	3.58965	4.95831	4.02816	4.32659	11.8058	120.756	9.19738	1.15654	8.5694	0.968923	18.2185	0.715301	0.802761	1.04226	2.0018	0.849725	1.35335	1.87679	0.897344	0.744013	2.51749	0.960564	0.797766	2.75761	0.77287	0.796209	0.71793	0.991663	0.865319	2.36115	24.1513
EX_SUCCOA(e)_succoa_e_ext_complex	97.0522	53.1636	54.0679	58.7983	58.187	38.2295	77.6318	277.521	48.9212	184.315	54.0806	60.4481	57.2977	110.466	36.8945	283.407	36.2776	35.5981	38.3409	116.769	187.119	43.1025	150.819	68.4203	37.0899	19.4104	10.6327	10.8136	11.7597	11.6374	7.64591	51.0289	11.1457	15.5264	55.5043	9.78423	36.8631	10.8161	12.0896	22.0932	7.37891	56.6815	7.25552	7.11963	7.66818	23.3538	8.62051	30.1637	13.6841
EX_SUCCOA(e)_succoa_e_complex	209.407	20.0636	20.0911	17.164	10.9772	34.5676	26.2755	13.8535	53.7255	10.8945	16.5259	16.7603	36.5351	21.0029	57.3457	25.4816	31.5343	10.89	278.814	14.6917	23.8008	12.7087	11.0924	20.7172	19.195	41.8814	4.01272	4.01823	3.43281	2.19544	6.91351	3.29383	2.39951	5.25509	2.77069	10.7451	2.1789	3.30519	3.35205	4.20058	11.4691	5.09631	6.30687	2.17801	55.7628	2.93834	2.54173	2.21848	4.14343
EX_ACCOA(e)_accoa_e_ext_complex	59.2807	169.672	88.9189	56.1972	59.1753	395.445	30.1812	92.2305	59.2303	37.6799	44.8867	35.6431	57.1152	46.1643	394.615	428.734	306.089	33.1982	49.5274	31.7109	79.9388	57.9213	34.462	36.8582	53.0534	11.8561	33.9344	17.7838	11.2394	11.8351	79.0889	6.77283	276.509	6.03623	18.4461	11.8461	7.53598	8.97733	7.12863	9.23286	78.923	85.7468	61.2178	6.63963	9.90547	6.34219	11.5843	6.8924	7.37164
EX_ACCOA(e)_accoa_e_complex	177.793	36.4677	51.72	4559.11	78.1535	44.6014	4185.1	182.862	283.405	41.9154	550.866	2140.92	63.5157	45.4454	34.6416	311.835	42.4373	210.961	81.2981	48.4941	38.8492	209.058	43.8926	41.9249	115.31	35.5586	7.29354	10.344	911.821	15.6307	8.92028	7.60771	89.1094	837.021	36.5724	56.681	8.38309	110.173	428.184	9.08908	6.92833	62.3669	8.48745	42.1922	16.2596	9.69882	41.8115	8.77852	8.38498
DDPA_e4p_c_complex	261.794	54.5699	274.082	46.7717	41.7037	379.303	80.8722	32.8669	230.293	75.631	34.3452	150.325	617.877	46.4378	75.303	60.8483	47.1964	219.667	707.73	242.05	40.2158	55.1735	63.4803	44.1244	43.0143	52.3588	10.914	54.8164	9.35434	8.34074	75.8605	18.4991	17.1072	16.1744	6.57339	46.0586	15.1262	6.86905	30.065	9.28756	15.0606	12.1697	9.43927	43.9334	141.546	48.4101	11.0347	12.6961	8.82488
DDPA_e4p_c_h2o_c_complex	19.9622	9.30955	27.7512	4.33618	5.5131	5.62886	8.40989	5.75471	4.3308	13.6638	4.56441	4.15249	9.38521	29.9686	5.40475	19.3951	23.6778	6.31285	4.43369	6.16427	688.973	4.51218	7.04296	5.32042	34.6933	3.99244	1.86191	5.55024	0.867235	1.10262	1.12577	1.68703	5.49904	1.68198	1.15094	0.86616	2.73275	0.912882	0.830498	5.99371	1.08095	3.87903	4.73556	1.26257	0.886738	1.23285	0.902435	1.40859	1.06408
DDPA_e4p_c_h2o_c_pep_c_complex	122.622	19.0738	908.994	20.5669	40.564	40.1125	29.0647	21.7598	28.4747	26.4092	25.8555	21.9811	82.1377	19.8089	19.4612	691.865	37.3505	22.7392	23.9117	47.8371	30.4742	62.0306	30.6344	54.0183	108.665	24.5244	3.81476	181.799	4.11338	8.1128	8.02249	5.28786	105.382	5.81294	4.35195	5.69495	5.28185	5.17111	4.39622	3.96179	3.89225	138.373	7.4701	4.54785	4.78234	9.56743	12.4061	6.12689	10.8037
DDPA_2dda7p_c_pi_c_complex	7.52584	2.16938	1.47562	12.5615	26.8477	2.18492	20.3246	2.08268	3.24384	1.65743	4.58408	2.25118	1.54946	3.75565	1.63158	1.43134	1.51482	19.6804	23.559	2.83202	3.49802	4.01741	3.38367	2.42103	1.4352	1.50517	0.433876	0.295124	2.51231	5.36953	0.436984	0.404171	0.363804	4.06493	0.416536	0.648768	0.331486	0.916817	0.450235	0.75113	0.326316	0.286269	0.302964	3.93609	4.71179	0.566405	0.803483	0.676734	0.484206
DDPA_pi_c_complex	245.633	23.1816	10.7967	29.548	119.296	61.8095	73.4247	15.197	14.8028	12.0176	30.4962	15.3586	15.1519	19.7817	10.8752	14.0696	75.8792	42.8466	14.5081	26.2571	338.575	31.7679	12.5759	13.0055	155.582	49.1265	4.63632	2.15934	5.9096	23.8593	12.3619	4.5464	6.40304	14.6849	3.03939	2.96055	2.40351	6.09923	3.07172	3.95634	2.17505	2.81393	15.1758	8.56932	2.90163	5.25142	6.35357	2.51518	2.60111
PGMT_g1p_c_complex	110.279	83.4213	565.545	289.533	87.7818	131.807	107.071	131.949	132.256	78.0867	918.919	86.6707	604.257	70.8554	236.045	71.3156	106.19	6542.23	244.641	72.9343	162.006	96.3455	451.223	431.539	92.3642	22.0557	16.6843	113.109	57.9066	17.5564	26.3614	38.4595	17.1378	21.4142	26.3899	26.4511	15.6173	183.784	17.3341	14.1711	47.2089	14.2631	21.238	1308.45	48.9283	14.5869	19.2691	90.2447	86.3077
PGMT_g6p_c_complex	15.6389	8.2762	9.43091	7.86692	6.72395	6.95502	20.191	23.3413	6.75647	5.22543	8.47977	15.7622	12.2576	4.60035	6.20825	4.63336	22.7176	18.9562	4.57047	38.1081	10.6679	6.31211	40.3119	7.39933	10.1888	3.12779	1.65524	1.88618	1.57338	1.34479	1.391	3.14566	5.0779	4.03821	4.66827	1.35129	1.04509	1.69595	3.15245	0.92007	1.24165	0.926673	4.54351	3.79124	0.914094	7.62161	1.26242	8.06239	1.47987
GLGC_atp_c_complex	3.15463	3.06755	2.58732	2.77297	52.5451	120.536	14.2621	3.44629	2.18338	3.50216	2.79096	2.55512	5.55152	2.07801	1.88556	3.60273	2.71208	6.66683	11.3779	3.02747	1.91888	6.09497	3.24727	1.79378	12.0071	0.630927	0.61351	0.517463	0.554594	10.509	24.1072	4.45926	0.502597	2.85243	0.689258	0.436677	0.700431	0.558193	0.511024	0.415602	0.377112	0.720546	0.542416	1.33337	2.27558	0.605494	1.21899	0.649455	0.358755
GLGC_atp_c_g1p_c_complex	9.22887	9.43375	22.1085	21.3277	11.5167	13.6394	148.725	11.4658	10.3809	13.1321	8.82278	218.781	21.2262	15.1348	7.33878	6.49655	10.3354	7.03317	10.7427	13.7312	28.2936	7.39841	11.6052	14.7193	128.135	1.84577	1.88675	4.4217	4.26554	2.30334	2.72787	2.88583	1.46541	29.745	2.29316	2.07618	2.62642	1.76456	43.7563	3.02696	1.46776	1.29931	2.06709	1.40663	2.14854	2.74624	1.47968	2.32104	2.94386
GLGC_atp_c_g1p_c_h_c_complex	6.06971	8.25047	4.01503	3.79568	4.20879	3.41803	18.2986	3.65757	6.03379	46.3693	40975.8	5.56503	5.39588	3.70364	3.65615	3.5519	6.86995	8.24247	6.51267	19.061	3.10819	35.5159	18.5044	11.598	3.13666	1.21394	1.65009	0.803007	0.759136	0.841757	0.683606	3.65646	0.800229	3.65973	0.731513	1.20676	9.27386	8195.17	1.11301	0.740728	0.73123	0.71038	1.37399	1.64849	1.30253	3.81219	7.10319	3.70088	2.3196
GLGC_adpglc_c_ppi_c_complex	28.2883	63.3409	27.1571	19.0499	137.281	132.922	29.6551	74.7128	31.2273	33.1674	89.2809	28.6536	19.039	34.0991	430.478	49.0392	23.0017	398.509	36.8479	28.8594	29.7282	221.869	101.469	16.2259	66.3734	5.65766	12.6682	5.43143	3.80998	27.4561	26.5844	7.60222	13.2014	5.93102	14.9426	6.24547	6.63349	17.8562	5.73072	6.81981	86.0957	9.80784	4.60033	79.7018	7.36958	5.77188	44.3739	20.2939	3.24518
GLGC_ppi_c_complex	30.1568	23.1901	31.3828	17.1879	61.9685	30.3369	15.48	25.439	121.883	22.5425	28.9781	15.3755	28.5676	35.3056	14.816	14.1061	30.024	20.6279	15.2476	41.9882	16.342	13.8655	222.809	75.2628	34.6824	6.03137	4.63803	6.27655	3.43757	12.3937	6.06737	2.91669	7.48046	3.096	5.08779	24.3765	4.5085	5.79563	3.07509	7.06112	2.9632	2.82123	6.00481	4.12558	3.04951	8.39765	2.7731	44.5617	15.0526
R5PP_h2o_c_complex	7.48946	1.07071	3.47383	2.64366	1.14447	1.40731	1.21132	1.14901	1.0127	8.43165	2.5651	4.94747	1.17318	1.31241	1.47816	8.16715	1.08993	1.13697	4.12732	1.18794	4.55808	1.48492	2.146	0.935239	6.27159	1.49789	0.214142	0.694765	0.528732	0.228893	0.281461	0.363044	0.511166	0.242264	0.229803	0.202539	1.68633	0.513019	0.989493	0.262483	0.295632	1.63343	0.217985	0.227394	0.825464	0.237587	0.296984	0.429201	0.187048
R5PP_h2o_c_r5p_c_complex	12.8819	15.5287	8.38055	116.336	45.5548	21.4291	46.8075	17.7883	14.6011	18.3741	6.63475	6.78152	15.084	26.4391	11.0317	53.863	8.93043	75.4232	11.6338	100.371	32.9114	8.20161	12.8951	8.74994	10.8679	2.57637	3.10574	1.67611	23.2671	9.11097	4.28582	1.382	4.72379	9.36151	3.55767	2.92023	3.67482	1.32695	1.3563	5.28781	2.20634	10.7726	1.78609	15.0846	2.32676	20.0741	1.64032	2.57902	1.74999
R5PP_pi_c_rib_D_c_complex	0.0829463	0.628273	0.0787566	0.0998343	0.080228	0.074448	1.08984	0.129169	0.165699	0.267938	0.0758995	0.0724667	0.095673	0.402543	0.095847	101.742	0.1651	6.16259	0.0746653	0.113688	0.0795138	0.486649	13.4589	0.133627	0.163478	0.0165893	0.125655	0.0157513	0.0199669	0.0160456	0.0148896	0.153921	0.0419522	0.217968	0.0258338	0.0331397	0.0535876	0.0151799	0.0144933	0.0805086	0.0191694	20.3484	0.03302	1.23252	0.0149331	0.0227376	0.0973298	2.69179	0.0267254
R5PP_rib_D_c_complex	1.803	3.55009	2.1631	1.58692	1.70612	2.26952	2.34323	2.19628	53.8034	2.71587	1.64466	4.75747	4.40725	6.61648	3.10041	5.19763	2.54063	4.3097	2.41175	2.47341	2.15111	5.02053	6.02706	5.61796	15.2921	0.360601	0.710019	0.432619	0.317383	0.341223	0.453903	0.317348	3.62392	0.468646	0.439256	10.7607	0.543174	0.328931	0.951493	1.3233	0.620081	1.03953	0.508127	0.861941	0.48235	0.494682	1.00411	1.20541	1.12359
EX_DHAP(e)_dhap_e_ext_complex	27.2285	24.5172	18.0903	45.297	576.979	35.5873	15.2625	36.342	14.4187	16.9036	35.6335	11.7999	7.7485	25.9517	8.51002	19.9352	11.4781	17.8302	215.845	90.7426	9.78343	11223.4	21.4831	58.6613	1432.78	5.44569	4.90345	3.61807	9.0594	115.396	7.11747	15.2638	3.25968	3.05251	7.26839	2.88374	3.38073	7.12671	2.35998	5.19035	1.702	3.98704	2.29563	3.56604	43.1691	18.1485	2244.68	4.29663	11.7323
EX_DHAP(e)_dhap_e_complex	116.785	60.6524	25.9455	214.369	64.5486	43.8838	49.1405	37.8172	25.262	58.6487	152.442	46.1903	32.4538	598.914	173.598	202.301	27.4234	58.5189	62.607	28.766	60.2749	43.5156	1809.35	183.609	61.732	23.3569	12.1305	5.1891	42.8738	12.9097	8.77677	15.5486	10.709	9.8281	7.56344	5.05241	11.7297	30.4884	9.23806	119.783	34.7196	40.4601	5.48467	11.7038	12.5214	5.7532	8.70312	361.87	36.7218
EX_3PG(e)_3pg_e_ext_complex	25.1962	17.0818	55.7315	15.594	84.8293	16.1898	45.4102	159919	51.6991	262.582	24.8974	31.0083	727.128	25.816	21.6627	19.9959	14.327	30.721	16.2891	16.5156	19.7225	15.4376	20.3122	19.0683	16.1582	5.03925	3.41636	11.1463	3.11879	16.9659	3.23796	3.62511	98.0548	9.08204	31983.8	10.3398	52.5164	4.97948	6.20167	5.16319	4.33254	3.99919	2.8654	6.14419	3.25782	3.30311	3.08752	4.06245	3.81366
EX_3PG(e)_3pg_e_complex	21.1437	33.5421	25.3929	28.1083	25.0611	24.2688	41.8501	26.3818	18.2114	52.1324	22.8337	37.7575	17.9279	14.3645	22.8309	14.1393	18.5879	29.0523	34.8652	17.8439	32.4793	30.4017	15.942	39.6385	46.2135	4.22874	6.70842	5.07858	5.62166	5.01221	4.85377	4.49487	4.25004	8.37003	5.27637	3.64228	10.4265	4.56675	7.55151	2.87291	4.56617	2.82786	3.71758	5.81046	6.97303	3.56877	6.08035	3.18841	7.92771
EX_F6P(e)_f6p_e_ext_complex	134.218	143.455	58.6251	65.7105	550.573	74.3986	61.5692	98.227	479.207	229.229	80.1199	167.447	61.3868	71.0459	109.03	173.673	110.657	102.11	74.9392	59.6892	56.7334	160.258	133.086	150.809	81.4149	26.8435	28.691	11.725	13.1421	110.115	14.8797	24.0273	188.274	12.3138	19.6454	95.8414	45.8457	16.024	33.4895	14.2092	21.8061	34.7345	22.1313	20.422	14.9878	11.9378	32.0516	26.6172	30.1617
EX_F6P(e)_f6p_e_complex	37.1495	21.2288	28.5788	9.44779	194.865	8.55055	16.9915	1087.43	9.94617	10.7911	25.0214	91.9751	22.0038	31.6938	31.2807	9.69842	156.388	14.3646	10.325	11.8154	14.1951	14.9142	9.43526	18.6983	10.366	7.42991	4.24576	5.71575	1.88956	38.9729	1.71011	5.13324	9.045	3.3983	217.485	1.98923	2.15821	5.00429	18.395	6.33875	6.25615	1.93968	31.2776	2.87292	2.06499	2.36309	2.98284	1.88705	3.73966
EX_G3P(e)_g3p_e_ext_complex	9.19179	62.1238	34.841	46.6547	9.33662	10.3501	11.6388	9.76299	11.3791	13.2248	22.1231	22.3185	122.23	12.5194	8.95034	12.976	80.5148	17.1624	37.9201	8.74796	20.5642	97.5926	8.80196	10.4521	9.64293	1.83836	12.4248	6.9682	9.33093	1.86732	2.07003	13.0856	2.54519	2.32775	1.9526	2.27582	2.64497	4.42461	4.46371	2.50388	1.79007	2.5952	16.103	3.43247	7.58402	1.74959	19.5185	1.76039	2.09041
EX_G3P(e)_g3p_e_complex	103.677	32.7103	9.17235	34.4213	8.75773	65.0249	45.9314	10.2124	15.735	71.3949	25.2576	35.5511	9.95094	557.688	9.28706	77.6261	9.91375	10.8937	9.21078	11.5577	119.881	11.1405	19.6426	13.7513	11.8038	20.7355	6.54206	1.83447	6.88426	1.75155	13.005	5.7686	3.06868	9.18627	2.04249	3.14699	14.279	5.05153	7.11022	111.538	1.85741	15.5252	1.98275	2.17873	1.84216	2.31153	2.2281	3.92851	2.75026
EX_PEP(e)_pep_e_ext_complex	323.069	393.381	497.963	630.23	94.6212	180.548	402.151	44.057	201.7	264.291	264.754	70.2312	361.953	44.4363	52.3787	47.1729	37.2855	117.778	198.508	594.155	40.3824	87.93	35.4941	199.865	53.0408	64.6138	78.6763	99.5925	126.046	18.9242	36.1097	40.9915	1131.62	80.4301	8.81139	40.3399	52.8582	52.9508	14.0462	8.88727	10.4757	9.43459	7.4571	23.5555	39.7016	118.831	17.586	7.09881	39.973
EX_PEP(e)_pep_e_complex	61.0776	20.204	28.9763	14.2464	13.467	56.4667	41.9049	11.0077	9.32732	111.269	99.7917	12.392	15.7861	26.1396	78.5103	9.82949	12.9165	15.7593	10.4493	928.335	13.1953	58.6809	19.9326	96.3036	12.8075	12.2155	4.04079	5.79527	2.84929	2.6934	11.2933	5.47173	6.02289	8.38097	2.20153	1.86546	22.2539	19.9583	2.47839	5.22791	15.7021	1.9659	2.58331	3.15186	2.08985	185.667	11.7362	3.98652	19.2607
ACS_ac_c_complex	232.981	150.738	65.5565	49.8978	570.768	1341.85	69.3882	103.798	186.266	52.7476	70.6488	282.524	42.3606	120.318	75.3598	78645.6	83.8832	67.4865	94.3962	46.6742	105.586	100.715	186.954	158.436	52.9867	46.5963	30.1475	13.1113	9.97956	114.154	268.37	70.616	20.5953	13.8776	20.7597	37.2532	10.5495	14.1298	56.5048	24.0636	15.072	15729.1	16.7766	13.4973	18.8792	9.33483	20.1431	37.3909	31.6873
ACS_ac_c_atp_c_complex	10.0043	20.8777	30.5572	12.1555	29.8793	683.801	9.38832	40.7864	314.375	11.1701	19.5518	7.51664	11.9006	8.11596	12.9139	60.9382	6.46175	30.4685	8.06434	18.5436	8.87832	22.7963	30.6888	69.0919	6.91299	2.00086	4.17553	6.11145	2.43111	5.97585	136.76	1.49317	8.4813	1.87766	8.15728	62.8751	2.23402	3.91036	1.50333	1.62319	2.58278	12.1876	1.29235	6.09369	1.61287	3.70872	4.55926	6.13776	13.8184
ACS_accoa_c_amp_c_ppi_c_complex	35.7681	48.2996	32.2708	739.475	518.144	34.4043	21.8486	58.2538	34.1092	24.594	20.6704	22.0638	394.887	53.4158	301.011	55.4033	256.772	36.9581	60.3505	76.2924	75.0081	68.5737	27.1446	115.887	21.976	7.15361	9.65992	6.45417	147.895	103.629	6.88085	4.22409	55.0637	4.36972	11.6508	6.82184	4.91879	4.13408	4.41276	10.6832	60.2022	11.0807	51.3543	7.39161	12.0701	15.2585	13.7147	5.42893	23.1773
ACS_amp_c_ppi_c_complex	35.5158	15.5157	2.31671	1.86755	3.94067	3.03685	45.9578	2.86715	3.04524	17.4285	2.55622	2.23184	4.19495	8.46004	4.75665	2.0221	4.79276	8.63826	2.07508	17.0783	12.7602	160.376	1.95866	10.0934	4.19333	7.10317	3.10315	0.463341	0.373509	0.788134	0.607369	1.69476	0.802873	9.19157	0.573429	0.609048	3.4857	0.511243	0.446367	1.69201	0.95133	0.404419	0.958552	1.72765	0.415016	3.41566	32.0752	0.391732	2.01867
ACS_ppi_c_complex	4.49066	8.44675	8.33505	8.34772	27.8601	4.55066	25.5514	4.48711	8.91898	16.299	7.30938	8.62291	6.05002	7.42329	5.19335	4.18594	254.42	7.61478	4.88845	23.0189	13.7218	17.5058	4.85974	14.122	11.9094	0.898131	1.68935	1.66701	1.66954	5.57201	0.910131	1.18449	2.25797	5.11028	0.897423	1.7838	3.25981	1.46188	1.72458	1.48466	1.03867	0.837188	50.8841	1.52296	0.977689	4.60379	3.50115	0.971948	2.8244
EX_2DDA7P(e)_2dda7p_e_ext_complex	102.288	105.51	114.523	224.499	75.1866	101.602	170.119	798.673	124.99	1377.08	103.918	112.968	285.155	337.814	94.7467	437.159	125.92	1068.27	565.059	194.195	665.973	161.364	183.26	118.621	80.0683	20.4575	21.102	22.9046	44.8997	15.0373	20.3205	382.086	18.0783	34.0237	159.735	24.9979	275.416	20.7836	22.5937	67.5628	18.9493	87.4319	25.184	213.654	113.012	38.839	32.2728	36.652	23.7243
EX_2DDA7P(e)_2dda7p_e_complex	13.4772	40.8256	12.4932	57.188	23.2847	33.0205	30.5343	13.4601	13.7451	15.1458	10.1827	21.7879	11.0994	61.1425	82.8826	57.6074	17.4998	11.5568	14.5729	11.8791	10.1139	70.6054	10.4521	13.0205	10.4239	2.69544	8.16512	2.49864	11.4376	4.65695	6.6041	3.22704	3.69986	6.10686	2.69202	2.74902	3.02916	2.03654	4.35758	12.2285	16.5765	11.5215	3.49996	2.31136	2.91457	2.37582	14.1211	2.09043	2.60409
EX_ADPGLC(e)_adpglc_e_ext_complex	151.074	12.2012	41.0448	15.3104	10.0262	19.3286	106.511	173.317	23.471	34.526	22.4332	22.8904	20.8364	23.9685	23.2508	92.9343	780.622	45.9672	64.038	12.5755	11.8137	25.488	20.4132	18.6807	139.551	30.2148	2.44023	8.20895	3.06209	2.00524	3.86573	2.86205	2.34338	21.3022	34.6634	4.6942	6.9052	4.48664	4.57808	4.7937	4.65016	18.5869	156.124	9.19344	12.8076	2.5151	5.0976	4.08264	3.73615
EX_ADPGLC(e)_adpglc_e_complex	40.7448	473.19	58.3492	60.957	48.4068	135.8	43.265	46.3027	58.6641	49.4387	38.3986	1022.22	151.102	1718.98	43.9292	57.8382	59.4407	146.914	85.4318	35.5114	74.9488	77.4573	49.5682	51.2006	102.581	8.14896	94.6381	11.6698	12.1914	9.68136	27.1599	188.479	15.2302	8.653	9.26054	11.7328	9.88774	7.67972	204.445	343.796	8.78585	11.5676	11.8881	29.3829	17.0864	7.10228	15.4915	9.91363	10.2401
ADPGLCtpp_ex_adpglc_e_complex	15.9199	37.7667	132.272	19.8082	25.6083	20.2982	37.2302	32.0949	34.9432	114.169	16.578	16.0497	75.9183	35.1446	58.8622	36.1156	41.2964	39.0863	27.0492	20.9222	39.1042	28.2353	30.3178	48.2559	1080.8	3.18399	7.55333	26.4545	3.96164	5.12166	4.05965	892.211	211.997	7.44604	6.41899	6.98864	22.8337	3.31561	3.20995	7.02892	11.7724	7.22312	8.25929	7.81726	5.40985	4.18443	5.64706	6.06355	9.65119
ADPGLCtpp_ex_adpglc_c_complex	41.2247	11956.4	78.6821	264.342	75.1151	347.561	61.9268	901.722	333.068	77.446	48.5873	935.488	47.7602	12397.7	69.0773	158.656	1595.52	141.219	73.5435	117.681	58.6052	73.5973	110.983	138.875	102.45	8.24494	2391.28	15.7364	52.8685	15.023	69.5123	56.9708	1628.73	12.3854	180.344	66.6136	15.4892	9.71746	187.098	2479.55	13.8155	31.7312	319.104	28.2437	14.7087	23.5363	14.7195	22.1965	27.775
2DDA7Ptpp_ex_2dda7p_e_complex	48.2278	187.716	49.4422	116.105	58.7217	55.526	73.0796	49.1962	118.372	902.693	863.767	87.0157	55.8579	923.421	1127.71	205.393	42.3314	55.1944	53.5896	77.056	395.362	124.633	67.4905	107.984	68.4612	9.64555	37.5433	9.88844	23.221	11.7443	11.1052	9.60678	49.8412	14.6159	9.83925	23.6744	180.539	172.753	17.4031	184.684	225.542	41.0786	8.46629	11.0389	10.7179	15.4112	24.9266	13.4981	21.5967
2DDA7Ptpp_ex_2dda7p_c_complex	4.62405	2792.98	3.94494	25.234	722.32	4.48569	1163.56	22.0535	6.64379	35.8564	10.1104	9.41668	5.48532	19.2068	5.32908	19.3536	27.4782	11.3892	4.90376	4.88114	127.934	16.8986	5.55891	11.829	24.8621	0.924809	558.596	0.788988	5.04681	144.464	0.897138	2.63186	1.98528	232.711	4.41069	1.32876	7.17129	2.02207	1.88334	3.84135	1.06582	3.87072	5.49565	2.27784	0.980752	0.976229	3.37973	1.11178	2.3658
E4Ptpp_ex_e4p_e_complex	6.08761	16.52	6.27271	3.67413	3.99384	4.19364	4.79809	27.1585	24.589	6.66455	10.567	5.85187	29.1837	15.5225	3.77983	3.53625	5.67631	29.1073	3.44313	3.36267	15.6946	20.957	14.6052	7.57817	7.6935	1.21752	3.30399	1.25454	0.734825	0.798767	0.838728	1.17558	0.870285	0.959617	5.43171	4.9178	1.33291	2.11341	1.17037	3.1045	0.755966	0.70725	1.13526	5.82146	0.688625	0.672534	4.19141	2.92104	1.51563
E4Ptpp_ex_e4p_c_complex	100.899	125.768	64.5506	53.0381	19.3341	53.1524	56.5125	65.9888	219.886	25.2164	28.4839	17.9529	21.4309	29.8492	25.6032	28.3807	20.7542	22.2295	38.6443	139.564	68.0068	31.9738	32.0738	39.7603	237.263	20.1799	25.1536	12.9101	10.6076	3.86681	10.6305	6.86298	22.4809	11.3025	13.1978	43.9772	5.04329	5.69678	3.59057	5.96984	5.12064	5.67614	4.15084	4.44589	7.72887	27.9127	6.39477	6.41477	7.95207
S7Ptpp_ex_s7p_e_complex	119.158	177.171	72.7873	172.586	5725.31	81.2821	178.598	151.073	164.084	78.9814	348.758	52.6277	104.404	204.966	135.017	76.3065	69.5859	188.429	118.5	214.923	48.1021	144.521	49.6653	205.379	77.1373	23.8316	35.4341	14.5575	34.5173	1145.06	16.2564	16.7349	34.0746	35.7195	30.2145	32.8167	15.7963	69.7516	10.5255	40.9932	27.0034	15.2613	13.9172	37.6858	23.7	42.9846	28.9041	9.93305	41.0758
S7Ptpp_ex_s7p_c_complex	22.8616	17.5073	3.33793	509.382	3.71304	6.52919	6.64978	5.05186	4.52394	14.942	8.18584	207.508	4.70602	5.40445	6.25962	4.65141	87.5593	6.0763	3.24386	9.33466	14.8173	4.68409	3.46463	3.33436	9.2104	4.57231	3.50145	0.667586	101.876	0.742608	1.30584	1.83879	0.949511	1.32996	1.01037	0.904789	2.98841	1.63717	41.5015	1.08089	1.25192	0.930282	17.5119	1.21526	0.648771	1.86693	0.936819	0.692927	0.666873
RU5Ptpp_ex_ru5p_D_e_complex	1873.74	417.449	113.524	72.1761	75.4284	663.254	92.8795	85.4343	126.638	93.5361	66.9289	74.1548	63.9954	105.091	203.708	326.843	131.484	1452.39	605.334	171.171	1081.4	73.1344	59.5872	70.5102	679.899	374.747	83.4898	22.7048	14.4352	15.0857	132.651	28.0003	40.3051	18.5759	17.0869	25.3276	18.7072	13.3858	14.831	21.0182	40.7416	65.3687	26.2968	290.478	121.067	34.2342	14.6269	11.9174	14.102
RU5Ptpp_ex_ru5p_D_c_complex	33.918	53.1884	32.6976	64.0395	31.9452	38.4374	39.7252	32.2523	63.8077	45.5607	127.276	65.6387	287.734	94.2402	119.764	50.8969	72.4234	51.0319	57.0092	36.7273	369.777	39.282	50.417	33.4733	42.4065	6.78359	10.6377	6.53953	12.8079	6.38905	7.68749	15.3754	19.7892	7.94504	6.45047	12.7615	9.11214	25.4552	13.1277	18.848	23.9529	10.1794	14.4847	10.2064	11.4018	7.34546	7.85641	10.0834	6.69466
OAAtpp_ex_oaa_e_complex	0.279372	0.0934197	0.426688	0.156508	0.369758	0.122716	0.150004	0.0847477	1.43945	0.267373	2.8529	0.215716	0.139405	0.0850334	0.110045	0.0960421	0.109875	0.217263	0.265211	0.124574	0.235075	0.123258	0.207374	0.101482	0.112726	0.0558745	0.0186839	0.0853376	0.0313016	0.0739517	0.0245433	0.0171104	0.108324	0.0300007	0.0169495	0.28789	0.0534745	0.570581	0.0431432	0.0170067	0.0220091	0.0192084	0.021975	0.0434525	0.0530421	0.0249147	0.0246517	0.0414749	0.0202965
OAAtpp_ex_oaa_c_complex	9.51693	2.99408	25.2964	3.22946	3.05867	10.5212	113.392	3.71279	38.2112	3.4948	2.81413	3.41709	171.682	18.9579	4.81293	15.783	2.81303	9.12362	2.97699	165.607	3.36998	9.95374	6.3375	11.9309	12.1526	1.90339	0.598815	5.05927	0.645892	0.611734	2.10424	9.74232	1.45104	22.6783	0.742558	7.64223	0.69896	0.562825	0.683418	3.79157	0.962585	3.1566	0.562605	1.82472	0.595398	33.1213	1.99075	1.2675	2.38618
SUCCOAtpp_ex_succoa_e_complex	37.998	57.1962	42.5449	17.5016	19.7055	13.0491	15.9424	45.9933	37.4424	71.0636	20.9057	14.4678	138.7	14.8609	23.4904	19.5964	49.1362	38.0994	20.4409	24.4491	435.768	24.2978	1859.41	20.9898	40.2112	7.5996	11.4392	8.50898	3.50032	3.9411	2.60982	6.3806	2.82471	3.18847	9.19867	7.48848	14.2127	4.18113	2.89356	2.97218	4.69808	3.91928	9.82725	7.61988	4.08818	4.88981	4.85957	371.881	4.19797
SUCCOAtpp_ex_succoa_c_complex	20.2245	19.5707	23.8289	14.1392	89.6904	51.4012	34.5903	9.90155	28.1078	39.1462	38.683	9.46177	10.4301	12.0001	9.53513	10.6843	10.6639	10.1398	20.3413	18.439	71.1245	17.1186	28.2118	17.4739	58.3646	4.0449	3.91414	4.76578	2.82784	17.9381	10.2802	2.38745	2.12808	6.91805	1.98031	5.62155	7.82925	7.73661	1.89235	2.40001	1.90703	2.13686	2.13277	2.02797	4.06826	3.6878	3.42372	5.64236	3.49479
ACCOAtpp_ex_accoa_e_complex	3.80901	6.56629	5.86801	13.8066	9.20715	8.23161	3.00032	6.00609	2.5067	4.15146	5.63447	12.6188	4.5086	4.70912	3.21	9.85564	49.6565	5.27575	2.80877	6.23422	13.2487	5.1264	3.20838	3.16776	58.3575	0.761803	1.31326	1.1736	2.76131	1.84143	1.64632	0.831053	1.25453	0.600064	1.20122	0.50134	0.830292	1.12689	2.52375	0.941824	0.642	1.97113	9.93129	1.05515	0.561754	1.24684	1.02528	0.641676	0.633551
ACCOAtpp_ex_accoa_c_complex	210.907	10.1585	17.0826	9.66549	6.96583	12.9402	7.7275	24.5625	7.0787	6.12832	7.23827	6.11609	8.25947	282.436	9.07835	9.07645	16.0432	74948.1	7.26206	5.77903	5.59783	37.3623	8.23518	6.06675	9.60794	42.1814	2.03169	3.41652	1.9331	1.39317	2.58804	3.43762	1.57547	1.5455	4.9125	1.41574	1.22566	1.44765	1.22322	56.4872	1.81567	1.81529	3.20863	14989.6	1.45241	1.15581	7.47246	1.64704	1.21335
DHAPtpp_ex_dhap_e_complex	15.9289	50.6486	19.335	13.9762	16.6546	56.7275	22.2146	21.3238	20.7499	16.3869	24.0425	43.6286	56.8747	50.9218	16.9632	27.5543	18.3886	18.4841	22.7683	13.5269	13.4573	39.2423	29.9437	36.4744	19.9743	3.18578	10.1297	3.86699	2.79525	3.33092	11.3455	2.97525	10.6381	4.44291	4.26476	4.14997	3.27738	4.80849	8.72572	10.1844	3.39265	5.51086	3.67771	3.69683	4.55366	2.70539	7.84845	5.98873	7.29487
DHAPtpp_ex_dhap_c_complex	69.4995	568.374	422.899	65.1864	372.675	199.187	100.407	2612.98	44.0073	65.8423	88.6357	94.4773	62.6074	38.9074	70.7793	46.3033	77.9073	97.257	386.038	70.0429	40.8743	44.9201	41.3205	47.5683	39.3422	13.8999	113.675	84.5798	13.0373	74.535	39.8374	83.4398	8.17958	20.0814	522.596	8.80145	13.1685	17.7271	18.8955	7.78147	14.1559	9.26067	15.5815	19.4514	77.2075	14.0086	8.98402	8.26409	9.51366
3PGtpp_ex_3pg_e_complex	17.152	33.5747	36.4337	18.1178	31.1853	20.7683	223.537	338.329	28.6186	6403.22	24.2727	17.9454	185.479	20.6175	191.698	283.491	26.7983	639.059	669.594	25.6649	15.2693	59.3695	14.97	20.6272	16.3011	3.43041	6.71494	7.28673	3.62357	6.23706	4.15367	9.1839	4.69024	44.7074	67.6657	5.72372	1280.64	4.85453	3.58908	4.1235	38.3396	56.6982	5.35966	127.812	133.919	5.13298	11.8739	2.99401	4.12544
3PGtpp_ex_3pg_c_complex	72.0408	144.153	84.9022	25.4552	114.404	138.808	25.0968	139.028	66.617	26.5332	138.462	68.0548	38.8098	114.913	52.8371	33.891	111.563	39.2972	297.3	107.963	110.523	134.397	50.9193	35.9773	168.709	14.4082	28.8307	16.9804	5.09105	22.8807	27.7616	5.65109	24.2201	5.01936	27.8056	13.3234	5.30665	27.6924	13.611	22.9827	10.5674	6.77821	22.3127	7.85944	59.46	21.5926	26.8793	10.1839	7.19546
F6Ptpp_ex_f6p_e_complex	144.972	2476.78	210.97	72.9877	70.078	123.794	97.8174	322.558	73.1663	81.5943	79.9489	151.711	366.771	100.78	76.0968	116.609	525.786	147.175	142.066	81.0085	248.245	122.862	146.396	273.132	731.192	28.9945	495.356	42.194	14.5975	14.0156	24.7588	19.671	117.936	19.5635	64.5115	14.6333	16.3189	15.9898	30.3422	20.156	15.2194	23.3218	105.157	29.435	28.4131	16.2017	24.5723	29.2792	54.6263
F6Ptpp_ex_f6p_c_complex	499.035	28.3524	256.415	126.58	84.5005	91.3909	118.109	37.6272	110.137	67.7823	33.047	296.737	43.733	223.572	67.1516	63.0248	55.7847	45.7398	143.732	113.805	70.5484	70.7446	33.9337	199.585	76.765	99.8071	5.67048	51.2829	25.3159	16.9001	18.2782	7.90847	9.567	23.6219	7.52544	22.0274	13.5565	6.6094	59.3474	44.7143	13.4303	12.605	11.1569	9.14797	28.7464	22.7609	14.1489	6.78674	39.917
G3Ptpp_ex_g3p_e_complex	32.2163	13.2508	9.60842	164.763	6.65359	12.3292	61.8478	12.8836	34.7904	6.53243	11.7104	8.54796	5.88025	10.2496	24.0955	7.31766	6.528	9.23283	75.9492	9.95227	6.51622	6.75773	47.353	19.33	6.70744	6.44325	2.65016	1.92168	32.9526	1.33072	2.46585	2.40775	4.15972	12.3696	2.57673	6.95809	1.30649	2.34209	1.70959	2.04991	4.81909	1.46353	1.3056	1.84657	15.1898	1.99045	1.35155	9.4706	3.86601
G3Ptpp_ex_g3p_c_complex	2.13636	1.47261	5.00834	3.13882	5.44935	1.53042	5.87602	1.67476	2.15	2.09965	1.87537	1.93625	2.11597	1.79702	2.61501	3.56973	2.20758	3.11827	4.30307	2.28596	1.47638	1.99715	1.71146	11.1742	2.01347	0.427272	0.294521	1.00167	0.627764	1.08987	0.306084	2.00503	3.97946	1.1752	0.334952	0.429999	0.41993	0.375073	0.38725	0.359404	0.523001	0.713947	0.441516	0.623654	0.860614	0.457192	0.399429	0.342292	2.23484
PYRpp_ex_pyr_e_complex	58.8874	25.5526	125.509	1412.27	22.1871	90.2392	21.5847	49.9799	76.2139	80.3813	48.1775	64.7622	58.7131	47.0002	52.8091	54.5355	43.4628	396.894	85.714	42.9369	30.8904	28.4345	26.1048	50.6063	119.45	11.7775	5.11052	25.1017	282.454	4.43742	18.0478	4.09741	24.5904	4.31693	9.99598	15.2428	16.0763	9.6355	12.9524	9.40004	10.5618	10.9071	8.69257	79.3789	17.1428	8.58737	5.68689	5.22096	10.1213
PYRpp_ex_pyr_c_complex	70.3713	8603.96	95993.2	133.473	335.839	62671.2	290.905	75.4909	401.182	375.361	87.1292	187.065	138.086	755.729	83.3564	95.876	461.032	87.8534	187.524	83.8104	226.929	204.069	107.746	65.5481	319.511	14.0743	1720.79	19198.6	26.6946	67.1678	12534.2	14.3272	255.36	58.181	15.0982	80.2364	75.0722	17.4258	37.4131	151.146	16.6713	19.1752	92.2063	17.5707	37.5048	16.7621	40.8138	21.5491	13.1096
PEPtpp_ex_pep_e_complex	299.063	51.9616	124.6	37.1489	46.544	38.976	73.6897	47.2141	127.748	41.0346	229.441	48.1204	1416.31	60.1865	45.9483	89.6459	250.326	47.7452	63.9625	62.4453	379.889	2446.31	116.625	155.938	37.6898	59.8127	10.3923	24.9199	7.42978	9.3088	7.7952	16.1558	10.3794	14.7379	9.44282	25.5496	8.20692	45.8882	9.62408	12.0373	9.18965	17.9292	50.0653	9.54905	12.7925	12.4891	489.262	23.325	31.1876
PEPtpp_ex_pep_c_complex	17.1108	23.9572	30.7049	67.9352	533.701	24.87	18.6011	28.9668	56.6191	51.7774	33.2224	17.1622	32.3312	26.4563	48.8369	94.7605	17.2122	41.7803	17.4661	21.7423	83.6094	52.2677	28.9061	59.8742	64.4575	3.42216	4.79144	6.14099	13.587	106.74	4.97399	4.05113	4.32683	3.72021	5.79337	11.3238	10.3555	6.64447	3.43244	5.29126	9.76737	18.9521	3.44244	8.35606	3.49322	4.34847	10.4535	5.78122	11.9748
RIB_Dtpp_ex_rib_D_e_complex	21.3383	17.8605	13.2303	29.8179	17.938	22.3755	59.46	71.7572	1951.5	35.4367	17.248	16.4894	11.6482	92.0645	11.9099	212.217	11.8556	224.115	50.7078	15.6938	15.4958	15.3723	20.0431	15.8772	282.715	4.26766	3.5721	2.64606	5.96358	3.58761	4.4751	7.08752	2.8543	11.892	14.3514	390.3	7.08734	3.44961	3.29788	18.4129	2.38199	42.4433	2.37113	44.823	10.1416	3.13877	3.07445	4.00863	3.17544
RIB_Dtpp_ex_rib_D_c_complex	16.2962	20.858	272.642	26.7018	20.3222	22.0662	25.7151	21.7836	50.3825	28.7877	75.5039	128.098	15.9257	13.314	32.3773	46.617	26.86	12.1519	28.7897	11.9329	16.8992	51.6138	55.795	79.3379	17.7553	3.25924	4.17159	54.5284	5.34037	4.06444	4.41323	6.26705	8.69263	5.14303	4.35673	10.0765	5.75753	15.1008	25.6195	2.66279	6.47545	9.32341	5.372	2.43038	5.75793	2.38657	10.3228	11.159	15.8676
EX_RIB_D(e)_rib_D_e_ext_complex	55.3225	253.518	61.1175	66.5487	146.9	537.263	89.5021	119.511	82.5144	72.4217	881.944	117.463	139.3	113.358	286.211	61.3147	73.137	63.0217	55.8094	72.4697	104.441	57.8778	968.309	65.4049	142.984	11.0645	50.7035	12.2235	13.3097	29.3799	107.453	13.9133	12.3439	17.9004	23.9023	16.5029	14.4843	176.389	23.4927	22.6717	57.2422	12.2629	14.6274	12.6043	11.1619	14.4939	11.5756	193.662	13.081
EX_RIB_D(e)_rib_D_e_complex	61.5467	22.9375	135.265	21.4834	83.3513	17.7716	29.8145	46.6776	18.0471	107.981	52.5523	27.8836	29.9903	64.1849	194.564	18.0328	31.7158	21.4054	38.3452	31.2532	21.155	1138.36	77.1833	23.1553	25.1456	12.3093	4.58751	27.053	4.29667	16.6703	3.55432	35.679	5.82782	5.9629	9.33551	3.60941	21.5962	10.5105	5.57671	12.837	38.9128	3.60656	6.34317	4.28108	7.66903	6.25063	227.672	15.4367	4.63105
PPA_h2o_c_complex	4.62771	8.41251	2.30086	4.23465	2.4216	5.34389	2.88085	20.5759	7.48897	2.78704	4.30164	3.65201	3.34675	6.15879	6.12413	3.96252	2.53523	4.27582	1.94843	3.19878	4.11388	2.36128	1.93959	2.36641	27.7138	0.925542	1.6825	0.460171	0.84693	0.484321	1.06878	0.403094	26.6414	0.576169	4.11518	1.49779	0.557407	0.860328	0.730402	1.23176	1.22483	0.792503	0.507045	0.855164	0.389686	0.639755	0.472256	0.387918	0.473282
PPA_h2o_c_ppi_c_complex	4.99994	6.2669	2.90352	6.10724	15.9799	3.71723	8.68265	8.9686	3.75367	3.6128	3.06761	16.4439	4.57808	3.48678	2.4252	16.0565	2.38152	2.62774	4.66289	3.93075	7.20956	11.7903	2.8822	2.58359	2.49634	0.999988	1.25338	0.580703	1.22145	3.19598	0.743447	315.372	1.35115	1.73653	1.79372	0.750735	0.722559	0.613523	3.28878	0.697356	0.485039	3.2113	0.476304	0.525549	0.932578	0.786151	2.35806	0.57644	0.516718
PPA_h_c_h_c_pi_c_pi_c_complex	3.49879	3.00016	2.91207	2.88694	5.46452	6.79501	6.30605	7.95901	2.75041	3.2543	20.4769	9.70155	18.3648	5.34481	4.18649	5.22396	63.8326	3.13092	2.70538	2.77953	4.55156	10.5266	62.1776	3.01655	10.4847	0.699759	0.600032	0.582413	0.577388	1.0929	1.359	1.80973	1.00173	1.26121	1.5918	0.550082	0.650859	4.09539	1.94031	1.06896	0.837299	1.04479	12.7665	0.626185	0.541076	0.555906	2.10532	12.4355	0.60331
PPA_h_c_pi_c_pi_c_complex	3.45591	3.30186	20.5941	3.81678	220.123	369.026	3.53754	7.53811	5.74523	7.46972	3.13655	2.86458	9.71868	6.36657	13.5853	2.84606	8.05587	4.36541	5.25486	6.40292	4.42134	6.28846	5.21322	181.057	4.20468	0.691182	0.660372	4.11881	0.763356	44.0245	73.8051	11.6713	0.900862	0.707508	1.50762	1.14905	1.49394	0.62731	0.572917	1.27331	2.71705	0.569212	1.61117	0.873083	1.05097	1.28058	1.25769	1.04264	36.2114
PPA_pi_c_pi_c_complex	31.4348	7.82849	6.24182	4.27102	16.8823	5.77762	3.37917	21.5401	10.4657	28.154	14.2982	3.96283	6.28651	9.67634	9.45733	4.13136	6.60959	6.21656	23.706	4.54951	180.156	5.407	11.9022	5.66801	12.481	6.28697	1.5657	1.24836	0.854204	3.37647	1.15552	1.42316	1.41042	0.675835	4.30802	2.09313	5.63079	2.85965	0.792567	1.93527	1.89147	0.826272	1.32192	1.24331	4.7412	0.909902	1.0814	2.38043	1.1336
PPA_pi_c_complex	484.103	271.137	212.928	91.0608	177.703	169.368	183.571	272.207	144.41	100.324	227.782	92.3858	607.789	152.365	251.379	89.2596	492.907	1134.22	254.204	365.589	2347.1	145.235	169.366	110.745	91.2985	96.8205	54.2275	42.5856	18.2122	35.5406	33.8736	21.8338	21.2616	36.7142	54.4414	28.882	20.0648	45.5563	18.4772	30.473	50.2758	17.8519	98.5815	226.845	50.8409	73.1178	29.047	33.8732	22.1489
GLCS1_adpglc_c_complex	32.8952	19.4374	68.1577	23.1921	14.1135	47.9388	38.6227	42.0669	21.7715	16.588	27.9837	33.9587	29.1111	777.146	13.2205	12.7224	33.24	32.6436	16.2279	15.3518	214.56	12.234	20.3231	149.227	36.2515	6.57905	3.88748	13.6315	4.63842	2.82269	9.58775	2.59004	16.337	7.72455	8.41338	4.35431	3.3176	5.59674	6.79174	155.429	2.6441	2.54447	6.64801	6.52873	3.24558	3.07036	2.44679	4.06461	29.8453
GLCS1_adp_c_h_c_complex	117.435	7.31612	11.5773	8.40924	47.2086	146.691	15.156	8.11963	51.3143	11.5808	6.84609	31.8414	11.2276	12.0454	13.2083	28.158	7.49502	28.8159	16.0212	41.6192	104.075	13.9882	146.085	27.5027	7.10866	23.4869	1.46322	2.31547	1.68185	9.44172	29.3383	2.49753	1.36621	3.03119	1.62393	10.2629	2.31617	1.36922	6.36828	2.40908	2.64166	5.6316	1.499	5.76318	3.20423	8.32384	2.79763	29.2169	5.50054
GLCS1_h_c_complex	2.04237	1.17247	1.75826	2.35725	1.4557	1.2663	3.47353	3.11581	1.93019	1.43818	6.02141	1.56664	1.31692	1.13898	1.89584	10.9297	15.4134	1.23914	1.15266	13.5514	14.9339	1.71415	1.21702	2.34042	4.07649	0.408475	0.234493	0.351651	0.47145	0.291139	0.253261	0.265121	0.255682	0.694705	0.623162	0.386037	0.287635	1.20428	0.313328	0.227796	0.379168	2.18594	3.08269	0.247828	0.230531	2.71029	0.342829	0.243405	0.468084
ACALD_amp_c_complex	295.472	167.74	462.746	116.856	143.595	2056.67	360.834	113.8	665.713	131.668	112.475	279.199	210.867	205.977	125.717	242.167	1069.94	156.424	1411.75	319.434	102.857	160.778	205.05	213.317	117.817	59.0944	33.548	92.5493	23.3712	28.7191	411.333	35.2731	58.3556	72.1668	22.76	133.143	26.3335	22.495	55.8398	41.1954	25.1434	48.4335	213.988	31.2848	282.349	63.8868	32.1556	41.01	42.6635
FBA_dhap_c_complex	117.015	61.8089	39.5357	52.6492	595.95	64.9843	148.153	76.6925	79.5047	37.0317	37.289	46.8912	30.4928	62.5796	58.5757	156.708	99.8807	28.1026	54.1806	63.3961	247.196	33.2846	105.843	23.1184	31.5942	23.4029	12.3618	7.90713	10.5298	119.19	12.9969	5.47517	6.67139	29.6306	15.3385	15.9009	7.40634	7.45781	9.37825	12.5159	11.7151	31.3417	19.9761	5.62052	10.8361	12.6792	6.65692	21.1686	4.62368
FBA_fdp_c_dhap_c_complex	35.7333	8.7524	7.54798	10.1119	15.2731	9.53047	44.8302	9.62864	14.1218	9.32231	23.2241	8.21582	9.86075	9.29713	33.9102	9.89489	12.1365	47.7525	13.2111	42.2066	16.4	19.9609	7.60837	27.7115	11.7666	7.14666	1.75048	1.5096	2.02237	3.05462	1.90609	161.778	4.91602	8.96604	1.92573	2.82436	1.86446	4.64482	1.64316	1.85943	6.78205	1.97898	2.4273	9.5505	2.64221	8.44132	3.99218	1.52167	5.54231
FBP_adp_c_complex	3.26614	6.68257	6.03443	3.02769	3.04343	3.04027	5.98517	4.85278	3.63467	4.4102	3.2854	3.54654	16.2348	20.6067	3.5929	8.49276	10.812	3.11311	3.90747	12.0171	3.09179	4.25637	3.27526	23.6782	9.91544	0.653228	1.33651	1.20689	0.605539	0.608686	0.608054	1.24012	6.62721	1.19703	0.970556	0.726934	0.882039	0.657081	0.709307	4.12135	0.718581	1.69855	2.16241	0.622622	0.781493	2.40342	0.851274	0.655052	4.73565
FBP_fdp_c_adp_c_complex	7.88776	5.89074	7.66661	10.1803	47.3745	9.0838	61.5281	296.476	7.41415	9.95561	9.82698	13.6115	8.59746	67.758	70.0577	11.8442	7.12413	13.3042	7.26124	5.37116	10.4737	17.4851	8.48555	22.5351	8.15539	1.57755	1.17815	1.53332	2.03605	9.47489	1.81676	4.25625	2.04298	12.3056	59.2951	1.48283	1.99112	1.9654	2.7223	13.5516	14.0115	2.36884	1.42483	2.66085	1.45225	1.07423	3.49703	1.69711	4.50702
FBP_amp_c_complex	19.5953	276.671	22.3123	21.3525	12.3515	11.7985	9.9044	13.0857	18.3295	13.3831	19.8315	12.5069	11.9229	20.6098	111.696	46.0519	30.0261	15.0147	24.0784	15.0167	43.6491	24.2342	24.8802	35.7221	9.37457	3.91906	55.3342	4.46247	4.27051	2.47029	2.35971	5.96248	2.22462	1.98088	2.61714	3.66591	2.67661	3.9663	2.50137	4.12197	22.3391	9.21039	6.00523	3.00294	4.81569	3.00334	4.84684	4.97604	7.14442
FBP_fdp_c_amp_c_complex	0.111124	0.190373	2.91458	0.489286	0.158736	0.139288	0.682666	6.43459	0.11338	0.106115	0.125449	0.348722	0.24071	0.217739	0.327266	0.13762	0.132419	0.126939	0.112042	0.209853	0.101517	0.133958	0.109182	1.27436	0.144531	0.0222248	0.0380746	0.582916	0.0978573	0.0317472	0.0278576	0.0209648	0.0265365	0.136533	1.28692	0.022676	0.0212231	0.0250898	0.0697444	0.0435477	0.0654532	0.027524	0.0264839	0.0253878	0.0224084	0.0419705	0.0267915	0.0218363	0.254871
FBP_pep_c_complex	6.74494	0.97914	2.39575	2.16929	1.1807	1.07767	4.3716	1.02582	0.737919	1.11756	1.94433	2.40145	1.59811	0.952317	0.820053	3.44967	2.77418	1.02212	3.63459	2.87208	0.723316	1.38366	0.780794	1.04692	1.98237	1.34899	0.195828	0.47915	0.433858	0.23614	0.215535	0.67197	0.148063	0.874321	0.205164	0.147584	0.223512	0.388867	0.48029	0.190463	0.164011	0.689935	0.554837	0.204424	0.726919	0.574417	0.276732	0.156159	0.209385
FBP_fdp_c_pep_c_complex	1.26556	5.26225	1.17729	8.51023	1.89227	1.41967	1.31462	1.07476	2.0407	1.15187	0.971707	3.17905	1.93038	1.34976	1.98932	1.2283	1.40612	19516.8	1.05973	0.968806	1.40167	1.53407	18.1256	1.79772	1.27456	0.253111	1.05245	0.235458	1.70205	0.378455	0.283933	0.362564	0.565755	0.262923	0.214951	0.408141	0.230373	0.194341	0.63581	0.269952	0.397865	0.24566	0.281225	3903.36	0.211946	0.193761	0.306815	3.62512	0.359545
FBP_pi_c_complex	79.9975	175.019	169.983	156.977	103.723	62.7405	87.2722	136.403	204.799	311.695	106.026	2370.93	271.635	110.487	181.656	244.113	446.499	117.176	228.137	82.3291	769.872	146.486	668.483	86.1241	199.591	15.9995	35.0037	33.9966	31.3955	20.7447	12.5481	52.2284	30.2252	17.4544	27.2805	40.9597	62.339	21.2053	474.185	22.0974	36.3311	48.8225	89.2998	23.4352	45.6275	16.4658	29.2972	133.697	17.2248
FUM_cit_c_complex	6.57663	19.6851	44.3511	11.2007	8.66381	6.90578	10.3067	5.85284	3.98886	4.9172	4.80002	4.02591	4.43642	17.9095	8.03217	6.02078	3.9208	3.74906	8.93289	5.29096	17.4552	18.6629	15.4855	7.51846	7.85966	1.31533	3.93702	8.87022	2.24014	1.73276	1.38116	1.30295	4.91335	2.06134	1.17057	0.797773	0.983439	0.960005	0.805183	3.58191	1.60643	1.20416	0.78416	0.749813	1.78658	1.05819	3.73257	3.0971	1.50369
G6PDH2r_nadh_c_complex	5.39977	3.08953	1.94598	2.90731	13.0458	2.49625	10.9952	1.69716	2.00393	4.48868	1.46239	1.4498	1.98309	6.33639	1.47529	2.87648	2.23716	142.011	303.294	5.68868	21.7363	1.97254	2.97442	3.52162	1.31133	1.07995	0.617907	0.389197	0.581462	2.60916	0.499249	0.199287	0.596099	2.19904	0.339432	0.400785	0.897737	0.292479	0.28996	1.26728	0.295059	0.575296	0.447433	28.4022	60.6588	1.13774	0.394509	0.594885	0.704324
G6PDH2r_nadph_c_complex	2.81924	4.169	4.58977	2.06051	5.79407	2.51124	204.131	7.40368	1.91909	4.04293	8.20508	7.18668	16.3891	4.18576	2.93292	2.32993	4.70308	41.1363	3.08459	3.57934	3.32934	3.58143	1.97086	3.21239	3.11381	0.563847	0.8338	0.917953	0.412101	1.15881	0.502248	2.55363	0.608179	40.8261	1.48074	0.383819	0.808587	1.64102	1.43734	0.837153	0.586585	0.465985	0.940615	8.22725	0.616917	0.715868	0.716286	0.394171	0.642477
G6PDH2r_g6p_c_nadph_c_complex	262.338	143.437	106.406	147.991	140.174	178.612	211.076	100.28	369	99.4911	94.2759	158.207	215.954	179.82	93.3584	671.24	463.395	760.807	228.067	97.7343	82.8123	565.103	5219.31	85.0814	97.3734	52.4676	28.6875	21.2811	29.5983	28.0349	35.7224	16.4841	28.5974	42.2153	20.0559	73.8	19.8982	18.8552	31.6415	35.964	18.6717	134.248	92.6789	152.161	45.6135	19.5469	113.021	1043.86	17.0163
GLUN_adp_c_complex	22.2766	61.3026	5.69387	5.7334	4.71758	22.486	3.79015	10.3874	26.1168	7.47021	3.45224	3.77924	3.6401	3.06421	39.4057	16.5265	5.98669	4.95155	4.62803	27.2338	5.17313	6.38719	11.5598	3.96803	19.8156	4.45532	12.2605	1.13877	1.14668	0.943516	4.4972	4.8238	3.72495	0.75803	2.07748	5.22337	1.49404	0.690448	0.755849	0.612842	7.88114	3.3053	1.19734	0.990311	0.925606	5.44676	1.27744	2.31197	0.793606
GLUN_gln_L_c_adp_c_complex	36.2382	13.9386	9.57627	9.9499	8.27729	17.5415	17.2246	8.33461	61.9738	170.792	185.553	20.2621	62.7164	8.3133	29.6491	39.7407	17.0387	166.795	8.26478	9.69081	17.5318	16.0512	10.6818	15.5063	38.3663	7.24765	2.78772	1.91525	1.98998	1.65546	3.50831	8.2736	13.1597	3.44491	1.66692	12.3948	34.1584	37.1106	4.05242	1.66266	5.92981	7.94814	3.40773	33.359	1.65296	1.93816	3.21025	2.13636	3.10126
GLUN_atp_c_complex	3.48624	11.3532	3.81925	25.9431	3.19092	5.69712	31.3174	10.4531	5.43454	15.5188	5.07981	14.2737	4.80472	10.1277	4.53777	8.65344	47.1183	7.39557	5.30873	3.59434	5.18266	74.0032	35.2527	3.49637	4.08203	0.697249	2.27064	0.763849	5.18861	0.638184	1.13942	0.965189	1.56567	6.26348	2.09062	1.08691	3.10376	1.01596	2.85473	2.02554	0.907554	1.73069	9.42366	1.47911	1.06175	0.718867	14.8006	7.05053	0.699273
GLUN_gln_L_c_atp_c_complex	76.9241	22.7594	29.0094	8.78798	58.7249	13.9102	6.82084	10.2488	11.7855	128.233	20.1129	7.6058	7.46166	6.37208	12.7086	13.5918	6.19051	15.4454	21.0913	56.4613	25.6189	60.2101	6.37635	5.99629	18.4929	15.3848	4.55189	5.80187	1.7576	11.745	2.78205	8.57687	1.32224	1.36417	2.04975	2.35711	25.6467	4.02257	1.52116	1.27442	2.54171	2.71836	1.2381	3.08908	4.21825	11.2923	12.042	1.27527	1.19926
GLUN_glu_L_c_complex	6.8224	6.80392	13.3745	4.77239	2.50001	4.1538	2.50865	4.95835	4.42292	2.58829	2.21552	2.14062	2.32788	2.95298	5.11031	7.32722	1.82239	2.37124	1.83827	25.1249	2.45974	5.19585	9.92653	3.63552	3.3264	1.36448	1.36078	2.67491	0.954477	0.500001	0.83076	4.06869	1.78847	0.50173	0.99167	0.884583	0.517658	0.443103	0.428124	0.590596	1.02206	1.46544	0.364479	0.474247	0.367654	5.02497	1.03917	1.98531	0.727104
GLUN_nad_c_complex	135.115	47.1136	8.84658	21.7053	12.0493	9.66663	16.0557	30.6076	9.62478	28.8491	14.8871	10.4763	68.9516	13.3471	157.645	10.8556	9.27997	20.0095	421.136	120.483	22.4265	7.29682	16.084	22.2581	11.5262	27.0229	9.42272	1.76932	4.34106	2.40987	1.93333	2.20349	2.90064	3.21113	6.12153	1.92496	5.76982	2.97742	2.09525	2.66943	31.5289	2.17112	1.85599	4.0019	84.2272	24.0965	1.45936	3.21679	4.45161
GLUN_gln_L_c_nad_c_complex	7.44323	3.43766	5.15418	5.72179	6.93903	6.29431	6.16436	6.03008	7.21647	7.83035	4.14934	5.30575	3.42982	3.9035	10.5939	3.4348	6.96659	10.1303	14.4253	7.22553	5.1847	5.31691	11.586	9.76228	7.74999	1.48865	0.687533	1.03084	1.14436	1.38781	1.25886	23.9998	5.2058	1.23287	1.20602	1.44329	1.56607	0.829869	1.06115	0.7807	2.11877	0.686961	1.39332	2.02606	2.88507	1.44511	1.06338	2.3172	1.95246
GLUN_nadh_c_complex	565.313	8.02552	465.835	8.6918	21.078	15.3113	14.258	69.7323	10.6358	43.6996	14.3178	9.85063	17.7231	9.52975	17.6014	17.3958	9.43194	11.084	10.4751	8.53876	21.118	9.93571	13.7095	29.2674	38.7849	113.063	1.6051	93.167	1.73836	4.2156	3.06226	1.52443	1.73697	2.85159	13.9465	2.12716	8.73991	2.86357	1.97013	1.90595	3.52029	3.47916	1.88639	2.21681	2.09502	1.70775	1.98714	2.7419	5.85349
GLUN_gln_L_c_nadh_c_complex	2.77726	3.04348	2.7811	12.5488	5.23938	28.0984	3.95714	18.1673	2.68071	2.81725	4.17019	4.87162	4.44863	4.64555	4.04784	3.09989	2.84559	4.27214	25.0104	7.1632	16.3305	9.02405	2.565	10.6049	36.4726	0.555453	0.608695	0.55622	2.50977	1.04788	5.61968	0.924011	0.650036	0.791428	3.63345	0.536141	0.563451	0.834038	0.974324	0.929109	0.809568	0.619978	0.569119	0.854429	5.00209	1.43264	1.80481	0.512999	2.12097
GLUN_nadp_c_complex	17.9444	4.84566	6.84726	5.24783	5.259	14.0677	5.45793	37.3716	4.3011	10.3483	16.0383	10.713	35.7239	1927.96	14.5214	4.42114	5.24938	14.676	4.92165	8.0811	41.7693	6.60879	23.7169	9.80351	32.4833	3.58887	0.969131	1.36945	1.04957	1.0518	2.81354	1.88795	1.2506	1.09159	7.47432	0.86022	2.06965	3.20766	2.14259	385.592	2.90427	0.884228	1.04988	2.93519	0.984329	1.61622	1.32176	4.74338	1.9607
GLUN_gln_L_c_nadp_c_complex	15.495	8.22914	2.65697	1.60427	1.50762	3.2326	7.54195	4.65376	36.3079	7.0532	3.97446	1076.42	2.99467	3.9086	1.71274	1.4537	20.5559	3.85945	6.0388	11.0273	1.95828	64.057	1.66618	5.10499	3.2999	3.09901	1.64583	0.531394	0.320853	0.301524	0.64652	0.409426	0.742758	1.50839	0.930753	7.26158	1.41064	0.794891	215.285	0.78172	0.342548	0.290739	4.11117	0.77189	1.20776	2.20546	12.8114	0.333237	1.021
GLUN_nadph_c_complex	24.1889	20.6311	12.2598	37.3316	83.4587	11.6541	9.2735	9.14906	7.69504	9.34747	25.0128	12.8045	48.3962	17.0477	8.42193	35.1025	59.7312	36.3146	18.0091	11.3787	8.87837	9.02839	15.2222	7.54305	19.1251	4.83777	4.12622	2.45196	7.46632	16.6917	2.33082	1.56951	3.03378	1.8547	1.82981	1.53901	1.86949	5.00256	2.5609	3.40954	1.68439	7.02049	11.9462	7.26292	3.60182	2.27575	1.80568	3.04445	1.50861
GLUN_gln_L_c_nadph_c_complex	16.2776	39.3215	9.76217	24.8874	9.30565	10.4638	37.765	14.4551	8.36011	303.372	8.71696	43.2006	24.0656	11.7238	7.99726	22.5626	17.452	28.7019	25.6478	13.8114	20.2015	30.8069	12.5629	15.0847	29.4725	3.25551	7.86431	1.95243	4.97748	1.86113	2.09276	3.88383	1.67403	7.55301	2.89101	1.67202	60.6744	1.74339	8.64012	2.34475	1.59945	4.51251	3.49041	5.74037	5.12957	2.76228	6.16137	2.51258	3.01694
GLUN_pi_c_complex	41.7449	3541.55	4.96194	8.54785	7.18408	4.27574	10.3191	4.89821	6.64426	106.693	4.35887	21.7754	32.419	28.9158	7.54342	5.56729	5.42273	5.00898	27.9925	5.82102	33.4061	6.50843	1252.44	6.14406	6.61093	8.34899	708.31	0.992388	1.70957	1.43682	0.855147	1.22503	0.937891	2.06382	0.979642	1.32885	21.3385	0.871773	4.35508	5.78315	1.50868	1.11346	1.08455	1.0018	5.59851	1.1642	1.30169	250.488	1.22881
GLUN_gln_L_c_pi_c_complex	14.7953	46.5428	38.465	16.549	16.1446	15.7983	62.484	15.0201	1344.43	27.7964	23.6154	97.9704	42.8712	26.0487	48.6064	19.4607	24.9973	34.4863	47.537	111.462	200.837	23.4167	30.3303	95.3854	22.7492	2.95905	9.30856	7.69301	3.30981	3.22892	3.15965	4.89213	5.90986	12.4968	3.00403	268.887	5.55928	4.72307	19.5941	5.20973	9.72129	3.89214	4.99945	6.89726	9.50741	22.2923	4.68335	6.06606	19.0771
GLUSy_glu_L_c_complex	2.36877	1.12441	9.2931	1.56887	7.77869	8.5293	2.88992	2.40823	0.804959	0.842812	0.881622	1.55644	1.1864	1.95143	1.02143	0.818342	1.66616	1.19737	1.24188	0.879728	0.881683	4.92717	1.07547	1.77454	1.26441	0.473755	0.224881	1.85862	0.313774	1.55574	1.70586	0.20294	0.297284	0.577985	0.481645	0.160992	0.168562	0.176324	0.311287	0.390285	0.204287	0.163668	0.333232	0.239474	0.248375	0.175946	0.985434	0.215095	0.354908
GLUSy_akg_c_glu_L_c_complex	97.4957	46.3651	39.5028	104.659	98.8427	30.4025	3344.3	132.003	75.1956	48.139	29.5544	1667.35	56.1602	537.033	57.1547	50.8693	857.986	54.5672	1283.18	63.3043	123.464	38.2907	53.988	180.574	958.687	19.4991	9.27302	7.90055	20.9318	19.7685	6.08051	9.79667	6.37353	668.86	26.4005	15.0391	9.62781	5.91089	333.469	107.407	11.4309	10.1739	171.597	10.9134	256.635	12.6609	7.65814	10.7976	36.1148
GND_atp_c_complex	37.7855	4.31702	7.06171	4.39063	45.4447	14.4009	2.52554	4.52394	5.86603	3.8997	3.62363	4.97532	2.94278	17.2403	3.82708	3.85273	13.0192	2.50199	3.75611	23.298	3.0558	7.06495	2.37646	5.84023	9.42305	7.55711	0.863404	1.41234	0.878126	9.08894	2.88019	1.24643	0.810376	0.505108	0.904787	1.17321	0.779941	0.724726	0.995065	3.44805	0.765416	0.770547	2.60384	0.500398	0.751222	4.6596	1.41299	0.475293	1.16805
GND_fdp_c_complex	16.8532	11.4486	5.98555	8.75293	9.97041	5.17939	9.66201	14.2388	9.85005	7.80653	6.29225	109.085	8.71731	12.8713	7.32091	13.7674	5.39414	15.0751	25.1081	12.5334	10.3198	21.2729	10.0216	8.42334	7.04859	3.37064	2.28972	1.19711	1.75059	1.99408	1.03588	1.18177	1.29581	1.9324	2.84775	1.97001	1.56131	1.25845	21.817	2.57426	1.46418	2.75348	1.07883	3.01501	5.02162	2.50668	4.25458	2.00432	1.68467
GND_6pgc_c_fdp_c_complex	91.3274	14.7277	11.3879	10.2546	5.50921	7.09061	9.12068	4.92525	7.67387	4.59161	10.4554	9.5715	63.3003	9.25165	50.4513	12.3219	7.16554	11.729	10.6613	4.87534	5.31516	5.95566	85.1326	5.01096	5.77131	18.2655	2.94554	2.27758	2.05092	1.10184	1.41812	3.75054	1.28007	1.82414	0.985051	1.53477	0.918321	2.09109	1.9143	1.85033	10.0903	2.46437	1.43311	2.3458	2.13226	0.975068	1.19113	17.0265	1.00219
GND_nadp_c_complex	2.39865	2.41667	1.4638	82.1167	4.28412	5.04666	2.31571	4.66249	1.26432	5.52932	2.51334	7.41226	4.87899	3.65262	1.6977	2.02061	2.39435	1.62405	2.60254	1.26623	3.92847	3.70436	10.9752	1.33378	1.36458	0.479729	0.483334	0.292761	16.4233	0.856824	1.00933	0.304243	0.516267	0.463142	0.932498	0.252863	1.10586	0.502667	1.48245	0.730523	0.339541	0.404123	0.47887	0.32481	0.520508	0.253245	0.740872	2.19503	0.266757
GND_ru5p_D_c_complex	9.01673	9.01531	38.8943	9.76938	30.4649	97.6678	20.384	8.13726	8.02614	7.75855	107.455	12.0007	7.55555	8.00806	23.0096	13.0616	31.4302	7.94692	8.59962	320.895	13.4991	13.3276	14.5621	47.6264	12.7396	1.80335	1.80306	7.77887	1.95388	6.09298	19.5336	1.37741	6.24803	4.0768	1.62745	1.60523	1.55171	21.4911	2.40013	1.60161	4.60192	2.61233	6.28604	1.58938	1.71992	64.179	2.66551	2.91243	9.52527
GND_6pgc_c_ru5p_D_c_complex	88.2484	73.0461	429.98	109.899	168.103	185.611	167.553	95.5573	116.825	1140.69	69.3598	68.0552	62.6087	91.7243	238.821	114.835	58.4957	2525.23	251.99	58.9347	68.9994	128.881	337.272	99.3962	290.704	17.6497	14.6092	85.996	21.9798	33.6207	37.1222	39.5939	18.4839	33.5105	19.1115	23.3649	228.139	13.872	13.611	18.3449	47.7641	22.9669	11.6991	505.047	50.398	11.7869	25.7763	67.4543	19.8792
ICDHyr_glx_c_complex	51.9891	8.11273	5.31137	12.2575	10.3108	5.74447	4.72877	6.49618	5.32388	5.75512	13.3118	54.7607	4.72152	23.7085	14.7219	7.12787	12.9007	5.50118	12.2217	5.06925	6.22858	5.85057	10.2595	12.0363	6.04975	10.3978	1.62255	1.06227	2.45151	2.06216	1.14889	1.31574	5.07263	0.945754	1.29924	1.06478	1.15102	2.66236	10.9521	4.74171	2.94438	1.42557	2.58013	1.10024	2.44433	1.01385	1.17011	2.05189	2.40727
ICDHyr_oaa_c_complex	24.9155	2.6947	45.707	31.0284	2.73226	26.2642	4.25301	5.86488	5.16758	61.8169	2.37229	8.65297	6.22491	14.0378	7.14395	52.6698	4.39372	2.49463	2.22183	3.29763	2.33794	3.71127	3.26604	6.65856	3.2582	4.98309	0.538939	9.1414	6.20569	0.546451	5.25284	0.606259	2.04013	0.850603	1.17298	1.03352	12.3634	0.474459	1.73059	2.80757	1.42879	10.534	0.878743	0.498925	0.444365	0.659526	0.742254	0.653208	1.33171
ICDHyr_pep_c_complex	9.58968	11.5462	10.8538	20.7861	14.618	21.027	9.97976	803.704	151.609	17.9584	7.51506	30.2931	7.54845	9.71291	29.7469	39.2448	8.97135	13.732	60.1689	15.206	13.4711	8.12072	64.8224	9.94747	7.94195	1.91794	2.30925	2.17075	4.15723	2.92359	4.20539	3.59347	1.72936	1.99595	160.741	30.3218	3.59168	1.50301	6.05861	1.94258	5.94938	7.84897	1.79427	2.7464	12.0338	3.04119	1.62414	12.9645	1.98949
ICDHyr_icit_c_pep_c_complex	38.2089	280.671	47.132	147.637	90.4128	261.98	51.6214	179.708	112.493	58.1573	71.4071	98.2689	56.3384	52.9845	279.933	37.2375	43.7406	79.7269	767.56	77.7608	43.467	248.317	418.843	35.456	70.3086	7.64178	56.1343	9.4264	29.5274	18.0826	52.396	13.8817	55.0488	10.3243	35.9416	22.4986	11.6315	14.2814	19.6538	10.5969	55.9865	7.44751	8.74813	15.9454	153.512	15.5522	49.6634	83.7686	7.09121
ICL_akg_c_complex	16.8294	17.8094	20.548	44.1418	9.92071	56.7901	11.291	17.7045	28.0536	45.6466	25.2074	21.9589	13.7759	26.2447	13.4448	15.4088	20.3687	14.9112	13.0264	22.6376	9.45722	9.96447	472.545	25.1978	25.3545	3.36587	3.56189	4.10961	8.82837	1.98414	11.358	1.89291	2.78294	2.2582	3.5409	5.61072	9.12932	5.04149	4.39178	5.24894	2.68895	3.08177	4.07373	2.98223	2.60528	4.52753	1.99289	94.5091	5.03956
ICL_icit_c_akg_c_complex	108.008	33.9501	31.0383	14.4874	12.2139	189.704	43.2576	486.331	25.5575	14.8093	216.835	103.197	19.6053	208.256	42.349	765.039	18.8925	35.1817	39.5463	77.6081	15.8072	42.6723	135.161	23.3072	14.4792	21.6017	6.79003	6.20767	2.89748	2.44278	37.9409	2.47373	5.39176	8.65151	97.2663	5.1115	2.96186	43.367	20.6394	41.6511	8.4698	153.008	3.7785	7.03634	7.90925	15.5216	8.53446	27.0323	4.66144
ICL_icit_c_complex	8.96201	80.3157	7.55459	18.811	11.7799	10.545	26.0673	13.4552	15.1616	35.0773	8.09659	18.1745	9.27671	17.606	29.8944	25.201	7.74552	9.51142	7.42645	8.50513	119.402	7.84256	17.8712	9.30392	23.039	1.7924	16.0631	1.51092	3.7622	2.35597	2.10899	2.01956	2.41621	5.21346	2.69104	3.03233	7.01547	1.61932	3.63489	3.52121	5.97888	5.0402	1.5491	1.90228	1.48529	1.70103	1.56851	3.57423	1.86078
ICL_icit_c_icit_c_complex	8.30216	18.9851	7.03506	52.3926	21.2597	32.4571	3.91345	10.1633	3.97167	16.0936	3.98166	4.15271	4.59818	6.09061	4.93513	62.0179	4.23064	29.0214	15.2608	5.77948	14.7461	43.1565	6.35019	4.08056	2.87544	1.66043	3.79703	1.40701	10.4785	4.25194	6.49141	1.45936	0.761223	0.782689	2.03266	0.794334	3.21872	0.796331	0.830541	1.21812	0.987026	12.4036	0.846129	5.80428	3.05216	1.1559	8.63129	1.27004	0.816111
ICL_pep_c_complex	33.3367	49.453	22.2635	26.13	15.85	15.8889	53.0775	14.0757	26.6816	15.9652	22.3704	18.0472	25.9785	18.3007	190.857	12.3313	36.7746	21.6838	17.6531	11.3968	13.1289	17.7864	11.4458	37.3412	25.9031	6.66734	9.8906	4.45269	5.22599	3.17	3.17778	48.8993	6.46274	10.6155	2.81514	5.33633	3.19303	4.47407	3.60945	3.66014	38.1714	2.46626	7.35491	4.33675	3.53063	2.27936	3.55728	2.28916	7.46825
ICL_succ_c_complex	9.7325	10.8044	46.321	9.37233	18.9638	41.7991	8.71233	8.24131	7.71531	7.71845	7.50277	20.3385	41.5897	8.76786	8.82386	10.2106	10.0442	9.53279	12.284	9.97439	66.5005	599.342	30.1975	11.5959	78.3169	1.9465	2.16089	9.2642	1.87447	3.79275	8.35982	2.49205	33.8091	1.74247	1.64826	1.54306	1.54369	1.50055	4.06771	1.75357	1.76477	2.04213	2.00884	1.90656	2.4568	1.99488	119.868	6.0395	2.31917
ICL_icit_c_succ_c_complex	2846.39	68.1837	90.2421	177.994	29.6834	45.1673	173.412	1192.07	109.707	44.4734	40.6482	44.4715	491.069	29.4701	796.364	54.8549	52.4384	47.0126	58.9576	54.2274	30.1227	210.135	34.887	102.784	1398.61	569.277	13.6367	18.0484	35.5988	5.93668	9.03346	10.4202	7.04291	34.6825	238.414	21.9414	8.89467	8.12964	8.8943	5.89401	159.273	10.971	10.4877	9.40251	11.7915	10.8455	42.027	6.97741	20.5569
LDH_D_atp_c_complex	178.174	12.4309	27.4851	9.46268	30.0949	17.3092	9.05522	25.2986	11.5805	40.168	13.1425	12.7184	56.6583	22.573	32.3091	14.7105	8.87174	5787.4	18.6615	13.6852	11.1622	10.0837	23.0286	65.9857	16.31	35.6347	2.48617	5.49703	1.89254	6.01898	3.46184	4.86062	4.67471	1.81104	5.05971	2.3161	8.0336	2.6285	2.54369	4.5146	6.46181	2.9421	1.77435	1157.48	3.73229	2.73704	2.01674	4.60571	13.1971
LDH_D_lac_D_c_atp_c_complex	103.347	268.814	77.1686	216.247	97.746	242.618	95.5333	163.803	75.9316	75.5562	134.093	524.683	180.031	363.149	228.424	327.226	229.424	4019.67	451.841	256.535	69.4231	108.08	3630.33	90.8461	712.372	20.6695	53.7629	15.4337	43.2494	19.5492	48.5236	15.6845	20.875	19.1067	32.7605	15.1863	15.1112	26.8186	104.937	72.6298	45.6848	65.4451	45.8848	803.934	90.3682	51.3069	21.616	726.067	18.1692
PGI_6pgc_c_complex	0.10944	6.76771	0.267357	0.200266	0.123399	0.0795171	0.491951	0.825431	0.112982	0.173709	0.0753015	0.150229	5.04772	0.06655	0.099718	0.159559	0.132879	0.144562	0.25543	0.111596	0.208161	0.0795819	0.0885167	0.103006	0.0721921	0.021888	1.35354	0.0534714	0.0400532	0.0246797	0.0159034	0.0211499	0.0147465	0.0983903	0.165086	0.0225963	0.0347418	0.0150603	0.0300458	0.01331	0.0199436	0.0319117	0.0265758	0.0289124	0.051086	0.0223191	0.0159164	0.0177033	0.0206012
PGI_g6p_c_6pgc_c_complex	0.0410354	0.0405589	0.0694891	0.105705	0.111737	0.0263806	0.0253065	0.272058	0.0238155	0.617135	0.358772	0.0230355	0.0223632	0.0317512	0.0345003	0.0418533	0.0760292	0.0974382	0.0298856	0.0249206	0.0294136	0.0308825	0.131288	0.0418306	0.0298366	0.00820707	0.00811177	0.0138978	0.0211411	0.0223474	0.00527611	0.00691932	0.0157526	0.0050613	0.0544115	0.00476309	0.123427	0.0717544	0.00460711	0.00635024	0.00690005	0.00837066	0.0152058	0.0194876	0.00597713	0.00498411	0.0061765	0.0262576	0.00836611
PGI_pep_c_complex	1.39373	3.6401	2.48739	1.32559	1.47514	1.08404	1.09158	14.0518	17.9421	4.47344	2.15708	1.78354	3.19628	1.08784	1.42771	1.21314	13.7049	2.73817	1.02074	1.09883	1.24707	7.27553	50.9747	1.45919	2.22048	0.278745	0.72802	0.497477	0.265119	0.295028	0.216808	0.687773	0.203831	0.218315	2.81035	3.58842	0.894688	0.431416	0.356707	0.217567	0.285542	0.242627	2.74098	0.547635	0.204149	0.219766	1.45511	10.1949	0.291839
PPC_mal_L_c_complex	1.74964	1.30776	1.74777	17.6845	24.5256	3794.71	2.19332	1.37441	2.22267	1.36449	3.97869	2.14224	1.29493	1.94441	4.48617	1.87516	11.1084	2.80451	2.22838	1.30103	2.97883	1.84986	2.11405	2.79614	4.5681	0.349928	0.261552	0.349554	3.5369	4.90512	758.941	3.31398	0.296622	0.438665	0.274882	0.444533	0.272898	0.795739	0.428447	0.388881	0.897233	0.375033	2.22167	0.560902	0.445675	0.260207	0.369972	0.422809	0.559228
PPC_co2_c_mal_L_c_complex	120.113	103.54	653.405	98.7897	508.873	146.557	235.326	96.8253	31692.7	108.003	482.059	122.748	3240.83	144.678	94.2225	195.05	1246.28	1546.45	145.808	1407.01	210.128	201.11	117.45	533.173	112.891	24.0226	20.7081	130.681	19.7579	101.775	29.3114	63.9099	23.7201	47.0652	19.3651	6338.54	21.6007	96.4118	24.5496	28.9357	18.8445	39.0101	249.256	309.291	29.1616	281.401	40.222	23.4899	106.635
PPCK_atp_c_complex	16.6826	12.2343	5.5137	30.3661	105.221	653.128	10.879	12.2773	31.368	8.24802	31.8055	19.4541	12.0958	12.5564	15.9903	5.63369	4.82258	13.1968	7.05665	5.07771	8.33808	5.18842	7.04839	5.03714	83.7083	3.33652	2.44686	1.10274	6.07322	21.0442	130.626	4.09322	1.46333	2.17581	2.45547	6.27361	1.6496	6.36111	3.89081	2.51127	3.19805	1.12674	0.964515	2.63937	1.41133	1.01554	1.03768	1.40968	1.00743
PPCK_atp_c_atp_c_complex	16.3037	454.265	135.779	39.4171	12.7574	106.096	16.0912	36.0057	27.7082	20.134	12.5256	16.2726	40.6424	405.074	22.5247	23.448	18.8307	29.9596	11.8501	22.7348	14.8043	12.756	37.8741	526.095	20.3318	3.26075	90.853	27.1559	7.88342	2.55149	21.2192	6.52845	4.15355	3.21823	7.20115	5.54165	4.0268	2.50513	3.25453	81.0147	4.50494	4.6896	3.76615	5.99193	2.37001	4.54696	2.55121	7.57482	105.219
PPCK_pep_c_complex	13.8944	11.5195	16.7511	11.2564	9.21012	72.4252	29.7436	13.9787	33.1323	7104.89	109.465	26.2312	21.375	13.0417	58.4528	28.4052	9.80345	25.6759	21.1098	113.698	12.4965	10.9406	14.4549	13.5032	13.0039	2.77889	2.3039	3.35022	2.25128	1.84202	14.485	1.82315	4.00051	5.94872	2.79574	6.62647	1420.98	21.893	5.24624	2.60835	11.6906	5.68103	1.96069	5.13518	4.22196	22.7397	2.18813	2.89099	2.70065
PPCK_atp_c_pep_c_complex	105.653	50.0419	1378.58	296.802	354.564	114.118	1468.43	52.8927	78.2598	330.229	43.7126	73.4073	53.6785	57.286	46.675	57.2946	48.6417	45.6164	89.2831	272.671	133.087	65.1125	239.794	42.0888	136.46	21.1306	10.0084	275.715	59.3604	70.9128	22.8235	52.248	10.1902	293.687	10.5785	15.652	66.0458	8.74251	14.6815	11.4572	9.33499	11.4589	9.72834	9.12327	17.8566	54.5341	13.0225	47.9588	8.41775
PPS_adp_c_complex	12.52	0.793737	1.02379	1.50583	1.87887	3.21824	0.813443	0.96593	2.47465	3.59258	1.10177	1.21473	1.73026	1.18066	3.24078	0.7954	0.932348	1.61541	5.99905	2.60448	0.961977	3.0058	1.44876	4.59613	2.10709	2.504	0.158747	0.204757	0.301166	0.375774	0.643648	0.976934	0.259053	0.162689	0.193186	0.49493	0.718517	0.220353	0.242946	0.236131	0.648156	0.15908	0.18647	0.323081	1.19981	0.520895	0.60116	0.289752	0.919225
PPS_atp_c_adp_c_complex	0.97833	13.4065	1.09032	1.05815	6.34848	2.20509	0.766204	0.884172	1.0771	0.923138	63.5546	1.91348	13.3177	12.3184	11.3768	2.03201	0.814654	4.23116	9.56397	4.5231	1.00005	1.08489	3.59776	1.51063	0.7681	0.195666	2.68129	0.218064	0.211629	1.2697	0.441017	0.30011	0.195299	0.153241	0.176834	0.21542	0.184628	12.7109	0.382695	2.46368	2.27535	0.406402	0.162931	0.846232	1.91279	0.904621	0.216977	0.719552	0.302125
PPS_akg_c_complex	2.02229	1.516	3.18253	0.73499	1.19332	2.73493	0.875826	0.855544	1.1629	1.76127	139.884	2.74302	14.2244	4.46085	1.8672	2.86124	19.0412	2.29833	1.25493	0.928586	2.77817	0.928054	0.997517	1.66766	1.10615	0.404458	0.3032	0.636506	0.146998	0.238665	0.546985	0.226319	0.138242	0.175165	0.171109	0.23258	0.352253	27.9769	0.548603	0.89217	0.373439	0.572248	3.80823	0.459667	0.250986	0.185717	0.185611	0.199503	0.333532
PPS_atp_c_akg_c_complex	2.6422	2.7574	2.36225	2.19382	1.69172	4.14944	1.62331	251.882	6.71472	5.04944	1.88224	1.71715	3.02573	2.12545	1.62396	6.61751	11.4959	1.9367	2.38894	1.82574	3.1649	2.1028	4.13772	1.71191	1.96656	0.52844	0.551479	0.472449	0.438763	0.338344	0.829889	1.99025	0.407509	0.324661	50.3764	1.34294	1.00989	0.376449	0.343429	0.425089	0.324791	1.3235	2.29918	0.387339	0.477788	0.365149	0.42056	0.827545	0.342382
PPS_amp_c_complex	0.537312	0.580051	0.714678	0.531154	1.55346	0.945958	0.816906	0.432965	6.21748	1.52146	0.852333	0.887242	0.519433	0.803264	1.87848	21.0294	0.549023	0.644344	0.472177	0.467787	2.70906	1.00895	1.73473	0.810225	0.662858	0.107462	0.11601	0.142936	0.106231	0.310693	0.189192	0.125354	0.0933931	0.163381	0.0865929	1.2435	0.304291	0.170467	0.177448	0.160653	0.375697	4.20589	0.109805	0.128869	0.0944354	0.0935574	0.201791	0.346945	0.162045
PPS_atp_c_amp_c_complex	8.12421	1.18361	1.00099	2.09056	0.860242	1.33035	6.65343	47.4064	252.738	2.87169	1.01769	1.60126	1.38543	2.21538	2.96147	0.866556	0.976413	1.28319	1.42318	1.26709	6.56541	13.6736	1.48057	1.21179	15.7033	1.62484	0.236721	0.200199	0.418111	0.172048	0.266069	0.201797	0.350701	1.33069	9.48127	50.5477	0.574338	0.203539	0.320252	0.443076	0.592293	0.173311	0.195283	0.256638	0.284636	0.253419	2.73472	0.296114	0.242359
PPS_oaa_c_complex	6.20353	1.22048	1.42035	3.31268	2.26799	1.00737	1.70848	26.9699	4.19605	1.85287	3.59597	1.2497	0.850849	2.75169	1.57229	0.988463	2.1207	1.2875	12.7139	0.993568	1.20087	1.13295	6.06677	2.18147	13.3336	1.24071	0.244095	0.284071	0.662536	0.453597	0.201475	0.202836	0.181598	0.341695	5.39398	0.839211	0.370575	0.719194	0.249941	0.550337	0.314458	0.197693	0.42414	0.257499	2.54277	0.198714	0.226591	1.21335	0.436293
PPS_atp_c_oaa_c_complex	2.18909	1.65493	1.33403	2.30967	5.76912	4.45561	1.61999	1.69089	2.44907	6.25234	1.49262	1.80056	1.53918	6.45497	1.90779	2.13491	5.56457	4.60445	1.63085	11.9724	16.4273	3.04081	4.22313	3.43975	2.76991	0.437817	0.330985	0.266805	0.461933	1.15382	0.891122	0.909405	0.720683	0.323998	0.338179	0.489813	1.25047	0.298523	0.360112	1.29099	0.381557	0.426982	1.11291	0.920891	0.32617	2.39448	0.608163	0.844627	0.68795
PPS_pep_c_complex	0.516344	0.67018	0.597222	1.14364	0.376292	0.296861	0.372065	0.465339	0.40642	0.441506	1.00791	0.570701	0.331891	0.264473	0.637223	0.644359	0.434967	0.287158	1.63131	0.479358	1.24301	0.299844	3.2794	0.267544	0.364619	0.103269	0.134036	0.119444	0.228728	0.0752584	0.0593722	0.159229	0.244057	0.074413	0.0930679	0.081284	0.0883013	0.201582	0.11414	0.0528946	0.127445	0.128872	0.0869934	0.0574317	0.326262	0.0958716	0.0599688	0.65588	0.0535087
PPS_atp_c_pep_c_complex	93.0813	142.519	231.444	98.3949	85.1565	111.938	94.8382	158.003	675.105	126.032	83.0301	479.143	254.084	208.228	121.899	127.024	3231.86	15440.5	973.907	1412.32	97.4281	339.389	212.889	114.408	123.098	18.6163	28.5039	46.2888	19.679	17.0313	22.3876	90.4898	33.5331	18.9676	31.6006	135.021	25.2063	16.606	95.8286	41.6457	24.3798	25.4048	646.372	3088.1	194.781	282.464	67.8778	42.5777	22.8815
PTAr_adp_c_complex	5.17157	35.5833	8.44987	6.23273	6.63543	5.00166	5.44923	8.2269	31.0594	6.02684	4.40547	5.95042	7.91576	29.6934	31.7755	4.15804	94.975	11.3123	84.3121	5.07823	6.93506	4.2986	4.74668	4.98452	11.5026	1.03431	7.11666	1.68997	1.24655	1.32709	1.00033	1.84676	26.4788	1.08985	1.64538	6.21188	1.20537	0.881094	1.19008	5.93867	6.3551	0.831608	18.995	2.26246	16.8624	1.01565	0.859721	0.949336	0.996905
PTAr_accoa_c_adp_c_complex	2.41137	30.7135	6.91809	2.16943	27.8695	9.71924	2.86915	26.9636	5.63615	5.00584	3.19659	1.9145	2.74292	3.27089	25.2109	2.48088	1.89702	2.99131	22.0236	5.12249	2.61441	1.95293	2.89469	3.62566	3.60409	0.482274	6.14271	1.38362	0.433887	5.5739	1.94385	1.0841	0.427942	0.57383	5.39273	1.12723	1.00117	0.639317	0.3829	0.654178	5.04218	0.496177	0.379403	0.598261	4.40472	1.0245	0.390586	0.578937	0.725133
PTAr_atp_c_complex	74.1475	3.88474	4.09627	4.79435	10.1902	58.1655	13.8497	16.5455	43.3228	3.97802	4.1702	10.27	7.44492	124.724	83.8657	37.1812	9.47619	4.11545	17.8448	4.59165	3.94436	11.9417	10.3779	6.7049	21.9954	14.8295	0.776948	0.819255	0.958871	2.03804	11.6331	2.72045	2.88062	2.76994	3.30909	8.66456	0.795604	0.83404	2.054	24.9448	16.7731	7.43625	1.89524	0.82309	3.56896	0.91833	2.38834	2.07558	1.34098
PTAr_accoa_c_atp_c_complex	18.7491	4.79784	2.92773	2.91307	8.2197	2.23894	4.0625	11.6758	3.34286	5.60657	2.15037	2.13927	2.06394	2.49163	2.46699	3.05516	1.74099	2.98367	3.51712	1.88497	1.69663	1.7811	2.11817	1.87397	12.2081	3.74983	0.959567	0.585546	0.582614	1.64394	0.447788	0.293323	0.403406	0.8125	2.33516	0.668571	1.12131	0.430074	0.427853	0.498327	0.493399	0.611031	0.348198	0.596735	0.703425	0.376995	0.356219	0.423634	0.374794
PTAr_nadh_c_complex	21.6295	3.21829	7.53835	6.18626	8.27921	2.72938	2.29119	1.93459	6.7824	2.55896	2.45457	2.15224	8.27808	4.82818	2.14949	2.76388	7.8919	4.51382	6.64902	5.67695	2.54947	2.53479	3.10307	2.87044	3.334	4.32589	0.643658	1.50767	1.23725	1.65584	0.545875	0.958137	0.4824	0.458238	0.386918	1.35648	0.511793	0.490914	0.430448	0.965636	0.429898	0.552776	1.57838	0.902765	1.3298	1.13539	0.506957	0.620613	0.574087
PTAr_accoa_c_nadh_c_complex	4.11174	3.4117	7.6124	4.77415	62.8748	29.4094	8.50667	46.5509	5.20561	8.41203	5.7872	6.7971	3.34084	4.31385	5.60369	9.85899	5.39421	5.01191	21.9262	15.5232	4.11128	5.50271	9.72087	13.1729	8.83546	0.822347	0.682341	1.52248	0.95483	12.575	5.88188	1.73031	0.962862	1.70133	9.31018	1.04112	1.68241	1.15744	1.35942	0.862771	1.12074	1.9718	1.07884	1.00238	4.38525	3.10465	1.10054	1.94417	2.63459
PTAr_nadph_c_complex	2.98444	15.149	4.00602	2.85185	3.12097	29.3701	35.0277	46.8874	12.8067	3.33155	14.6763	4.46852	32.7557	17.2888	5.29465	3.05327	3.15092	3.68257	4.44032	8.2814	10.2761	19.7183	17.0003	9.37786	7.8735	0.596888	3.0298	0.801205	0.570369	0.624193	5.87402	0.949437	0.864944	7.00553	9.37748	2.56135	0.666311	2.93526	0.893703	3.45776	1.05893	0.610655	0.630184	0.736514	0.888064	1.65628	3.94366	3.40005	1.87557
PTAr_accoa_c_nadph_c_complex	0.29904	1.05915	0.508186	0.265553	0.257734	0.341999	0.236208	0.309047	0.312506	0.549643	0.22561	0.439679	0.495442	0.436783	0.317462	0.323259	0.324836	0.538553	1.79837	0.44516	0.495208	4.35885	0.216363	0.425784	2.14312	0.059808	0.21183	0.101637	0.0531106	0.0515468	0.0683997	0.5969	0.17229	0.0472417	0.0618094	0.0625012	0.109929	0.0451219	0.0879358	0.0873567	0.0634924	0.0646518	0.0649672	0.107711	0.359674	0.089032	0.87177	0.0432727	0.0851568
PTAr_pep_c_complex	5.73676	2.21789	4.167	0.913386	2.03136	0.932895	1.74041	2.20233	3.91655	1.07083	1.47173	6.94063	0.769045	1.2764	1.85942	0.812851	0.819922	1.66875	1.03165	1.43306	2.77127	0.878022	1.48586	0.791227	0.769284	1.14735	0.443577	0.8334	0.182677	0.406273	0.186579	0.738391	0.317437	0.348081	0.440466	0.783309	0.214167	0.294345	1.38813	0.25528	0.371885	0.16257	0.163984	0.33375	0.20633	0.286612	0.175604	0.297171	0.158245
PTAr_accoa_c_pep_c_complex	3.84334	2.97747	3.244	3.93392	3.33834	3.40996	16.1417	21.6139	29.3623	8.03598	2.78052	24.5559	5.72412	32.5505	10.6272	6.52159	2.78938	4.31449	3.12091	6.92332	12.9282	4.68836	2.91249	4.29706	6.56404	0.768669	0.595495	0.6488	0.786783	0.667667	0.681992	0.767719	0.593255	3.22834	4.32279	5.87247	1.6072	0.556105	4.91119	6.5101	2.12544	1.30432	0.557876	0.862898	0.624182	1.38466	0.937671	0.582497	0.859411
PTAr_pyr_c_complex	29.8861	8.44205	5.64537	5.53978	4.37501	36.8755	767.625	5.17634	3.59122	3.75991	8.74048	30.5678	5.39007	6.634	5.41362	10.9755	21.9737	4.48618	7.44628	4.38614	11.5879	41.4064	7.01852	4.84582	4.30796	5.97722	1.68841	1.12907	1.10796	0.875002	7.3751	1.14685	2.73578	153.525	1.03527	0.718244	0.751982	1.7481	6.11357	1.3268	1.08272	2.19511	4.39475	0.897236	1.48926	0.877227	8.28128	1.4037	0.969164
PTAr_accoa_c_pyr_c_complex	567.71	244.135	178.548	88.5963	107.261	91.2126	102.226	89.3542	119.486	88.8732	323.619	149.646	5944.67	85.8565	105.41	75.0278	2689.93	105.238	163.45	2476.04	97.4411	269.926	71.4994	70.7758	89.4992	113.542	48.8271	35.7097	17.7193	21.4523	18.2425	66.6244	63.7948	20.4451	17.8708	23.8972	17.7746	64.7239	29.9292	17.1713	21.0819	15.0056	537.985	21.0475	32.6901	495.208	53.9853	14.2999	14.1552
PYKF_atp_c_complex	12.4374	52.4449	35.9452	16.0429	20.2207	8.81649	21.5555	9.8959	19.0806	18.3434	10.917	8.48793	10.3687	59.5499	10.4954	458.67	8.74483	10.1781	19.2552	21.2701	18.3293	9.40855	10.0653	7.98479	9.20028	2.48747	10.489	7.18903	3.20857	4.04414	1.7633	1.88952	5.8493	4.3111	1.97918	3.81612	3.66868	2.18341	1.69759	11.91	2.09907	91.7341	1.74897	2.03561	3.85105	4.25403	1.88171	2.01305	1.59696
PYKF_adp_c_atp_c_complex	29.1544	24.1404	43.7746	11.0808	26.6824	21.1979	25.489	35.6335	86.796	23.9264	30.5849	15.1249	12.9273	13.691	40.986	64.7487	64.774	277.971	10.9097	51.3516	17.1258	132.609	19.3948	22.9452	11.8439	5.83088	4.82809	8.75492	2.21617	5.33647	4.23959	4.52476	2.4713	5.0978	7.1267	17.3592	4.78529	6.11697	3.02498	2.7382	8.1972	12.9497	12.9548	55.5942	2.18194	10.2703	26.5219	3.87896	4.58904
PYKF_succoa_c_complex	10.1184	17.6546	12.6678	97.248	74.4555	93.5886	14.9896	15.2439	11.9686	17.739	56.2639	7.11603	30.4378	7.96354	22.913	6.89722	73.5527	65.59	12.5481	17.7846	32.9572	8.12148	483.878	8.6392	12.6828	2.02369	3.53091	2.53357	19.4496	14.8911	18.7177	2.42884	3.99235	2.99793	3.04879	2.39371	3.54781	11.2528	1.42321	1.59271	4.5826	1.37944	14.7105	13.118	2.50962	3.55692	1.6243	96.7757	1.72784
PYKF_adp_c_succoa_c_complex	57.4125	328.03	99.2323	44.4063	125.878	178.257	83.3318	107.04	386.496	97.0321	48.4011	684.034	108.249	83.8151	1894.87	60.1978	60.0949	1030.4	336.686	129.998	70.5183	48.636	179.046	96.1836	167.894	11.4825	65.6059	19.8465	8.88125	25.1755	35.6514	16.2925	14.2634	16.6664	21.4081	77.2992	19.4064	9.68023	136.807	16.763	378.975	12.0396	12.019	206.079	67.3371	25.9996	9.72721	35.8092	19.2367
RPI_amp_c_complex	50.9987	68.3654	40.1208	301.163	54.2069	40.6383	99.1013	48.9059	126.012	78.2045	42.9098	96.8979	113.274	6178.42	102.052	97.0472	169.939	185.286	140.599	1606.63	37.7101	80.33	67.922	44.1242	33.6806	10.1997	13.6731	8.02417	60.2326	10.8414	8.12766	32.1345	32.3254	19.8203	9.78118	25.2025	15.6409	8.58195	19.3796	1235.68	20.4104	19.4094	33.9878	37.0571	28.1198	321.326	16.066	13.5844	8.82484
RPI_r5p_c_amp_c_complex	27.0929	219.09	284.596	36.6554	43.5344	495.156	41.9167	26.0356	144.602	275.739	21.3317	21.1101	254.959	56.2068	56.6242	24.2117	125.529	24.0115	119.168	29.2597	326.384	25.0513	22.579	212.146	23.6461	5.41859	43.8181	56.9191	7.33108	8.70688	99.0311	49.0873	45.8493	8.38333	5.20711	28.9204	55.1478	4.26634	4.22203	11.2414	11.3248	4.84235	25.1058	4.80229	23.8335	5.85194	5.01025	4.5158	42.4292
TALA_pi_c_complex	8.35522	3.19223	2.31554	4.86893	3.03978	4.62173	314.081	2.08477	5.97743	4.45632	4.70322	189.305	8.91347	2.01643	3.02023	2.42858	4.09668	3.50717	5.53115	2.91822	1.98389	2.42024	2.14848	2.8622	94.4267	1.67104	0.638446	0.463107	0.973785	0.607955	0.924347	0.845532	1.27027	62.8163	0.416955	1.19549	0.891264	0.940645	37.861	0.403286	0.604045	0.485716	0.819336	0.701434	1.10623	0.583644	0.484049	0.429695	0.572439
PYKA_atp_c_complex	3.44156	230.384	3.72036	23.6304	4.92561	4.68221	14.7542	19.2401	7.30108	4.17031	3.10063	15.0714	5.21542	17.4854	4.16293	2.78184	2.66609	14.704	6.93826	3.03636	4.06961	14.1663	4.05576	8.88818	42.1302	0.688312	46.0767	0.744073	4.72608	0.985121	0.936443	16.5565	2.19111	2.95084	3.84803	1.46022	0.834061	0.620126	3.01428	3.49709	0.832586	0.556368	0.533218	2.94079	1.38765	0.607273	2.83326	0.811153	1.77764
PYKA_adp_c_atp_c_complex	2.30928	3.90988	16.4022	3.09512	2.7521	2.34988	7.38372	8.76489	2.41331	7.354	2.78487	2.96765	4.3497	2.89298	2.96413	3.48683	3.02452	2.3875	4.06285	5.13621	2.30031	3.22829	4.7769	9.56251	3.25177	0.461856	0.781977	3.28043	0.619024	0.55042	0.469976	1.03056	0.493052	1.47674	1.75298	0.482663	1.4708	0.556974	0.593529	0.578596	0.592827	0.697367	0.604904	0.4775	0.812571	1.02724	0.645658	0.95538	1.9125
PYKA_succoa_c_complex	2.53398	2.78169	2.55915	3.57968	22.6046	10.5157	2.95082	5.80682	2.47297	5.40223	6.09533	2.6346	2.61831	6.08562	2.48403	3.49425	3.2674	4.05192	16.7257	3.45547	2.5703	3.32354	2.66551	8.47384	8.42616	0.506796	0.556338	0.511831	0.715935	4.52091	2.10313	0.787568	0.468955	0.590165	1.16136	0.494595	1.08045	1.21907	0.526919	1.21712	0.496806	0.69885	0.65348	0.810383	3.34514	0.691094	0.664708	0.533103	1.69477
PYKA_adp_c_succoa_c_complex	998.358	365.782	430.822	109.957	185.66	740.062	148.208	86.6356	108.972	852.306	94.2127	142.1	208.381	305.751	96.1392	726.7	1223.86	103.694	121.191	129.441	2187.96	86.9571	237.403	88.8097	4113.68	199.672	73.1564	86.1644	21.9914	37.1319	148.012	26.9553	540.126	29.6416	17.3271	21.7945	170.461	18.8425	28.4201	61.1503	19.2278	145.34	244.773	20.7388	24.2383	25.8881	17.3914	47.4806	17.7619
EDA_6pgc_c_complex	17.7536	14.5207	10.7116	11.4814	11.0298	10.0671	9.27767	19.0807	87.3579	13.6419	22.564	12.561	16.176	11.9718	83.3235	7.07918	21.2527	20.4936	18.3262	18.2858	14.6036	16.963	9.75705	8.27911	10.9941	3.55072	2.90415	2.14232	2.29627	2.20596	2.01342	38.0249	2.19173	1.85553	3.81613	17.4716	2.72839	4.51281	2.51221	2.39435	16.6647	1.41584	4.25054	4.09872	3.66524	3.65715	3.39261	1.95141	1.65582
EDA_g3p_c_complex	40.6486	26.3585	27.6357	18.4975	80.1797	138.431	18.6505	16.6832	35.7492	51.3231	90.9529	15.9169	15.7527	36.8516	28.5382	24.0511	16.0193	64.4816	23.1925	47.1138	46.4315	20.5439	43.0886	21.2542	379	8.12971	5.27169	5.52713	3.69951	16.0359	27.6861	4.22803	68.4996	3.7301	3.33664	7.14983	10.2646	18.1906	3.18339	7.37032	5.70764	4.81021	3.20386	12.8963	4.6385	9.42277	4.10877	8.61771	4.25084
EDA_2ddg6p_c_g3p_c_complex	35.5274	396.363	149.93	42.1954	39.8103	24.7456	28.5654	102.481	61.3455	1494.68	53.3873	32.8347	72.6273	26.4448	539.086	94.4825	28.4003	34.6688	57.226	35.283	157.055	319.39	196.635	24.7752	237.009	7.10547	79.2726	29.9859	8.43907	7.96207	4.94913	28.7464	11.4554	5.71307	20.4961	12.2691	298.937	10.6775	6.56693	5.28896	107.817	18.8965	5.68006	6.93375	11.4452	7.0566	63.8779	39.3269	4.95504
FBP_Glpx_adp_c_complex	5.2719	6.35172	557.625	3.33919	60.6887	12.6932	26.7776	14.3285	7.63394	3.56426	12.9821	4.49634	23.5685	8.83243	3.95712	3.31365	3.53853	6.06462	4.16234	119.795	3.60677	42.2411	6.75836	4.56064	8.72758	1.05438	1.27034	111.525	0.667837	12.1377	2.53865	1.06248	1.20874	5.35553	2.8657	1.52679	0.712852	2.59643	0.899268	1.76649	0.791423	0.662731	0.707706	1.21292	0.832469	23.9591	8.44822	1.35167	0.912129
FBP_Glpx_fdp_c_adp_c_complex	14.8044	18.1937	15.1475	13.4099	20.298	19.2727	17.7799	11.7913	11.9986	55.5659	6080.01	15.692	16.804	103.868	37.1186	252.914	19.8545	40.8396	48.098	12.4331	33.1863	21.8479	291.653	57.1759	1473.04	2.96089	3.63874	3.02951	2.68198	4.0596	3.85453	3.8437	2.78128	3.55598	2.35826	2.39972	11.1132	1216	3.13839	20.7736	7.42372	50.5828	3.9709	8.16792	9.6196	2.48661	4.36957	58.3306	11.4352
FBP_Glpx_amp_c_complex	11.4084	18.9561	5.48431	8.26303	4.97936	5.13574	5.57052	4.40996	17.631	6.13526	6.81625	4.79997	4.54536	16.443	17.8098	200.426	25.7976	151.568	22.2577	6.69441	10.4911	10.8988	7.67179	8.1642	9.02649	2.28168	3.79122	1.09686	1.65261	0.995871	1.02715	1.08611	1.34212	1.1141	0.881992	3.5262	1.22705	1.36325	0.959993	3.28859	3.56196	40.0851	5.15952	30.3136	4.45154	1.33888	2.17976	1.53436	1.63284
FBP_Glpx_fdp_c_amp_c_complex	40.5475	9.98012	19.8398	10.5904	16.717	10.0643	11.898	13.0895	76.9405	54.1091	12.634	8.66481	17.1354	53.6619	31.2369	94.8769	47.4533	54.6712	54.6952	61.8345	9.1688	22.2637	8.67662	17.7092	71.5506	8.10951	1.99602	3.96796	2.11807	3.3434	2.01286	29.6904	6.54684	2.3796	2.6179	15.3881	10.8218	2.52679	1.73296	10.7324	6.24738	18.9754	9.49066	10.9342	10.939	12.3669	4.45274	1.73532	3.54183
FBP_Glpx_pep_c_complex	33.8783	3.02357	51.6802	6.20703	6.68781	6.00384	4.85213	5.82411	3.67001	3.01351	4.44639	2.99019	5.80613	3.61097	20.6211	5.6699	3.92758	3.74541	2.96214	3.12848	7.37387	3.01784	15.9059	6.25659	4.08626	6.77566	0.604714	10.336	1.24141	1.33756	1.20077	0.687031	0.649087	0.970427	1.16482	0.734002	0.602703	0.889279	0.598037	0.722193	4.12423	1.13398	0.785516	0.749083	0.592428	0.625695	0.603568	3.18118	1.25132
FBP_Glpx_fdp_c_pep_c_complex	5.08788	4.6404	6.70513	4.73878	26.349	5.16283	102.635	10.9671	87.643	7.81341	5.77172	4.27539	849.052	6.23772	20.2603	4.46987	4.15484	7.57107	4.02938	8.39466	8.2696	5.50785	93.4609	4.14216	5.88334	1.01758	0.92808	1.34103	0.947756	5.26981	1.03257	2.04406	1.02372	20.5271	2.19341	17.5286	1.56268	1.15434	0.855077	1.24754	4.05207	0.893973	0.830968	1.51421	0.805875	1.67893	1.10157	18.6922	0.828431
FBP_Glpx_pi_c_complex	205.529	83.5419	242.727	131.084	1494.8	46.1936	216.614	55.0095	44.0355	47.4218	49.694	149.118	224.293	64.1095	50.7234	105.108	64.2454	101.415	45.8433	45.2978	47.2779	122.212	94.8568	71.2249	75.5936	41.1059	16.7084	48.5454	26.2168	298.96	9.23873	21.1562	15.0257	43.3227	11.0019	8.8071	9.48435	9.93879	29.8237	12.8219	10.1447	21.0216	12.8491	20.283	9.16866	9.05957	24.4425	18.9714	14.245
PGMT_accoa_c_complex	1.62731	2.26566	0.867182	0.647278	0.835024	0.701282	1.91071	0.805543	0.788177	0.869712	16.9328	10.7775	0.810423	0.951394	0.847986	1.12562	1.16183	5.82084	1.40003	0.649206	0.919023	2.5921	1.59659	3.9398	1.1139	0.325462	0.453132	0.173436	0.129456	0.167005	0.140256	0.388324	0.140854	0.382143	0.161109	0.157635	0.173942	3.38656	2.1555	0.190279	0.169597	0.225124	0.232365	1.16417	0.280006	0.129841	0.51842	0.319318	0.78796
PGMT_g1p_c_accoa_c_complex	4.17691	3.08689	4.31362	8.2841	2.895	10.7578	3.58527	79.6985	2.39927	4.6356	3.38545	2.80724	3.77313	4.21126	3.09836	3.85306	3.8563	3.65003	11.4208	8.10492	3.49205	3.04996	2.37558	2.38546	4.9391	0.835382	0.617379	0.862724	1.65682	0.579	2.15156	0.829949	1.2523	0.717053	15.9397	0.479854	0.927121	0.677089	0.561448	0.842253	0.619672	0.770611	0.77126	0.730005	2.28416	1.62098	0.609992	0.475115	0.477092
GLGC_amp_c_complex	38.0477	36.7666	34.4226	119.608	29.6746	15.9235	40.0689	166.112	11.376	14.3461	15.2523	48.524	10.9926	30.4639	32.7557	116.07	37.1314	68.7358	23.1946	16.1674	11.2439	9.84437	13.0143	14.4036	23.494	7.60953	7.35333	6.88452	23.9216	5.93491	3.1847	5.89746	5.15862	8.01378	33.2225	2.27519	2.86921	3.05045	9.7048	6.09279	6.55115	23.214	7.42628	13.7472	4.63892	3.23348	1.96887	2.60286	2.88073
GLGC_atp_c_amp_c_complex	70.6811	47.3946	49.4768	60.3988	393.84	57.8214	589.951	140.292	74.5982	129.901	65.7376	1298.92	54.1509	466.258	400.05	115.898	55.3487	78.1427	61.0537	3608.07	56.1166	130.919	62.1401	58.536	1294.64	14.1362	9.47893	9.89536	12.0798	78.768	11.5643	24.7859	14.6635	117.99	28.0584	14.9196	25.9802	13.1475	259.785	93.2516	80.0101	23.1797	11.0697	15.6285	12.2107	721.613	26.1838	12.428	11.7072
[truncated: 51 more columns]

## Sheet: steady-state concentrations
Table S1. (B) Steady-state concentrations obtained from simulations of the large-scale kinetic model of E. coli starting from the respective initial conditions presented in Table S1 (A). The first two columns show the respective minimum and maximum steady-state concentration over all 100 simulations. The concentration is given in units mmol/gDW. Related to section "Correlation analysis".
metabolite name	minimum concentration	maximum concentration	Sample 1	Sample 2	Sample 3	Sample 4	Sample 5	Sample 6	Sample 7	Sample 8	Sample 9	Sample 10	Sample 11	Sample 12	Sample 13	Sample 14	Sample 15	Sample 16	Sample 17	Sample 18	Sample 19	Sample 20	Sample 21	Sample 22	Sample 23	Sample 24	Sample 25	Sample 26	Sample 27	Sample 28	Sample 29	Sample 30	Sample 31	Sample 32	Sample 33	Sample 34	Sample 35	Sample 36	Sample 37	Sample 38	Sample 39	Sample 40	Sample 41	Sample 42	Sample 43	Sample 44	Sample 45	Sample 46	Sample 47
13dpg_c	5.0118e-05	8849.55	0.00344065	0.25905	0.250299	0.277164	0.012588	155.429	0.0407184	0.0116102	541.092	2769.24	5.0118e-05	0.0019587	0.00843436	0.198075	133.821	0.000442623	0.000317473	0.00221103	0.00383508	0.000769909	0.00672302	0.185542	0.0313894	0.0437233	2.15151	0.00379603	0.352258	0.323956	0.3084	0.013146	600.559	0.0207788	0.00303092	0.0429796	0.0300342	453.997	0.910218	0.000190142	0.00219487	0.512434	241.551	0.000445671	0.000127518	0.00218575	0.00559606	0.0590318	0.198956
2dda7p_c	0.0048039	2.01476	0.379225	0.00871822	0.60485	0.253661	0.0254894	0.00713783	0.0671005	0.364107	0.187181	0.00545168	0.00614477	0.00527117	0.00656887	0.282927	0.0547072	0.0103703	0.00482285	0.0653681	0.0111497	0.00667075	0.0677981	0.663753	0.0510873	0.0834905	2.01476	0.430309	0.00904922	0.385801	0.264829	0.0252085	0.00719999	0.718459	0.00549033	0.0688389	0.19405	0.205261	0.00684202	0.00624158	0.00532463	0.274675	0.0798916	0.0103399	0.0048039	0.0654841	0.0105287	0.104023	0.769501
2ddg6p_c	0.000115338	803.602	643.085	0.00551177	147.277	5.1799	4.85086	0.820507	2.34781	33.9923	17.4164	0.00992236	0.231355	0.000115338	0.000516165	0.338242	417.388	3.50823	0.00352142	3.63696	2.64638	0.0389477	0.263464	5.63704	3.69343	18.4863	0.0426921	138.532	0.0299464	26.507	7.63472	5.90931	0.248249	8.35647	0.00039323	2.37709	3.5224	15.9829	0.0350895	0.282615	0.000125894	0.48858	803.602	3.50155	0.00713202	3.5763	2.55599	0.187055	3.62354
2pg_c	0.000929819	9.59774	0.071111	0.203317	0.182969	2.7456	0.520852	0.0419075	0.0721274	0.372305	0.0666984	0.0128234	0.000929819	0.0401873	0.0186127	0.458941	9.59774	0.00535121	0.000993934	0.00565892	0.141593	0.0151414	0.129266	1.14457	0.0517833	0.0888086	0.784756	0.0752714	0.232905	0.109438	3.1464	0.519406	0.0372463	0.109682	0.00743664	0.0738198	1.06204	0.0787517	0.0970102	0.00237385	0.0438926	0.867738	2.27523	0.00532047	0.00118459	0.00567579	0.168616	0.147103	1.23789
3pg_c	0.000225587	1.77405	0.0150636	0.04041	0.0600514	0.379627	0.163853	0.00749218	0.0259174	0.079499	0.0106409	0.00252204	0.000225587	0.00810495	0.00550989	0.194557	1.77405	0.00422753	0.000246445	0.00120399	0.0352557	0.00304099	0.024281	0.500878	0.00835256	0.0870518	0.155188	0.0160491	0.0479477	0.030234	0.435295	0.163156	0.00660339	0.013297	0.00165342	0.0266205	0.406991	0.0127498	0.0230917	0.000596162	0.00892751	0.557254	0.450272	0.00420141	0.000293565	0.00120764	0.0442484	0.0401908	0.549566
6pgc_c	0.000349922	2702.12	32.6387	0.00212347	0.0355627	0.112066	23.8998	13.374	3.51856	2702.12	0.731917	0.0569624	0.00730718	0.000349922	0.00064093	0.00696012	0.153813	85.7642	0.00629447	0.00245476	59.5586	0.0729445	0.110793	0.163332	0.265122	0.480113	0.413694	52.7129	0.0114715	0.0660585	0.165581	42.5699	2.3784	0.110428	0.00255235	3.57396	102.197	0.218984	0.00515726	0.0112197	0.000381427	0.0127431	1111.5	88.0249	0.0127391	0.00242825	63.1857	0.382511	0.142652
6pgl_c	0.00146068	1357.22	1.74144	0.00146068	0.00751383	0.144924	17.4005	61.7137	19.669	121.202	3.62871	0.160983	0.0104178	0.0318792	0.028738	0.00448493	0.00773812	70.6373	0.413523	2.08304	1296.2	0.751736	0.110304	0.666688	0.100543	1.34904	0.401764	4.04193	0.00802618	0.00849548	0.202155	39.2169	3.21698	0.0490463	0.0625282	19.7648	9.53303	1.80699	0.0113955	0.022223	0.0375532	0.00841808	36.0769	107.083	0.605935	2.0976	1357.22	3.06564	0.647515
ac_c	6.47595e-05	78955.1	0.0141144	0.00617907	0.00410021	0.018729	77990.2	0.000102136	3520.61	0.0900207	0.0470857	0.00181303	1.52539	0.735223	1.32566	0.0318085	0.00289547	0.126725	2.13224	0.00550319	0.0013897	0.000811425	0.832016	0.219056	0.00520035	0.185613	0.0101489	0.0128895	0.00638625	0.00443936	0.0163612	78955.1	6.47595e-05	0.151482	0.420493	3505.25	0.101916	0.0435227	0.074107	1.92207	0.730568	0.0628669	0.00273336	0.129923	13.9653	0.00557836	0.0013643	0.000221255	0.262013
acald_c	3.36755e-05	6707.44	1349.39	67.5921	231.672	254.382	0.0119604	0.000112849	0.0516319	0.0444661	0.00404193	0.0580337	0.0027986	0.00721655	2062.58	74.2064	6707.44	0.0882893	1.14628	0.00446418	0.00411382	0.00358332	0.00742815	434.652	0.00351127	3.2781	0.314318	490.971	69.9888	771.712	242.933	0.0148392	3.36755e-05	0.214808	0.966735	0.0295028	0.0480552	0.00519599	0.376539	0.00157572	0.00792042	1113.31	4587.61	0.0618887	0.00406648	0.00451876	0.00462698	0.00183427	302.921
accoa_c	0.000610429	9.70191	0.261432	0.0924253	0.0257478	0.0265324	9.51881	0.00274199	1.164	0.932944	0.477461	0.127545	0.0175431	0.0509798	0.190014	0.0286359	0.409232	0.377906	0.13417	0.0762002	0.853045	0.00225527	0.608652	1.23033	0.00221454	9.45603	0.121647	0.286333	0.122411	0.0539298	0.0259349	9.70191	0.00309112	0.117215	0.640503	1.17143	1.62253	0.486521	0.400143	0.00910544	0.0529812	0.133408	0.544357	0.38362	0.163394	0.0761584	0.892199	0.000610429	1.09385
acon_C_c	0.000126967	15.4476	0.257123	0.0269849	0.0748353	7.77204	0.120299	2.30581	0.277704	0.591055	0.083268	0.000126967	0.222287	0.0945095	0.535984	7.68394	0.10644	0.00695081	0.0381406	0.0574246	0.00133518	0.208655	0.857832	0.963069	0.0317662	0.17089	8.33821	0.250537	0.029372	0.0278199	7.64687	0.11094	0.0218302	15.4476	0.666507	0.292708	0.982254	0.0953346	0.0010758	0.235048	0.0952573	3.08454	0.0499437	0.00715875	0.0257561	0.0575181	0.00246357	0.157	0.750441
actp_c	2.10692e-05	31.0192	0.000941927	0.0645118	0.0208395	0.0648282	31.0192	1.24336	5.08101	0.0488193	1.29815	0.325752	0.00843118	0.196567	0.942938	0.195946	1.4382	0.0046728	0.330351	0.014772	2.10692e-05	0.00196635	0.168887	0.253851	0.0141061	0.123144	0.194079	0.000858029	0.0704048	0.0440384	0.0579189	28.1835	0.299044	0.120727	5.33917	5.2092	0.0528943	1.31354	0.0561433	0.00995663	0.204607	0.39126	5.55154	0.00430161	0.723568	0.0145317	3.65919e-05	0.00204372	0.304368
adp_c	0.00780486	89.2351	33.2326	1.58372	0.855094	2.98213	13.5605	0.135092	5.78445	89.2351	0.0941152	0.00780486	9.72349	5.58716	2.59714	39.7851	1.17827	24.3112	0.704212	1.3062	15.6841	13.3761	28.4947	6.595	0.838558	3.9224	3.06944	23.705	1.2557	0.40607	2.89839	12.1793	0.0238258	40.0998	0.715703	5.56423	30.6388	0.111332	0.104226	6.77976	5.51233	25.1959	0.138627	22.1101	2.92355	1.32664	11.5246	9.75631	6.09248
adpglc_c	0.000976997	5324.51	1.15519	0.0851939	0.970075	3.73739	0.399969	0.0147889	0.584778	2194.79	0.010409	0.000976997	5324.51	0.108419	0.0749526	0.492723	0.186062	0.0797675	0.0133859	0.0484631	0.0422695	0.14318	1.50148	3.82057	0.576657	0.593083	0.297197	0.582572	0.0879255	0.724141	3.1998	0.347843	0.0106873	124.344	0.0261423	0.578744	776.135	0.0108452	0.404715	1267.3	0.109552	0.338742	0.185871	0.0790764	0.0408371	0.0496201	0.0255761	0.116906	3.22301
akg_c	6.66851e-06	2.05037	0.00546289	1.03152e-05	0.000344938	0.178418	0.00279654	0.00120118	0.0484351	0.208915	0.0452818	0.00018334	0.0120187	0.000677439	0.0179219	0.0642165	0.000256766	9.88559e-06	0.00105932	0.026678	0.00228737	0.0415339	0.00585419	0.151592	0.000257574	0.0137254	0.160815	0.00567815	1.83341e-05	0.000234909	0.174161	0.00267082	0.000754475	0.0131514	0.127168	0.0557456	0.136123	0.0443119	0.00137806	0.0135292	0.000703608	0.149562	0.00042284	8.4381e-06	0.00109231	0.0268261	0.00577787	0.0399378	0.165613
amp_c	4.67754e-05	76.8296	41.6704	0.0112699	0.0110895	0.0531894	24.7816	0.000220021	1.39309	12.6112	0.0527311	0.00439096	73.5762	0.97271	0.165291	0.320341	0.00022466	29.7645	0.271572	0.664737	76.8296	0.746272	14.41	0.293474	0.017598	0.783907	0.0124103	34.1456	0.00961745	0.00415085	0.0477451	22.9981	0.000217287	2.3956	0.0337536	1.31443	4.47252	0.0505368	0.11947	49.3854	0.920294	0.194265	0.000337226	30.239	0.520626	0.678691	72.4169	0.0925649	0.267918
atp_c	0.0306941	3699.43	2.11513	16.7582	4.76004	10.5499	1.18935	3699.43	2.02072	38.8808	3.6184	0.286193	0.0567	1.50673	1.93805	272.259	583.972	0.900991	0.203797	0.23012	0.149245	12.1378	5.78799	7.64451	2.27879	1.21493	62.2653	1.41087	14.8913	4.68578	10.4952	1.06416	818.69	32.2805	3.5631	2.00578	12.4331	4.72285	0.0743997	0.0409857	1.55688	188.875	290.93	0.73359	0.979129	0.231449	0.0862456	72.6368	7.0815
cit_c	6.28606e-06	969.251	0.00790422	0.00210477	0.00758975	20.6117	0.00846473	0.0589054	0.0874941	0.0443998	0.00403359	6.28606e-06	0.00564588	0.00231443	0.0123682	0.417578	0.0033641	0.0021007	0.00152461	0.00725581	0.00273638	0.0189617	0.059736	0.114158	0.0015439	0.0239665	969.251	0.0077932	0.00237209	0.00222898	18.0136	0.00808131	0.00224977	1.27318	0.0570578	0.0951583	0.196726	0.00469459	9.22291e-05	0.00633108	0.00234001	0.24304	0.00211227	0.00216812	0.00105085	0.00726612	0.00536548	0.0189093	0.0924044
co2_c	0.0126626	2.21539	0.0735958	0.0126626	0.0294161	0.101317	0.0720449	0.0234883	0.253504	0.133373	0.108874	0.0136852	0.0223376	0.018499	0.109826	0.0382344	0.0228842	0.0156922	0.0280363	0.0492196	0.0505182	0.10709	0.26658	0.0416917	0.0134157	0.0930971	0.70619	0.0773693	0.0138947	0.0233812	0.100403	0.072279	0.0236576	0.0417722	0.415346	0.262408	0.625408	0.11025	0.0191677	0.0236928	0.0189471	0.0731838	0.0275807	0.0157777	0.0294324	0.0493254	0.057074	0.0888448	0.040894
dhap_c	0.000376356	25.1369	4.13807	1.77419	5.82881	2.85795	0.616521	0.00886236	0.292333	3.82216	0.69767	0.157717	0.672197	0.0280656	0.0230887	3.89335	9.19349	1.33363	0.000928628	0.00141419	0.148136	0.008542	1.93798	1.83374	1.04863	0.0902438	0.0190741	4.02572	1.79305	7.49829	2.8847	0.599638	0.00694972	2.82673	0.000376356	0.299944	1.06693	0.768712	0.256275	0.657444	0.0304173	3.70203	19.3432	1.32133	0.00101802	0.00142645	0.126879	0.0707627	1.55946
e4p_c	0.00510564	181.991	0.1266	0.0216784	0.109146	0.265079	0.344068	0.0311831	1.88427	14.5294	32.5823	0.559034	0.278007	0.0203278	0.010706	1.62112	1.40186	0.0490066	0.0223748	46.5295	0.347733	0.0196267	0.0342126	1.04894	0.285566	181.991	5.153	0.142296	0.021742	0.112066	0.27883	0.352352	0.030392	0.131833	0.0121458	1.87191	0.291746	26.3126	0.176929	0.266366	0.0208404	0.716449	23.1236	0.0486393	0.0228282	45.6158	0.214459	0.180333	1.53459
etoh_c	7.11683e-06	6336.3	2178.19	287.524	803.872	6336.3	0.0118755	0.000154718	0.000208084	0.00653427	1.69288e-05	0.000112817	0.000542976	0.0614615	5.2423	994.348	5509.95	0.0479124	0.0169166	8.42582e-06	0.000114044	7.47101e-06	0.014341	26.9706	0.00518565	0.00328878	0.00879656	702.914	152.324	468.146	4784.13	0.00797388	0.000119096	0.0264779	0.0143344	6.83164e-05	0.00392301	1.8541e-05	0.00297746	0.000429939	0.0710517	465.573	1660.64	0.0231159	7.24287e-06	8.54016e-06	0.000119516	2.03345e-05	21.8021
f6p_c	0.000855111	214.972	3.60694	0.217421	0.601729	0.880785	0.480759	0.0056662	0.30594	48.993	0.013393	0.0136957	0.306007	0.0108102	0.0291639	112.089	1.16154	0.232167	0.000990047	0.00556291	3.8921	0.00151684	1.08326	0.698757	0.151864	0.18923	0.230147	3.15062	0.225819	0.368486	0.897915	0.474399	0.00417719	2.65087	0.00238338	0.308111	1.51286	0.0138472	0.252523	0.336495	0.0115186	77.7651	162.133	0.250001	0.000855111	0.0056833	7.20898	0.0101948	0.581561
fdp_c	5.57715e-06	13225.7	55.9932	12.5265	123.853	33.3396	0.107993	0.00343057	0.0240811	56.1381	1.71936	0.0934701	1.53564	0.00632531	0.00583709	75.2431	411.687	5.99837	5.57715e-06	7.62613e-05	0.0213783	0.00117018	8.24987	7.10602	3.69319	0.0973482	0.0113145	52.6894	12.9689	206.366	34.7628	0.0907733	0.00256328	19.4352	0.000631243	0.024832	3.38968	2.08448	0.288588	1.46855	0.00696437	82.6233	6997.66	5.88818	1.29798e-05	7.80839e-05	0.00472483	0.0126408	4.38726
for_c	5.08412	2003.78	147.333	125.34	314.631	1143.26	271.223	108.823	144.366	970.298	2003.78	168.415	150.139	166.672	107.65	402.649	214.445	420.855	543.079	101.914	170.756	163.245	166.91	140.706	133.074	101.682	230.412	29.4666	25.068	62.9261	228.653	54.2447	21.7645	20.6916	21.829	28.8733	194.06	400.757	33.683	30.0278	33.3343	80.5298	42.889	84.171	108.616	20.3828	34.1512	32.6489	28.1412
fru_c	5.312	9823.61	131.971	205.085	221.137	383.542	213.493	219.17	139.547	121.424	987.084	192.094	164.551	222.683	235.53	138.183	169.149	274.972	9823.61	184.607	219.178	2478.52	106.24	301.09	226.095	1287.19	8490.69	26.3943	41.0169	44.2275	76.7085	42.6987	43.834	63.8922	22.4712	27.9094	24.2847	197.417	38.4187	32.9103	44.5366	27.6365	33.8299	54.9945	1964.72	36.9213	43.8355	495.704	60.218
fum_c	0.00757144	403733	17549.7	0.00939105	0.220995	0.169797	19387.6	0.0861282	6445.26	31050	6156.64	0.0101801	104.599	403733	10685	6.79548	0.453144	0.105433	19959.5	0.499799	0.0120425	70783	77.554	1.40465	0.029159	0.279055	41.6919	17860.3	0.00922042	0.358493	0.150011	19557.6	0.079023	0.0731126	15365.2	7329.31	1.56504	6304.76	0.00757144	327.502	304035	2.2996	0.289368	0.111372	34993.5	0.502691	0.0212294	55132.6	1.00129
g1p_c	0.000161591	88499.7	453.007	0.0309976	273.605	84.6157	147.869	0.0154733	0.284143	23418.3	0.0426362	18.386	89.7555	0.0151335	14.4446	0.207276	2909.19	11.5752	0.065483	1.82478	2508.42	0.0343564	16.3539	0.0547092	0.680063	0.129884	0.0103648	466.599	0.0299729	185.493	115.905	165.547	0.0307613	359.874	0.156222	0.288857	381.952	0.0361784	0.538416	75.2996	0.0160274	0.0968517	88499.7	13.8212	0.0110558	1.83719	4806.36	0.0740663	0.0489179
g3p_c	6.98492e-05	452.838	60.1036	26.3248	102.546	10.8698	0.39376	0.000840683	0.0254131	54.584	11.2466	2.8174	11.6783	0.0511702	0.0171246	36.6446	161.382	24.1075	0.000304695	0.00320062	0.599077	0.0013312	18.6859	5.53377	16.0006	0.10822	0.0590724	58.0298	25.9294	134.436	10.8015	0.294426	0.000750913	35.7436	6.98492e-05	0.025651	8.08735	12.2367	4.05148	11.3473	0.0524485	26.6449	340.985	23.8867	0.000319209	0.00325794	0.0346573	0.0129827	3.87242
g6p_c	0.000222399	135.673	1.88544	0.187966	0.527351	0.742531	0.425089	0.0103387	0.203328	24.7667	0.00881223	0.0142619	0.161256	0.0117381	0.0145022	64.0783	3.11132	0.137841	0.000245309	0.00148073	2.01024	0.00221121	0.569588	0.635244	0.130276	0.170448	0.190123	1.65212	0.200252	0.325572	0.780842	0.42449	0.00744734	1.57354	0.0021644	0.20626	0.776682	0.00905312	0.176327	0.176793	0.0126983	46.8715	103.066	0.147162	0.000242255	0.00149294	3.72855	0.0168048	0.574155
glc_D_c	5.39858	4051.15	141.634	148.523	190.608	107.972	174.178	113.327	2320.73	283.438	264.813	1157.94	196.395	157.364	1216.42	202.063	360.538	116.742	258.662	110.65	468.985	181.836	241.1	872.775	170.506	4051.15	102.732	28.3268	29.7047	38.1216	21.5943	34.8356	22.6654	109.089	496.548	464.145	56.6876	52.9626	231.587	39.279	31.4728	40.4126	72.1076	23.3484	51.7323	22.13	93.797	36.3673	174.555
gln_L_c	0.0222824	273300	2460.42	50434.4	3868.96	5.12306	0.309145	148298	0.765328	531.028	10.1742	0.114305	21087.2	0.266615	0.422821	7.49024	273300	3671.9	0.936339	0.0222824	6569.7	148.925	2005.44	6.65197	59170	491.441	901.796	2253.48	9391.38	3102.63	4.81038	0.162776	25925.3	106337	0.218311	0.878004	462.336	6.4554	0.177484	15430.7	0.254353	4.94591	105170	2224.14	11.926	0.0225478	5317.02	1077.38	2.35372
glu_L_c	0.000159031	2.58155	0.341619	0.000159031	0.0393912	1.68463	0.00272232	0.000785272	0.0871815	1.42525	0.00591421	0.000841326	0.652464	0.0210774	0.0625791	0.542643	0.0208704	0.0171045	0.0104416	0.000560332	0.102842	0.0243544	0.0335184	0.287976	0.00252845	0.0352878	0.584231	0.344144	0.000546785	0.0320552	1.68787	0.00269739	0.00107185	0.0255678	0.187946	0.0782278	0.341562	0.0125527	0.00487495	0.649713	0.0219316	0.431178	0.0204891	0.0134789	0.00534294	0.000574068	0.155459	0.0385126	0.282181
glx_c	0.000103098	29278.4	0.399984	0.00755236	0.903207	630.649	0.00104978	29278.4	0.0033359	8.77869	0.00776961	0.000103098	8.48046	171.486	91.4963	371.394	0.321274	0.0331817	0.575744	0.499039	0.0311547	1.90795	3.11274	86.9375	0.162673	0.0588454	1256.96	0.319504	0.00721057	0.951346	522.678	0.000494788	42.6253	913.021	30.6299	0.00320411	0.215794	0.00989678	0.000394431	10.8921	167.142	33.5066	0.167612	0.0340759	0.0343014	0.510295	0.0567683	0.600937	12.0946
h_c	0.0642443	7.65256	0.142462	0.129293	0.151733	2.06074	2.56899	0.144842	3.72549	0.207975	5.13386	1.39351	0.0642443	5.21069	3.27415	0.177124	0.10987	0.100157	7.42194	7.63472	0.212276	4.01342	0.674928	2.63603	0.108446	3.25126	0.263559	0.146942	0.137545	0.114422	2.09316	2.64959	0.197629	0.132009	2.72925	3.71093	0.458417	4.99543	0.0987523	0.0689886	5.1653	0.253551	0.108344	0.100521	5.60459	7.63802	0.211298	2.11994	2.75534
h2o_c	0.0997835	1.21311	0.141541	0.149638	0.328931	0.612967	0.147309	0.157837	0.803653	0.238329	0.120102	0.128202	0.102617	0.103463	0.13094	0.354871	0.184701	0.19717	0.102936	0.11931	0.185785	0.130593	0.431106	0.653586	0.215558	0.27322	0.487882	0.143204	0.15506	0.263372	0.618321	0.147317	0.155352	0.198174	0.287692	0.823703	0.465496	0.121929	0.224738	0.10282	0.102243	0.513714	0.187723	0.197577	0.103719	0.119313	0.198123	0.170594	0.657205
icit_c	1.97349e-07	25.1582	0.0470107	0.000310545	0.00828527	23.3139	0.00891655	2.29326	0.00901591	0.223545	0.0010414	1.97349e-07	0.0595859	0.0572006	0.273834	15.6317	0.119336	5.04774e-05	0.00105084	0.00122716	0.000146391	0.0253589	0.269675	1.86449	0.000127541	0.00162411	25.1582	0.0459874	0.000376172	0.00341106	23.1088	0.00305384	0.00214944	17.918	0.356174	0.00966103	0.0212791	0.00126572	3.41672e-06	0.049659	0.0567574	7.8689	0.0483337	5.23623e-05	0.000313271	0.00124221	0.00030643	0.0196911	1.04549
lac_D_c	0.000292223	9436.85	283.874	4.80892	127.327	61.8943	1111.61	9436.85	235.627	103.079	377.596	1053.6	91.9699	9.73524	186.768	672.701	58.9734	159.957	0.00388335	0.024767	433.082	58.6486	115.893	122.569	30.173	379.386	111.803	60.6011	7.51155	27.4824	19.8137	223.952	1884.49	15.9671	45.1551	41.4429	28.2867	85.244	283.821	20.7642	15.1526	137.523	18.98	35.0083	0.000509539	0.0192602	84.3533	12.1525	25.7998
mal_L_c	1.10806e-05	1.65928e+06	1.54063	0.000307417	0.805974	1.50325	0.013163	1.42862e-05	0.00819311	89012.7	0.00196488	1.2994e-05	534.736	1.65928e+06	943.477	92.3694	5.02281	0.00547722	0.027383	0.00457719	6.60084e-05	0.00404161	1.59081	7.76031	0.00787478	0.00075204	0.0256718	1.45077	0.000263462	2.52421	1.47356	0.0061753	1.10806e-05	0.0448245	78502.5	0.00621251	0.616767	0.00267256	2.27524e-05	1669.19	1.10147e+06	38.5286	3.41467	0.00667958	0.00253707	0.00480345	0.000122732	0.00184377	5.26893
nad_c	0.0326499	2268.81	1.3912	4.58536	0.2829	2.37011	13.5603	77.7648	11.2259	0.194629	104.257	2268.81	0.0494473	0.0520835	0.0326499	0.25645	0.881341	1.5072	3.06603	15.2898	166.184	14.3491	0.505118	0.63817	0.358835	53.514	4.17684	0.657063	2.79686	0.0946152	1.73129	21.5436	113.088	2.09538	2.2491	15.8563	1.74931	51.3279	123.76	0.0558789	0.0538754	0.239716	0.497068	1.24838	55.0211	14.4313	151.213	58.1542	0.594175
nadh_c	0.00106049	1426.81	736.053	342.624	180.152	152.166	12.0167	0.160623	0.0205832	25.0124	0.00164662	18.3201	157.417	0.882513	2.68597	256.216	1426.81	44.4162	0.0683832	0.0018702	0.057532	0.0107729	14.5475	1.64238	1.24554	0.8167	0.509535	313.907	136.46	122.776	105.913	8.68527	0.0326564	31.2985	0.0237845	0.0123859	4.33768	0.00107893	398.779	77.8111	0.869131	100.368	417.966	32.4269	0.0023676	0.00189106	0.207987	0.00372392	1.31338
nadp_c	0.0139986	5270.59	2.32333	202.743	1.24131	7.91149	259.421	243.91	42.2827	0.0139986	2374.12	1610.18	0.230569	17.4014	0.503584	11.2029	2.6488	16.7819	65.5778	12.452	33.0993	985.331	783.69	29.8128	5270.59	968.605	79.5552	2.28307	199.815	0.363114	3.7819	118.455	129.127	1690.74	1.33815	43.9698	0.0382891	573.812	238.519	0.281387	14.9022	8.43148	2.43234	13.7616	98.6486	11.9707	26.1498	426.829	17.2966
nadph_c	0.000287554	6534.98	16.0365	6534.98	57.2408	144.84	3.22933	0.00751052	0.00918873	0.311869	0.0269491	0.156776	16.4165	25.7278	5.09936	1583.02	108.355	7.52918	0.0463039	0.000287554	0.00671941	0.0583587	542.752	28.5605	2980.35	0.231801	0.730731	14.4705	1223.47	44.0488	78.581	0.64131	0.001293	3524.87	0.103278	0.00589939	0.0667077	0.0209675	10.2665	9.57102	22.4081	469.249	44.477	5.60805	0.000676335	0.000302064	0.00829395	0.00879876	18.7365
nh4_c	0.0134654	95.5078	26.2681	70.2431	65.369	0.0134654	69.4145	64.2834	6.25387	12.3056	43.9111	74.7976	24.7528	52.1385	18.4787	0.0606674	51.991	72.331	57.2893	72.4428	52.4111	40.2669	65.892	0.0811166	71.4934	70.0078	28.7107	25.5243	70.4344	68.0981	0.0163985	69.3541	66.4405	46.7629	12.712	7.57281	27.5509	26.4433	83.4723	22.6426	51.5577	0.159125	40.4303	71.383	65.4912	72.4151	44.9552	37.3443	0.0792626
o2_c	8.59352e-07	2536.21	1500.74	2023.17	1817.77	1.1164e-06	36.6681	2346.19	139.695	1307.35	997.991	2536.21	2314.22	2397.63	1894.07	1359.27	1887.71	2309.3	1568.87	1820.53	1858.46	1660.12	1531.12	8.17096e-06	2324.95	824.727	1729.16	1476.26	1944.32	2097.79	8.59352e-07	35.9225	2358.09	1527.48	1191.05	109.895	480.119	934.911	2274.77	2272.61	2367.1	752.501	1902.62	2304.94	1523.86	1818.76	1736.12	1235.01	9.35458e-06
oaa_c	9.90165e-05	27.7065	0.337552	0.0271573	0.0337837	0.171544	0.217393	0.310868	0.19624	0.698255	0.625401	9.90165e-05	0.0239122	0.0114176	0.0785299	0.422572	0.0191471	0.0111526	0.0355778	0.122307	0.0247744	0.125624	0.75576	0.93737	0.0122379	0.144673	27.7065	0.3275	0.0293132	0.0115863	0.164329	0.210907	0.243242	1.37758	0.767948	0.206752	2.23823	0.749423	0.000802797	0.0327681	0.0119672	0.412074	0.0362462	0.0114852	0.0242859	0.122488	0.045725	1.38883	0.979257
pep_c	0.00194355	892.092	1.14538	0.145002	0.102096	25.7098	0.149538	0.0257668	0.0713954	3.61727	0.0698782	0.00364541	0.0205283	0.00995057	0.0283502	8.76375	892.092	0.00642147	0.00194355	0.0151728	0.0129987	0.0160382	1.45116	31.6984	0.0396892	0.0644634	0.612404	1.24044	0.158852	0.0737665	33.2023	0.141664	0.0247122	0.23437	0.0170124	0.0725927	1.08995	0.078184	0.0152132	0.023009	0.010924	13.5865	179.422	0.00641722	0.00290226	0.0152075	0.0152319	0.124422	34.4553
pi_c	0.00053997	24.8903	0.0571344	0.00689785	0.338522	0.0730539	1.23473	21.2798	3.90343	0.399579	2.68539	2.60057	0.00949624	2.94326	4.94492	0.73887	6.27457	0.00938317	2.4297	0.239538	0.00053997	3.31184	0.075297	0.184244	0.0562122	0.136469	1.38092	0.0736966	0.00740584	0.507467	0.0762157	1.19867	18.7296	0.00665895	12.59	3.99771	0.212514	2.65768	0.181242	0.0155165	3.05501	1.03734	9.3919	0.0103016	3.5969	0.236837	0.00111238	5.28238	0.211639
pyr_c	0.000469984	9126	38.5072	0.00736942	0.00160186	167.928	5.75729	0.000496902	0.115726	0.470502	0.0211975	0.00245629	0.158399	0.0329222	0.0850094	0.256872	9126	0.0215839	0.0289801	0.0162398	0.0120824	0.00565224	83.7552	645.65	0.0018086	0.158115	0.0992155	46.5731	0.00829502	0.000976926	208.4	5.24786	0.000469984	0.023745	0.0554756	0.111552	0.0972699	0.0219807	0.0201791	0.165162	0.0346373	0.534359	2.17701	0.0215187	0.0206261	0.0163855	0.014089	0.00495497	730.332
q8_c	0.00087464	1176.7	186.239	1176.7	0.0137589	11.4184	54.0582	638.465	24.5922	51.9628	33.1361	1.02383	3.59181	0.00087464	792.451	0.560069	0.0494137	0.631193	501.977	3.74378	293.533	915.014	245.906	0.332585	359.518	85.1793	11.9579	64.8004	306.165	0.0146333	0.870639	35.7561	152.911	195.233	140.741	23.2541	19.2943	36.0814	42.384	1.87026	0.000943172	0.0929369	0.0446415	0.627712	274.075	3.53027	75.1648	331.398	0.119253
q8h2_c	2.41151e-05	2315.41	0.00414979	0.0747315	8.18103	52.6066	3.51463	0.000205598	45.914	0.00472036	0.00166269	2.41151e-05	1358.24	0.000270144	2315.41	458.464	109.61	0.000169499	381.775	0.000438624	0.00299661	92.2564	524.664	168.78	0.000255372	0.00397577	0.00210875	0.00191293	0.00353022	8.02456	48.3426	0.0567301	5.43633e-05	0.00421097	212.369	22.7716	0.0116185	0.00184644	0.000425195	302.488	0.000310956	148.956	63.1246	0.000171808	0.00694416	0.000438966	0.00127786	0.0114294	81.6517
r5p_c	0.00100623	9896.74	0.0111498	0.0199645	0.134349	0.0846785	0.00135389	9896.74	124.254	0.0803439	11.2842	0.632731	0.00115352	0.00897872	0.0353133	1.14522	0.0126126	0.0166308	0.0424544	6.55872	0.020157	1.59529	0.0134192	5.03551	0.0598181	53.2467	0.921271	0.0146323	0.0386572	0.0767742	0.101429	0.00145275	2050.81	0.0309204	0.0260761	130.322	0.0198467	15.93	0.0812867	0.00190739	0.0109453	0.38474	0.116721	0.0161813	0.0655319	6.56821	0.0246552	338.475	6.40209
rib_D_c	0.00189991	1.49683	0.00988634	0.0394082	0.0759752	0.538603	0.00394154	0.138448	0.819878	0.0488739	0.121451	0.0640319	0.00240954	0.00422097	0.00189991	0.21834	0.242397	0.0277498	0.100306	0.0591682	0.0205034	0.168383	0.0711962	0.30022	0.0631663	0.11779	0.418948	0.0123206	0.0623426	0.0504803	0.603692	0.00419872	0.137593	0.199243	0.0672674	0.842309	0.0412899	0.125262	0.0753945	0.00367038	0.0048528	0.292512	1.49683	0.0272352	0.122428	0.0591708	0.0250224	0.227624	0.302569
ru5p_D_c	0.00219059	1560.05	39.9885	0.00219059	0.0132558	0.0229471	1560.05	512.272	32.386	0.225507	0.885661	0.0322739	0.295074	0.0057607	0.00378878	0.0471352	0.00555575	114.436	0.00723379	0.543022	424.745	0.0683335	0.193441	0.335901	0.0142331	4.45056	2.57481	33.7499	0.00378306	0.00797257	0.025111	912.732	106.3	0.0509714	0.00829721	33.0985	0.0720332	1.30631	0.00954537	0.435261	0.00652286	0.0170464	0.0256835	95.7097	0.0120283	0.547574	353.396	14.7455	0.429081
s7p_c	0.00107627	3.26286e+06	0.0932049	0.00107627	0.00608923	0.0363916	0.243483	3.26286e+06	9400.07	0.904515	7.14473	0.0393126	0.00390786	0.00124124	0.0207689	0.48359	0.00377471	0.104234	0.0279269	569.083	0.239381	0.225887	0.0252305	0.109745	0.00687681	5140.53	23.903	0.111491	0.00199188	0.00230971	0.0394498	0.303085	663448	0.0426011	0.0139351	9824.7	0.0149375	9.90018	0.00551498	0.00815019	0.00159923	0.222116	0.410673	0.102367	0.0611975	637.052	4.35298	169911	0.154868
succ_c	0.000839699	1810.99	35.8033	0.00126377	0.567227	0.132629	1391.31	0.0238669	233.273	35.7484	4.46749	0.0150399	98.7157	1810.99	261.985	16.3095	2.30773	0.00685543	106.37	0.0347561	0.000839699	625.033	0.831011	4.38452	0.00961827	0.0333795	0.186949	44.8246	0.00127836	0.632036	0.549916	1318.42	0.0223716	0.0378978	381.889	225.867	0.17164	4.71149	0.00419942	132.503	1762.15	21.0023	0.850696	0.0072076	502.388	0.0357951	0.00155179	121.322	7.67105
succoa_c	0.939133	1.02188	0.982818	0.999727	0.993256	1.01579	0.979774	0.996491	0.961914	0.987271	0.975643	0.999926	0.991255	0.996287	0.975329	0.992036	1.00013	0.999066	0.979824	0.98797	1.00005	0.994091	0.992191	0.987888	0.99944	0.991083	0.965748	0.982563	0.999761	0.995148	1.01701	0.979732	0.996788	0.99984	0.939133	0.961919	0.987979	0.975189	0.999939	0.990955	0.994952	0.993284	1.00019	0.99902	0.979773	0.987935	1.00014	0.991109	0.990447
xu5p_D_c	0.0064508	4020.85	109.944	0.0591555	0.0626815	0.228308	4020.85	1382	59.2944	1.91709	1.91875	0.0693247	0.831326	0.0145953	0.0064508	1.20796	0.240962	318.243	0.0139364	0.0343028	1166.63	0.0234828	0.905518	0.742392	0.0342442	5.09207	5.45152	92.3625	0.0604996	0.0407239	0.214891	2340.67	285.978	0.686808	0.0197165	60.7423	0.35524	2.92537	0.028371	1.2024	0.0162219	1.11949	1.10297	266.169	0.0204756	0.0366886	972.744	33.4647	0.944383
ppi_c	2.05392e-05	175236	0.00623118	0.28064	37.9221	83.6048	315.983	29121	116.824	0.0169648	262.036	9245.45	0.0511895	196.573	592.049	479.78	175236	2.82829e-05	518.268	507.684	0.000274045	31623.1	0.104398	0.310127	11.0317	0.120293	168.819	0.00579052	0.296717	49.8365	96.6541	313.28	23203.2	0.0571725	723.006	117.623	0.0373882	285.676	0.131562	0.155271	199.869	209.786	85018.6	2.57753e-05	379.464	496.437	0.000172183	63409.5	0.439761
ac_e	0.167706	2.42916	0.179737	0.169226	0.16829	0.226823	1.45084	0.16801	0.182655	0.19564	0.338181	0.177947	0.27868	0.179642	0.455216	0.176727	0.16838	0.183775	1.97702	1.45431	0.170444	0.173471	0.6909	0.46995	0.168929	0.17027	0.178618	0.178986	0.169369	0.168288	0.220145	1.45173	0.168	0.181791	2.42916	0.182655	0.23434	0.323579	0.198912	0.312745	0.179605	0.193188	0.168215	0.184225	2.31667	1.47342	0.169831	0.168401	0.519679
acald_e	0.130041	11795.9	1.07239	3.32998	0.539563	1.67603	0.223803	0.131539	0.28141	0.552872	0.204018	0.284611	0.201286	0.207292	0.469864	957.844	5.38905	0.27499	3.70817	0.204001	0.204788	0.202671	0.212509	1.48178	0.203673	9.26	0.820428	1.07156	3.33182	0.540208	1.6758	0.230808	0.130041	0.544403	1.25302	0.240462	0.583508	0.2047	0.584747	0.198364	0.208002	11795.9	5.38846	0.254577	0.205091	0.204007	0.206909	0.195839	1.48073
akg_e	0.0804452	4.13876	0.0930612	0.0877315	0.0901792	0.445948	0.103879	0.0905124	0.385213	0.173249	4.13876	0.0907091	0.0970703	0.126583	0.161066	0.115545	0.0898563	0.0895149	0.0984367	0.482709	0.0918642	0.0997661	0.140526	0.457326	0.0901696	0.333196	1.27653	0.0932854	0.0876776	0.090106	0.444406	0.103579	0.0905111	0.0959738	0.128528	0.421033	0.218943	3.90674	0.0904277	0.0987313	0.127723	0.160639	0.0899018	0.0895117	0.0973927	0.484818	0.0948575	0.0963166	0.489326
co2_e	0.0282213	2.99253	0.0420333	0.0282213	0.0352194	0.146897	0.113318	0.0439288	0.445568	0.179726	0.177899	0.0295185	0.0300975	0.0286071	0.0885574	0.037068	0.0368291	0.0306429	0.0390981	0.031907	0.0754917	0.111152	0.35312	0.0431554	0.0282973	0.13494	0.372331	0.0429033	0.0299395	0.0322749	0.145655	0.113658	0.0441742	0.0509109	0.0661379	0.46148	0.824399	0.180083	0.0368845	0.0305598	0.028751	0.0501507	0.0410836	0.0307273	0.0401581	0.0319217	0.0837668	0.0952351	0.0427227
etoh_e	0.0686199	2.09934	0.393108	0.8553	0.438797	2.0894	0.791761	0.0686199	0.0777257	0.390711	0.0696066	0.0703814	0.0786775	0.158115	1.82865	0.147595	0.333353	0.207577	0.440011	0.0696521	0.0695549	0.0697217	0.646367	1.41041	0.0843348	0.331899	0.204059	0.398715	0.88324	0.384682	2.09934	0.600525	0.0688187	0.155712	0.482591	0.0713776	0.362061	0.0696084	0.078538	0.0726168	0.163247	0.161817	0.33114	0.173127	0.0696453	0.0696549	0.0695621	0.0696007	1.43111
for_e	5.36928	679.474	112.246	109.433	124.214	114.572	122.296	365.184	194.113	567.813	199.241	280.517	347.417	672.936	133.49	110.708	109.658	679.474	135.608	107.386	189.688	137.878	326.226	127.458	128.93	115.575	401.476	22.4491	21.8866	24.8428	22.9144	24.4592	73.0369	61.7686	36.8943	38.8227	113.563	39.8482	56.1035	69.4835	134.587	22.1417	21.9315	135.895	27.1216	21.4771	37.9375	27.5757	25.4915
fru_e	5.09593	2590.08	104.244	141.5	221.545	106.61	101.919	114.623	1879.88	116.155	391.831	329.657	378.83	117.229	676.885	184.755	284.632	322.672	176.23	162.425	222.854	2590.08	119.904	391.353	219.906	255.949	121.796	20.8487	28.2999	44.3091	21.3219	20.3837	22.9246	21.0406	70.9062	375.976	23.231	78.3661	65.9314	75.766	23.4458	36.951	56.9265	64.5343	35.246	32.4851	44.5708	518.016	78.2707
fum_e	0.753334	34581.8	112.166	156.979	247.223	352.202	79.1814	144.601	104.13	122.711	158.51	68.9586	367.208	377.91	34581.8	990.749	49.9264	221.828	6203.27	368.095	686.282	530.256	187.909	106.951	228.497	89.3333	116.746	32.5233	32.932	50.5623	73.0811	19.296	32.0644	31.836	22.4248	18.8622	28.6999	38.6959	20.3508	74.7864	76.2163	198.256	20.9186	46.3266	1242.1	74.9441	137.25	105.902	21.7578
glc_D_e	0.836656	4.88046	4.02466	4.46848	3.06675	2.79781	2.42997	4.11533	2.5662	2.71399	4.79144	4.75911	4.37109	4.82725	4.86175	4.72357	3.23715	4.86305	4.88046	4.83903	3.76654	4.78407	4.53044	3.93548	4.5513	2.5839	1.96342	4.01221	4.42874	3.54643	2.77207	2.43074	4.14678	3.02463	4.80775	2.5301	0.836656	4.77878	4.32395	4.30915	4.82028	4.66467	3.0337	4.86308	4.87136	4.8389	3.6165	4.03329	3.91934
gln_L_e	5.09911	3403.86	669.819	601.672	274.509	101.982	296.11	351.75	144.714	369.085	1788.93	1021.82	192.372	310.174	109.061	2339.84	152.07	130.301	3403.86	143.775	148.221	120.495	717.863	566.363	160.56	2477.38	136.306	133.964	120.334	54.9018	20.3964	59.2221	70.3499	45.7377	20.7655	28.9428	73.817	357.786	204.364	38.4744	62.0348	467.968	30.4139	26.0602	680.771	28.755	29.6441	24.099	113.273
glu_L_e	0.038195	0.7754	0.0590794	0.0394334	0.0453019	0.693195	0.0475954	0.0429391	0.241939	0.172171	0.0685259	0.042238	0.317435	0.0594107	0.0604314	0.278345	0.0439709	0.0433539	0.0868916	0.0434408	0.084497	0.121798	0.0578499	0.404867	0.0412034	0.0742173	0.159448	0.0596784	0.0394562	0.0443027	0.69297	0.0476756	0.0429607	0.0432216	0.348076	0.215953	0.113101	0.104635	0.0382307	0.341693	0.0600135	0.271732	0.0437451	0.0432918	0.0622105	0.0434535	0.107242	0.134448	0.405203
h_e	0.138031	0.976678	0.13845	0.203859	0.14603	0.335713	0.252326	0.161652	0.457812	0.264669	0.568453	0.147981	0.138031	0.185258	0.276865	0.400557	0.18282	0.143006	0.199423	0.314126	0.14715	0.157663	0.263866	0.411956	0.181473	0.453303	0.604376	0.138549	0.209263	0.143466	0.364204	0.252089	0.166207	0.33066	0.386669	0.470802	0.514207	0.592299	0.157672	0.13822	0.192142	0.598537	0.188227	0.143345	0.224263	0.31462	0.152234	0.246315	0.416762
h2o_e	0.567559	1.15582	0.628591	0.625547	0.630269	1.12075	0.643023	0.576949	0.757281	0.615709	0.578681	0.568396	0.573044	0.567593	0.600714	0.700762	0.65871	0.586133	0.571518	0.603167	0.663587	0.610536	0.699788	0.818563	0.594584	0.79759	0.580782	0.631105	0.632009	0.613037	1.12621	0.643036	0.576544	0.574867	0.682134	0.761779	0.688155	0.579755	0.571225	0.573882	0.567582	0.776835	0.661974	0.58621	0.573398	0.603173	0.677436	0.668872	0.820014
lac_D_e	0.314135	6857.74	110.052	230.46	249.71	6857.74	107.704	3.21931	519.503	164.008	131.514	1.81844	172.263	55.5033	727.491	0.758019	130.138	311.984	2.79661	103.411	233.915	417.252	694.008	126.898	5.98391	279.792	93.793	24.1403	58.9677	54.8298	1371.54	28.6785	6.53857	6.85774	27.4862	99.331	42.9008	32.4053	27.3766	39.6053	21.9862	0.758471	35.3674	87.8301	23.7058	25.7373	47.99	87.4128	29.8254
mal_L_e	5.45456	3948.86	410.636	252.017	153.818	160.544	133.467	159.342	210.568	435.606	183.597	140.902	351.755	2025.99	203.08	3948.86	550.195	138.099	167.23	158.64	364.848	109.387	439.023	401.557	161.753	109.091	129.803	82.1271	50.4033	30.7636	32.1089	26.6933	31.8684	52.5354	140.635	42.1137	87.1212	36.7194	28.1805	70.3509	405.197	789.772	110.039	27.6198	33.446	31.7279	72.9696	21.8774	80.3113
nh4_e	0.0309261	8.80851	7.93129	8.3598	8.29883	0.0309261	8.42946	8.42783	5.95005	2.76234	7.95413	8.51845	3.86633	7.93376	7.09264	0.227462	7.53552	8.46265	8.11159	8.48086	7.70081	7.12902	8.04169	0.401799	8.47442	8.34342	6.96596	7.911	8.36945	8.37032	0.0320326	8.42845	8.44298	7.86507	1.7521	6.19243	4.89354	7.2895	8.65274	3.59879	7.91407	0.360384	6.81249	8.4132	8.3244	8.48067	7.31834	6.94655	0.398142
o2_e	0.00362686	31.1215	23.9373	27.9721	24.8524	0.214839	1.64996	28.7902	2.11501	28.4409	12.1704	30.5843	28.6086	31.1215	30.2273	18.703	28.55	29.9848	22.0963	26.631	23.5532	21.7898	22.4155	0.00362686	28.7908	14.1496	23.0859	23.7396	27.4899	27.2081	0.214839	1.63033	28.8967	23.7743	26.3079	1.6925	24.1835	11.4157	28.6073	28.2462	31.11	11.4986	28.614	29.9667	21.653	26.6192	22.2598	17.142	0.00362688
pi_e	0.221357	1.94504	1.22334	1.21044	0.719667	0.632828	0.969633	1.66275	1.28479	1.51945	1.07767	1.68827	1.23718	1.88456	1.88118	1.71898	1.71326	1.25794	1.94504	1.60652	1.49494	1.90002	0.322177	0.736913	0.628971	1.77863	0.627338	1.22521	1.20324	0.739078	0.612442	0.972756	1.66211	0.345677	1.90911	1.27904	1.43037	1.03034	1.23406	1.23765	1.88136	1.70187	1.74696	1.25727	1.94013	1.60585	1.48733	1.8341	0.757108
pyr_e	0.0472732	493160	1.69207	0.17996	1.84366	397446	2.08008	1.02434	1.46523	1.21811	0.159658	0.0486654	0.575889	0.231997	0.197242	1.38578	0.778751	0.143592	0.91858	0.111657	0.0956303	0.0617076	1.30241	0.350254	1.83542	0.463949	1.82472	1.69984	0.196936	0.985622	493160	2.06787	0.961748	0.0985855	0.396487	1.41682	0.490464	0.1636	0.065594	0.590814	0.240834	2.06153	0.693073	0.143318	0.645504	0.112214	0.103484	0.0598173	0.350274
succ_e	0.00616023	238130	0.260916	0.00616023	0.126654	0.00998717	0.672039	0.0544717	0.23127	0.0719043	0.274656	0.00677892	0.180547	0.0524973	0.248836	238130	0.609462	0.0137778	0.155369	0.0133972	0.00774645	0.190628	0.708011	0.0631934	0.0192188	0.0348114	0.489296	0.26171	0.00617083	0.132286	0.0163109	0.656773	0.0521088	0.080537	1.39211	0.236917	0.0313769	0.290464	0.0061674	0.180855	0.054177	94848.8	0.415759	0.0142013	0.211386	0.0136137	0.00948482	0.430621	0.0648758
e4p_e	0.201119	789.689	0.34632	0.210824	0.221351	1.37932	1.14525	0.215646	0.256904	0.271365	220.523	0.289585	0.251076	0.210292	0.208971	0.297644	0.280295	0.213885	0.211068	237.726	0.500055	0.210378	0.214696	0.218672	0.294515	449.924	33.1287	0.375703	0.210851	0.221708	1.48234	1.19174	0.215239	0.21476	0.205151	0.256636	0.214084	177.502	0.231127	0.249084	0.210497	0.247993	1.54396	0.213844	0.211209	231.273	0.339776	0.25361	0.221676
s7p_e	0.00165463	842210	0.199018	0.00685023	0.00999662	0.00785296	1.67041	842210	0.18343	0.681091	8.68821	0.0104032	0.0102762	0.00302751	0.00584652	1.06079	0.00670412	0.0993264	0.0552874	19.3896	0.497229	0.456281	0.0315261	0.121822	0.00970675	2943.66	9.7216	0.234719	0.0125739	0.00391547	0.0084851	2.03276	169886	0.0121254	0.0273352	0.183432	0.0164747	11.3375	0.00165463	0.0211516	0.00385088	0.551503	0.556599	0.0976573	0.117721	20.0382	4.84144	76521.6	0.167332
ru5p_D_e	0.0915433	1269.05	215.332	0.0915433	0.161042	0.188381	0.24498	1269.05	0.412855	0.57212	1.48189	0.17501	0.296846	0.122496	0.167247	0.223359	0.104471	9.45647	0.103859	0.797697	851.9	0.374824	1.35881	0.564304	0.16828	0.35739	2.42743	181.913	0.100289	0.148307	0.19517	0.244974	265.981	0.29267	0.130121	0.412897	0.320799	1.74847	0.168215	0.319125	0.125796	0.169811	0.212699	9.27921	0.135716	0.800195	710.883	4.3909	0.617087
oaa_e	0.00727584	121.354	0.128748	0.0780747	0.147071	0.0442166	0.115577	0.173078	0.604206	0.239435	0.345799	0.00727584	0.0198443	0.0367709	0.117034	0.425194	0.0134026	0.0223241	0.0821293	0.133135	0.0438927	0.193401	0.321979	1.04126	0.0131865	0.0515113	121.354	0.125024	0.084071	0.0509347	0.0426429	0.112247	0.135777	0.500885	0.315655	0.638578	0.840775	0.419382	0.00731243	0.0247945	0.0384016	0.413835	0.0192729	0.0228398	0.057168	0.133329	0.0772035	3.00395	1.09787
succoa_e	0.952329	1.01129	0.99334	0.999878	0.996914	1.00815	0.990599	0.99818	0.972935	0.995133	0.985263	0.999964	0.996444	0.997533	0.985333	0.995744	1.00009	0.999238	0.982171	0.990543	1.00003	0.996094	0.994486	0.991853	0.999485	0.993971	0.973544	0.993241	0.999893	0.99778	1.00877	0.990579	0.998335	0.99998	0.952329	0.972938	0.995404	0.984988	0.999971	0.996322	0.996645	0.996411	1.00013	0.9992	0.982127	0.990516	1.00009	0.994122	0.993575
accoa_e	0.1317	25.0996	0.39118	0.205539	0.1317	0.196622	12.7632	0.186597	0.265553	0.220251	0.463292	0.262627	0.192832	0.190791	0.344421	0.148343	0.225357	0.228929	0.256023	0.207095	0.324549	0.135848	0.508343	0.950672	0.168145	25.0996	0.265565	0.418876	0.214714	0.171656	0.196583	13.099	0.186662	0.244761	0.254243	0.265996	0.235733	0.469984	0.6284	0.191792	0.19159	0.27275	0.235668	0.22948	0.284097	0.206991	0.33112	0.134416	0.837678
dhap_e	0.0631828	9.5851	1.46513	3.71921	7.76336	1.83916	0.590743	0.0723246	0.509438	9.12487	0.875498	0.327176	0.462469	0.173721	0.206576	0.739131	0.621234	0.732435	0.0631828	0.153002	0.277208	0.168016	0.941746	0.270645	0.316178	0.250644	0.240528	1.45129	3.75614	9.5851	1.848	0.581938	0.0682609	3.33781	0.12067	0.518727	2.61991	0.936223	0.436452	0.458488	0.1766	0.731214	0.651838	0.729504	0.0633662	0.153015	0.268048	0.230301	0.269458
3pg_e	0.0763958	2.19324	0.111104	0.131785	0.138906	0.41904	0.379663	0.0924297	0.148083	0.0816904	0.0986371	0.0883755	0.0776879	0.0926945	0.0821231	0.156629	2.19324	0.0822669	0.0763958	0.0786876	0.200707	0.0835855	0.103141	1.07054	0.0948782	0.0959749	0.281832	0.113347	0.141502	0.109633	0.4607	0.378469	0.0906076	0.140177	0.0809363	0.150025	0.0838314	0.102884	0.357664	0.0784091	0.0942461	0.269284	0.828199	0.0822532	0.076524	0.078699	0.232324	0.168819	1.15011
f6p_e	0.0934801	6.64136	5.63669	2.78085	2.39813	1.60869	0.274782	0.146273	0.945298	0.458896	0.144653	0.15494	0.809888	0.17064	0.241269	6.64136	0.999536	0.415575	0.107524	0.140202	1.27565	0.116725	2.71156	0.687969	0.425575	0.840349	1.93684	5.18512	2.86287	1.76916	1.62355	0.274102	0.135155	0.163972	0.124535	0.948703	0.396429	0.145338	0.406641	0.847253	0.17427	6.38058	1.77712	0.427159	0.106248	0.140819	1.40283	0.168245	0.647795
g3p_e	0.0835575	1006.75	19.8581	12.5093	113.039	0.432499	0.179755	0.0845078	0.103284	162.182	7.91007	3.32223	7.58083	0.103009	0.0852274	11.6226	352.669	9.75176	0.0835627	0.0985623	0.73733	0.0849094	44.9665	0.889545	1.03806	0.498401	0.27584	19.3403	12.3476	149.174	0.430953	0.155904	0.0844239	17.8885	0.0842234	0.103465	19.2141	8.57554	4.80667	7.37835	0.103476	9.12145	755.691	9.67836	0.0835857	0.0989233	0.121125	0.0938583	0.673913
pep_e	0.0965703	540.617	0.948204	0.151866	0.136693	0.717198	0.882967	0.113109	0.122922	0.653239	0.143338	0.10061	0.118803	0.105708	0.166087	2.69006	3.33539	0.110602	0.0965703	0.109315	0.107819	0.106469	7.18998	479.442	0.149309	0.117871	0.442813	0.997566	0.156384	0.126817	0.726071	0.837535	0.112526	0.226464	0.101942	0.123297	0.418202	0.148446	0.104796	0.121409	0.106466	3.07808	3.26239	0.110589	0.0994598	0.109341	0.10949	0.153373	521.279
2dda7p_e	0.437428	2.4906	0.61568	0.474623	0.710998	0.551592	0.545723	0.437529	0.673429	0.481745	0.556153	0.437761	0.443533	0.43752	0.437825	0.790063	0.608036	0.439738	0.437435	0.442736	0.449824	0.438133	0.488916	0.837131	0.464615	0.577236	2.4906	0.637403	0.477793	0.620547	0.556359	0.544305	0.437531	0.469856	0.438215	0.679487	0.461435	0.567139	0.438502	0.444001	0.437528	0.780883	0.68673	0.439725	0.437428	0.442746	0.448604	0.473819	0.889736
adpglc_e	5.11667	1853.56	1853.56	298.228	280.497	711.705	184.665	205.447	304.897	156.209	137.53	102.333	120.626	1600.81	216.66	109.617	253.892	699.986	800.201	135.56	203.852	111.286	280.528	368.102	275.668	942.923	203.514	370.713	59.646	56.0995	142.347	36.9332	41.0897	20.6681	49.4528	60.9793	31.2425	27.5061	20.4667	24.1252	320.163	21.9236	50.7786	139.998	160.071	27.1122	40.7703	22.2571	73.6205
rib_D_e	0.00346278	5.01646	0.0165375	0.0111911	0.0367155	0.799764	0.00378881	0.0191043	0.619693	0.21331	0.648432	0.0373691	0.00346278	0.00951888	0.00575236	0.109109	0.0278245	0.0420045	0.0298908	0.0815433	0.0155971	0.087108	0.0507188	0.0302054	0.00779214	0.123302	0.536908	0.020039	0.0159152	0.0251156	0.972256	0.00383008	0.0190065	0.0501322	0.103282	0.647029	0.176682	0.672579	0.0437848	0.0036143	0.0105746	0.151423	0.145764	0.0412367	0.0359676	0.0815471	0.0184376	0.120892	0.0304122
ACALD	0.000122474	740.571	0.00496281	0.0514618	0.238099	0.0286173	0.00475471	740.571	0.209134	0.00726434	9.88478	0.249423	0.00121751	0.224016	0.223531	0.0721766	0.00758163	0.00650864	3.08592	0.190612	0.0146276	0.341647	0.00600456	0.195484	5.96228	0.19449	3.97454	0.00129549	0.0249009	0.0681871	0.00807208	0.00102347	259.709	0.0108172	1.3104	0.0443125	0.00412172	2.06493	0.00209716	0.000364226	0.0473322	0.0253515	0.00440606	0.001285	0.326838	0.0373396	0.00310371	0.54653	0.0505338
ACALDtpp_ex	0.00873823	4338.55	0.102416	2.04493	0.280159	0.565863	192.989	4338.55	164.639	667.672	304.66	238.988	163.822	258.257	0.0585185	7.5254	0.0298844	170.04	107.853	217.267	334.038	1323.05	170.607	0.215366	143.149	88.0841	151.135	0.056241	0.39511	0.016849	0.118493	38.398	867.888	40.9319	15.8583	34.472	132.612	60.8091	31.9327	32.838	51.5875	0.105513	0.00873823	35.4427	67.423	43.4493	66.7422	265.492	0.0617664
ACKr	0.000501787	1194.23	161.417	211.673	274.176	207.917	0.00248218	1194.23	0.046245	57.7648	186.051	241.802	66.0557	365.223	93.7894	29.0042	949.428	72.7902	196.272	203.189	523.787	728.63	140.02	55.7137	739.008	151.778	274.282	39.3493	43.1416	56.0197	42.1186	0.000501787	252.725	8.7408	65.6174	0.00926248	25.2744	37.0815	43.842	11.9386	73.0548	5.82541	243.316	15.2649	7.91176	40.5959	118.646	163.836	10.6926
ACONTa	0.0889028	17086.6	969.82	151.424	280.309	4.54376	310.83	376.579	140.09	347.672	1001.35	397.533	386.017	384.606	728.974	17086.6	471.65	242.49	296.13	338.233	325.202	436.645	4506.22	1250.52	1071.04	140.733	0.0929957	193.949	30.236	57.3878	1.03642	62.2171	84.8775	8.04544	143.642	27.5897	52.0683	199.917	78.0322	77.0873	76.9352	4181.64	94.5424	48.4875	59.2779	67.6451	64.5376	86.6959	259.344
ACONTb	3.22397	10829.7	200.414	153.604	132.721	86.2387	290.713	488.594	108.975	184.339	675.375	252.476	157.226	1022.72	105.194	77.7476	487.052	937.968	193.722	840.239	10829.7	714.773	112.011	175.929	218.08	140.387	703.964	40.1113	30.7129	26.6864	17.3825	58.2146	131.352	14.015	72.1063	21.7561	35.6499	134.904	50.49	31.4181	204.533	23.2738	98.3013	187.59	38.7957	168.046	2165.67	143.734	37.1052
ACt2rpp_ex_H	0.0358444	5844.48	3238.67	167.817	991.015	197.749	0.883714	153.419	0.721084	346.36	341.744	450.435	104.531	21.5008	37.2128	197.733	884.94	173.674	9.70324	2033.87	5844.48	717.933	79.076	78.5235	349.385	119.144	522.354	647.952	33.5522	198.405	39.7879	0.171437	30.6449	35.7962	17.0128	0.144783	66.0205	70.0325	91.6262	20.0612	4.35175	38.8112	177.013	34.7151	0.543125	404.735	1169.25	150.605	14.329
ADK1	0.070031	1708.13	1.09293	147.72	122.677	144.11	4.54725	295.735	24.1265	0.912301	116.655	140.538	0.809387	122.746	1708.13	11.9164	136.997	6.45602	288.124	90.6569	0.497388	18.0031	3.44474	309.998	145.431	77.5646	459.278	0.281619	30.3947	25.5688	29.2979	0.986795	59.2454	1.54335	117.616	5.10317	1.03367	23.5571	18.8283	0.241169	25.6621	5.54986	28.4677	1.28931	36.5447	17.848	0.106126	8.68604	66.8823
AKGDH	2.68307	2144.28	231.653	429.702	114.924	370.391	2144.28	326.087	320.589	426.375	154.999	243.584	119.292	136.364	248.637	446.811	79.2856	272.246	141	133.138	434.293	441.107	115.273	379.953	205.894	180.495	364.55	67.9278	109.353	24.7911	81.1829	431.25	65.2363	119.501	89.62	64.0509	96.6088	31.0008	30.3804	26.5343	27.2732	102.759	31.2953	55.4525	28.2056	26.6259	86.7807	88.3142	75.3994
AKGt2rpp_ex	3.68329	3158.9	135.715	2519.79	228.646	76.6268	101.594	191.913	141.628	216.02	434.487	111.774	327.088	810.307	94.8428	226.373	224.652	223.672	68.0926	132.561	153.828	143.414	566.194	88.949	269.899	246.173	1160.09	27.1256	503.456	45.9387	15.2907	20.1703	38.1395	33.1986	21.5885	27.874	40.9407	89.1955	25.8853	65.3512	162.582	43.7025	44.9375	44.7323	15.4336	26.4887	30.7304	35.426	17.2168
ALCD2x	0.0216983	4834.4	0.106244	0.362836	0.278191	0.140771	201.693	382.846	266.947	42.3887	406.485	33.0185	6.82318	729.972	11.5245	0.376477	0.0462108	15.2795	69.8191	146.973	160.471	166.447	163.187	10.8738	4834.4	13.0164	146.06	0.0679503	0.173468	0.0983094	0.0403927	49.6627	78.646	4.44438	91.0836	53.8021	27.4103	81.308	0.444434	2.68455	144.432	0.158575	0.0323904	4.16601	21.8538	29.3944	31.0995	33.3513	2.68243
ATPM	0.00206759	1065.06	40.9936	8.92695	35.2218	9.21935	68.6698	0.0497394	39.6374	68.5855	12.1856	164.696	172.909	26.1661	37.5054	0.507532	0.993075	79.5434	1065.06	77.8922	150.526	3.42811	21.6775	16.0021	15.5303	49.9177	2.11313	12.5117	2.0532	6.31253	1.86627	15.2346	0.044619	1.33228	2.50698	8.09819	78.9302	1.91646	59.2059	36.8869	5.07916	0.206517	0.409546	18.9197	75.462	15.5325	36.2765	0.148196	3.47897
ATPS4rpp	0.0112226	305.96	19.4416	203.703	49.977	49.0643	3.72377	36.3163	2.01725	1.04444	305.96	181.535	48.9953	3.44048	2.35895	0.697994	19.0513	27.47	68.3691	305.19	43.3573	5.61813	12.6554	23.9101	97.0067	24.6083	3.9014	4.56445	41.169	12.2292	9.43273	0.846342	24.078	7.40969	0.517773	0.392223	0.455489	51.535	27.5784	11.1293	0.651035	0.0800984	15.8484	5.78364	2.75444	60.8075	9.84771	0.652767	4.53023
CO2tpp_ex	1.75686	981.463	120.747	218.649	107.282	403.52	928.231	405.893	454.155	187.525	378.4	597.208	155.395	238.962	141.208	202.98	205.825	981.463	759.343	204.006	183.62	94.1043	137.336	844.688	465.573	377.455	48.9122	23.9673	43.6007	21.7493	80.8501	185.555	81.1463	29.8222	16.6037	89.6041	19.5898	75.476	117.895	30.9843	47.7437	37.7239	40.7249	196.253	151.391	40.7921	36.2036	19.5062	169.231
CS	0.00799333	1894.68	3.39561	4.65424	35.3948	406.771	0.0882959	116.721	1.79222	2.2627	1.90199	6.25104	135.43	36.0439	5.15949	77.4835	0.879765	4.01487	4.27282	20.087	1.77421	1894.68	5.55065	3.92604	671.03	0.104116	59.8204	0.615948	0.718013	2.88451	83.2977	0.0170831	21.3499	3.17399	1.55898	0.377519	0.859566	0.413659	0.403046	47.818	6.96515	5.66195	0.146408	0.792962	0.68187	4.02121	0.385787	608.792	0.906699
CYTBD2pp_H	0.0151169	2091.44	418.415	118.369	166.763	17.766	5.62078	2091.44	3.8687	248.431	1.4317	4.96345	232.709	0.225757	1.47197	208.965	255.488	709.842	0.439676	0.495405	115.312	0.731292	34.0081	8.15464	1483.42	3.45282	524.375	87.9091	37.9481	35.1227	3.58735	1.12403	265.431	87.671	1.27534	0.794662	27.9863	0.310332	115.855	46.3265	0.0502881	36.9636	51.1967	141.719	0.139375	0.0992456	28.0984	0.640681	1.52717
D-LACt2pp_ex_H	0.0739221	405.389	50.1657	155.622	50.8737	21.1622	2.03982	0.0763493	405.389	30.7732	17.9191	31.3775	125.195	223.115	92.0239	0.420562	22.2415	36.4993	114.443	121.029	44.7987	32.3771	63.6322	152.137	60.1791	97.2729	50.1336	13.0144	34.6079	12.2944	8.49482	2.90673	0.0761065	9.99273	9.35048	76.1166	14.1052	11.6131	78.268	26.7257	58.292	1.24383	12.0969	10.454	21.7379	25.0527	9.3809	7.98822	31.3404
ENO	3.73963	1122.5	225.8	152.643	265.897	70.9776	200.383	176.313	735.33	97.7566	234.331	158.772	387.375	126.18	395.719	184.593	11.8128	1122.5	377.115	451.281	143.446	112.919	379.331	395.327	282.486	831.642	99.8397	45.0887	30.3735	53.8768	13.0596	40.0886	35.2914	56.6069	32.8783	147.016	17.9122	46.7661	31.2907	77.4538	25.2198	33.2372	8.48038	224.5	75.4198	90.2559	28.5566	22.0561	76.719
ETOHt2rpp_ex_H	0.0735475	413.487	43.3033	56.1817	24.2771	6.68913	10.0778	45.0281	5.26041	156.026	1.81295	8.04603	413.487	3.64924	8.16174	45.3143	31.9017	33.8088	1.37079	2.2944	46.7858	31.0228	26.9055	5.16203	47.2996	7.81378	22.2391	8.53127	10.8752	5.56417	1.3214	2.01501	7.55578	18.7473	0.933068	1.05516	22.0972	0.372369	10.4785	82.5621	0.745288	7.45999	6.41937	7.1885	0.325919	0.458686	9.38294	11.4193	0.999321
EX_ac(e)	4.04146	90590.3	692.145	113.859	90590.3	176.21	102.023	193.901	10652.9	317.817	660.907	146.478	123.491	9858.1	752.999	159.256	226.331	192.479	111.671	81.92	188.456	572.877	114.676	205.114	198.426	49505.4	112.3	138.482	22.7702	18118.1	35.3588	20.399	38.7803	70.6746	11.6798	2130.58	62.3511	133.093	28.9875	24.2991	1971.66	31.5875	45.27	38.4871	20.4893	16.2882	37.7029	114.871	40.1415
EX_acald(e)	0.00741588	3255.55	265.598	73.7298	322.753	163.186	124.374	240.908	194.329	108.124	848.047	259.184	109.383	417.038	757.654	0.732183	64.5222	331.634	55.2318	3255.55	124.039	524.239	112.44	122.256	354.61	50.3386	122.188	53.1273	14.7426	64.5426	32.6383	24.8394	48.1965	41.0035	23.7869	39.2149	21.4993	169.586	48.9206	21.8895	83.3956	0.0119445	12.9052	66.5999	18.9329	651.109	24.797	104.994	24.4554
[truncated: 717 more rows]
[truncated: 53 more columns]

## Sheet: steady-state flux
Table S1. (C) Steady-state flux distributions obtained from simulations of the large-scale kinetic model of E. coli starting from the respective initial conditions presented in Table S1 (A). The flux is given in units mmol/gDW/hr. Related to section "Correlation analysis".
[truncated: 1,475 more rows]
[truncated: 51 more columns]

[truncated: 1 more sheets: prediction]
