# Supplementary material for: Cellular determinants of metabolite concentration ranges
Source: PLoS Comput Biol. 2019 Jan 24;15(1):e1006687. doi: 10.1371/journal.pcbi.1006687 (PMC6345444; doi:10.1371/journal.pcbi.1006687)
Supplement: S2 Table — (A) Correlation between predicted concentration range and shadow price for 23 structurally constrained metabolites to the corresponding metabolic concentrations obtained from 100 simulations of a kinetic model of E. coli core metabolism. (B) Euclidean distance between simulated and predicted concentration bounds for 23 SCC metabolites in large-scale kinetic model of E. coli. In addition the table provides simulated and predicted concentration bounds in mmol/gDW. (XLSX) [file pcbi.1006687.s014.xlsx]

## Sheet: correlation - euclidean dist
Table S2. (A) Correlation between predicted concentration range and shadow price for 23 structurally constrained metabolites to the corresponding metabolic concentrations obtained from 100 simulations of a kinetic model of E. coli core metabolism. Related to section "Correlation analysis".
Data	Correlation	p-value	Method
Predicted to simulated lower bound	1	<10-6	Pearson
Predicted to simulated upper bound	1	<10-6	Pearson
Predicted to simulated lower bound	0.88	3*10-6	Spearman
Predicted to simulated upper bound	0.98	2*10-6	Spearman
Predicted to simulated lower bound	0.81	3*10-6	Kendall
Predicted to simulated upper bound	0.93	<10-6	Kendall
Range predicted to simulated	1	<10-6	Pearson
Range predicted to simulated	0.98	2*10-6	Spearman
Range predicted to simulated	0.93	<10-6	Kendall
Shadow price to simulated range	-0.2	0.37	Pearson
Shadow price to simulated range	-0.06	0.78	Spearman
Shadow price to simulated log-transformed range	-0.06	0.77	Pearson
Shadow price to CV over simulated concentrations	-0.2	0.35	Pearson
Shadow price to log-transformed CV over simulated concentrations	-0.18	0.42	Pearson
Data	Euclidean distance	log-transformed Euclidean distance	relative Euclidean distance normalized by respective maxima
Predicted to simulated lower bound	0.0043	0.33	0.0045
Predicted to simulated upper bound	2.7*104	0.14	2.8*10-4

## Sheet: individual euclidean distance
Table S2. (B) Euclidean distance between simulated and predicted concentration bounds for 23 SCC metabolites in large-scale kinetic model of E. coli. In addition the table provides simulated and predicted concentration bounds in mmol/gDW. Related to section "Correlation analysis".
SCC metabolite	Euclidean distance predicted to simulated lower bound	Euclidean distance predicted to simulated upper bound	minimum concentration simulated	minimum concentration predicted	maximum concentration simulated	maximum concentration predicted
6pgc_c	3.95607e-05	444.687	0.000389482	0.000349922	3146.8	2702.12
accoa_c	1.58308e-05	0.0149102	0.000594598	0.000610429	9.687	9.70191
adp_c	0.0656124	2.07815	0.00780466	0.00780486	92.393	89.2351
akg_c	4.46238e-07	0.00279214	6.22219e-06	6.66851e-06	2.0534	2.05037
amp_c	0.021911	14.5865	4.64647e-05	4.67754e-05	76.8327	76.8296
atp_c	0.0176562	3232.47	0.0304557	0.0306941	3460.79	3699.43
dhap_c	1.7771e-10	0.417515	0.000376356	0.000376356	24.7194	25.1369
fdp_c	3.55869e-06	425.714	9.13584e-06	5.57715e-06	12800	13225.7
g3p_c	4.38872e-09	8.07942	6.98448e-05	6.98492e-05	444.759	452.838
glu_L_c	7.00024e-05	0.0229582	8.90289e-05	0.000159031	2.60451	2.58155
icit_c	1.5629e-12	109.811	1.97351e-07	1.97349e-07	134.969	25.1582
mal_L_c	1.50368e-07	619155	1.1231e-05	1.10806e-05	1.04012e+06	1.65928e+06
nad_c	2.62411e-08	0.0217775	0.0326499	0.0326499	2268.79	2268.81
nadh_c	4.44617e-08	19.4517	0.00106044	0.00106049	1407.36	1426.81
nadp_c	2.32212e-05	525.298	0.0139754	0.0139986	5795.89	5270.59
nadph_c	3.57812e-05	48.3472	0.000323334	0.000287554	6486.66	6534.98
oaa_c	3.14801e-10	19.0507	9.90168e-05	9.90165e-05	46.7572	27.7065
pep_c	0.0627754	687.243	0.00205895	0.00194355	846.35	892.092
pi_c	1.00756e-09	1.41624	0.000539971	0.00053997	23.4741	24.8903
pyr_c	2.95872e-07	834.453	0.000469688	0.000469984	8291.55	9126
ru5p_D_c	5.8523e-05	0.00512384	0.00224912	0.00219059	1560.04	1560.05
succ_c	2.43839e-09	56.9417	0.000839702	0.000839699	1754.05	1810.99
succoa_c	0.0230573	3.18087e-05	0.916069	0.939133	1.02191	1.02188
