# Supplementary material for: Cellular determinants of metabolite concentration ranges
Source: PLoS Comput Biol. 2019 Jan 24;15(1):e1006687. doi: 10.1371/journal.pcbi.1006687 (PMC6345444; doi:10.1371/journal.pcbi.1006687)
Supplement: S3 Table — In addition to the used rate constants and the related organism in BRENDA, the table reports the reaction abbreviation used in the model and the enzyme EC number related to each reaction. In case more than one rate constant is known per reaction we consider the average value. (XLSX) [file pcbi.1006687.s015.xlsx]

## Sheet: rate constants iJO1366
Table S3. List of rate constants for reactions in the genome-scale model iJO1366 of E. coli. In addition to the used rate constants and the related organism in BRENDA, the table reports the reaction abbreviation used in the model and the enzyme EC number related to each reaction. In case more than one rate constant is known per reaction we consider the average value. Related to sections "Effects …
model rxn name	EC	Substrate	rate constant [s^-1]	Organism	equilibrium constant	comment
12DGR120tipp		12dgr120[p]	NaN
12DGR140tipp		12dgr140[p]	NaN
12DGR141tipp		12dgr141[p]	NaN
12DGR160tipp		12dgr160[p]	NaN
12DGR161tipp		12dgr161[p]	NaN
12DGR180tipp		12dgr180[p]	NaN
12DGR181tipp		12dgr181[p]	NaN
12PPDRtex		12ppd-R[e]	NaN
12PPDRtex_rev		12ppd-R[p]	NaN
12PPDRtpp		12ppd-R[p]	NaN
12PPDRtpp_rev		12ppd-R[c]	NaN
12PPDStex		12ppd-S[e]	NaN
12PPDStex_rev		12ppd-S[p]	NaN
12PPDStpp		12ppd-S[p]	NaN
12PPDStpp_rev		12ppd-S[c]	NaN
23CAMPtex		23camp[e]	NaN
23CAMPtex_rev		23camp[p]	NaN
23CCMPtex		23ccmp[e]	NaN
23CCMPtex_rev		23ccmp[p]	NaN
23CGMPtex		23cgmp[e]	NaN
23CGMPtex_rev		23cgmp[p]	NaN
23CUMPtex		23cump[e]	NaN
23CUMPtex_rev		23cump[p]	NaN
23DAPPAtex		23dappa[e]	NaN
23DAPPAtex_rev		23dappa[p]	NaN
26DAHtex		26dap-M[e]	NaN
26DAHtex_rev		26dap-M[p]	NaN
2AGPA120tipp		2ddecg3p[p]	NaN
2AGPA140tipp		2tdecg3p[p]	NaN
2AGPA141tipp		2tdec7eg3p[p]	NaN
2AGPA160tipp		2hdecg3p[p]	NaN
2AGPA161tipp		2hdec9eg3p[p]	NaN
2AGPA180tipp		2odecg3p[p]	NaN
2AGPA181tipp		2odec11eg3p[p]	NaN
2AGPE120tipp		2agpe120[p]	NaN
2AGPE140tipp		2agpe140[p]	NaN
2AGPE141tipp		2agpe141[p]	NaN
2AGPE160tipp		2agpe160[p]	NaN
2AGPE161tipp		2agpe161[p]	NaN
2AGPE180tipp		2agpe180[p]	NaN
2AGPE181tipp		2agpe181[p]	NaN
2AGPEAT120	2.3.1.40	2agpe120[c]+atp[c]+ddca[c]	NaN
2AGPEAT140	2.3.1.40	2agpe140[c]+atp[c]+ttdca[c]	NaN
2AGPEAT141	2.3.1.40	2agpe141[c]+atp[c]+ttdcea[c]	NaN
2AGPEAT160	2.3.1.40	2agpe160[c]+atp[c]+hdca[c]	NaN
2AGPEAT161	2.3.1.40	2agpe161[c]+atp[c]+hdcea[c]	NaN
2AGPEAT180	2.3.1.40	2agpe180[c]+atp[c]+ocdca[c]	NaN
2AGPEAT181	2.3.1.40	2agpe181[c]+atp[c]+ocdcea[c]	NaN
2AGPG120tipp		2agpg120[p]	NaN
2AGPG140tipp		2agpg140[p]	NaN
2AGPG141tipp		2agpg141[p]	NaN
2AGPG160tipp		2agpg160[p]	NaN
2AGPG161tipp		2agpg161[p]	NaN
2AGPG180tipp		2agpg180[p]	NaN
2AGPG181tipp		2agpg181[p]	NaN
2AGPGAT120	2.3.1.40	2agpg120[c]+atp[c]+ddca[c]	NaN
2AGPGAT140	2.3.1.40	2agpg140[c]+atp[c]+ttdca[c]	NaN
2AGPGAT141	2.3.1.40	2agpg141[c]+atp[c]+ttdcea[c]	NaN
2AGPGAT160	2.3.1.40	2agpg160[c]+atp[c]+hdca[c]	NaN
2AGPGAT161	2.3.1.40	2agpg161[c]+atp[c]+hdcea[c]	NaN
2AGPGAT180	2.3.1.40	2agpg180[c]+atp[c]+ocdca[c]	NaN
2AGPGAT181	2.3.1.40	2agpg181[c]+atp[c]+ocdcea[c]	NaN
2MAHMP		2mahmp[c]+h2o[c]	NaN
34dhpactex		34dhpac[e]	NaN
34dhpactex_rev		34dhpac[p]	NaN
3AMACHYD		3amac[c]+h[c]+h2o[c]	NaN
3AMPtex		3amp[e]	NaN
3AMPtex_rev		3amp[p]	NaN
3CMPtex		3cmp[e]	NaN
3CMPtex_rev		3cmp[p]	NaN
3GMPtex		3gmp[e]	NaN
3GMPtex_rev		3gmp[p]	NaN
3HAD100	4.2.1.60	3hdecACP[c]	NaN
3HAD120	4.2.1.61	3hddecACP[c]	NaN
3HAD121	4.2.1.61	3hcddec5eACP[c]	NaN
3HAD140	4.2.1.61	3hmrsACP[c]	NaN
3HAD141	4.2.1.61	3hcmrs7eACP[c]	NaN
3HAD160	4.2.1.61	3hpalmACP[c]	NaN
3HAD161	4.2.1.61	3hcpalm9eACP[c]	NaN
3HAD180	4.2.1.61	3hoctaACP[c]	NaN
3HAD181	4.2.1.61	3hcvac11eACP[c]	NaN
3HAD40	4.2.1.58	3haACP[c]	NaN
3HAD60	4.2.1.58	3hhexACP[c]	NaN
3HAD80	4.2.1.58	3hoctACP[c]	NaN
3HPPtex		3hpp[e]	NaN
3HPPtex_rev		3hpp[p]	NaN
3HPPtpp		3hpp[c]+h[c]	NaN
3OAR100	1.1.1.100	3odecACP[c]+h[c]+nadph[c]	0.59	Escherichia coli
3OAR100_rev	1.1.1.100	3hdecACP[c]+nadp[c]	NaN			Equilibrium constant unknown
3OAR120	1.1.1.100	3oddecACP[c]+h[c]+nadph[c]	0.59	Escherichia coli
3OAR120_rev	1.1.1.100	3hddecACP[c]+nadp[c]	NaN			Equilibrium constant unknown
3OAR121	1.1.1.100	3ocddec5eACP[c]+h[c]+nadph[c]	0.59	Escherichia coli
3OAR140	1.1.1.100	3omrsACP[c]+h[c]+nadph[c]	0.59	Escherichia coli
3OAR140_rev	1.1.1.100	3hmrsACP[c]+nadp[c]	NaN			Equilibrium constant unknown
3OAR141	1.1.1.100	3ocmrs7eACP[c]+h[c]+nadph[c]	0.59	Escherichia coli
3OAR160	1.1.1.100	3opalmACP[c]+h[c]+nadph[c]	0.59	Escherichia coli
3OAR160_rev	1.1.1.100	3hpalmACP[c]+nadp[c]	NaN			Equilibrium constant unknown
3OAR161	1.1.1.100	3ocpalm9eACP[c]+h[c]+nadph[c]	0.59	Escherichia coli
3OAR180	1.1.1.100	3ooctdACP[c]+h[c]+nadph[c]	0.59	Escherichia coli
3OAR180_rev	1.1.1.100	3hoctaACP[c]+nadp[c]	NaN			Equilibrium constant unknown
3OAR181	1.1.1.100	3ocvac11eACP[c]+h[c]+nadph[c]	0.59	Escherichia coli
3OAR40	1.1.1.100	actACP[c]+h[c]+nadph[c]	0.59	Escherichia coli
3OAR40_rev	1.1.1.100	3haACP[c]+nadp[c]	NaN			Equilibrium constant unknown
3OAR60	1.1.1.100	3ohexACP[c]+h[c]+nadph[c]	0.59	Escherichia coli
3OAR60_rev	1.1.1.100	3hhexACP[c]+nadp[c]	NaN			Equilibrium constant unknown
3OAR80	1.1.1.100	3ooctACP[c]+h[c]+nadph[c]	0.59	Escherichia coli
3OAR80_rev	1.1.1.100	3hoctACP[c]+nadp[c]	NaN			Equilibrium constant unknown
3OAS100	2.3.1.41	h[c]+malACP[c]+ocACP[c]	0.011	Escherichia coli
3OAS120	2.3.1.41	dcaACP[c]+h[c]+malACP[c]	0.011	Escherichia coli
3OAS121	2.3.1.41	cdec3eACP[c]+h[c]+malACP[c]	0.011	Escherichia coli
3OAS140	2.3.1.41	ddcaACP[c]+h[c]+malACP[c]	0.011	Escherichia coli
3OAS141	2.3.1.41	cddec5eACP[c]+h[c]+malACP[c]	0.011	Escherichia coli
3OAS160	2.3.1.41	h[c]+malACP[c]+myrsACP[c]	0.011	Escherichia coli
3OAS161	2.3.1.41	h[c]+malACP[c]+tdeACP[c]	0.011	Escherichia coli
3OAS180	2.3.1.41	h[c]+malACP[c]+palmACP[c]	0.011	Escherichia coli
3OAS181	2.3.1.41	h[c]+hdeACP[c]+malACP[c]	0.011	Escherichia coli
3OAS60	2.3.1.41	butACP[c]+h[c]+malACP[c]	0.011	Escherichia coli
3OAS80	2.3.1.41	h[c]+hexACP[c]+malACP[c]	0.011	Escherichia coli
3PEPTabcpp		atp[c]+h2o[c]+LalaDgluMdap[p]	NaN
3PEPTtex		LalaDgluMdap[e]	NaN
3PEPTtex_rev		LalaDgluMdap[p]	NaN
3UMPtex		3ump[e]	NaN
3UMPtex_rev		3ump[p]	NaN
4HOXPACDtex		4hoxpacd[e]	NaN
4HOXPACDtex_rev		4hoxpacd[p]	NaN
4PCP		LalaDgluMdapDala[c]+h2o[c]	NaN
4PCPpp		LalaDgluMdapDala[p]+h2o[p]	NaN
4PEPTabcpp		atp[c]+h2o[c]+LalaDgluMdapDala[p]	NaN
4PEPTtex		LalaDgluMdapDala[e]	NaN
4PEPTtex_rev		LalaDgluMdapDala[p]	NaN
5DGLCNR	1.1.1.69	5dglcn[c]+h[c]+nadph[c]	NaN
5DGLCNR_rev	1.1.1.69	glcn[c]+nadp[c]	NaN
5DGLCNt2rpp		5dglcn[p]+h[p]	NaN
5DGLCNt2rpp_rev		5dglcn[c]+h[c]	NaN
5DGLCNtex		5dglcn[e]	NaN
5DGLCNtex_rev		5dglcn[p]	NaN
5DOAN		dad-5[c]+h2o[c]	NaN
5MTRtex		5mtr[e]	NaN
5MTRtex_rev		5mtr[p]	NaN
5MTRtpp		5mtr[c]+h[c]	NaN
A5PISO	5.3.1.13	ru5p-D[c]	255	Escherichia coli
A5PISO			19	Escherichia coli
A5PISO			242	Escherichia coli
A5PISO_rev	5.3.1.13	ara5p[c]	88.2353	Escherichia coli	2.89	calculated kcat
A5PISO_rev			6.57439	Escherichia coli	2.89	calculated kcat
A5PISO_rev			83.737	Escherichia coli	2.89	calculated kcat
AACPS1	6.2.1.20	ACP[c]+atp[c]+ttdca[c]	0.016	Synechococcus elongatus		Bacteria
AACPS2	6.2.1.20	ACP[c]+atp[c]+ttdcea[c]	0.016	Synechococcus elongatus		Bacteria
AACPS3	6.2.1.20	ACP[c]+atp[c]+hdca[c]	0.016	Synechococcus elongatus		Bacteria
AACPS4	6.2.1.20	ACP[c]+atp[c]+hdcea[c]	0.016	Synechococcus elongatus		Bacteria
AACPS5	6.2.1.20	ACP[c]+atp[c]+ocdcea[c]	0.016	Synechococcus elongatus		Bacteria
AACPS6	6.2.1.20	ACP[c]+atp[c]+ocdca[c]	0.016	Synechococcus elongatus		Bacteria
AACPS7	6.2.1.20	ACP[c]+atp[c]+ddca[c]	0.016	Synechococcus elongatus		Bacteria
AACPS8	6.2.1.20	ACP[c]+atp[c]+dca[c]	0.016	Synechococcus elongatus		Bacteria
AACPS9	6.2.1.20	ACP[c]+atp[c]+octa[c]	0.016	Synechococcus elongatus		Bacteria
AACTOOR		aact[c]+h2o[c]+o2[c]	NaN
AADDGT		dtdp4aaddg[c]+unagamu[c]	NaN
ABTA	2.6.1.19	4abut[c]+akg[c]	47.4	Escherichia coli
ABUTD	1.2.1.19	4abutn[c]+h2o[c]+nad[c]	7.7	Escherichia coli
ABUTt2pp		4abut[p]+h[p]	NaN
ABUTtex		4abut[e]	NaN
ABUTtex_rev		4abut[p]	NaN
ACACT1r	2.3.1.9	accoa[c]	2.1	Zoogloea ramigera		Proteobacteria
ACACT1r_rev	2.3.1.9	aacoa[c]+coa[c]	410	Zoogloea ramigera		Proteobacteria
ACACT1r_rev			465	Zoogloea ramigera		Proteobacteria
ACACT1r_rev			620	Zoogloea ramigera		Proteobacteria
ACACt2pp		acac[p]+h[p]	NaN
ACACt2pp_rev		acac[c]+h[c]	NaN
ACACT2r	2.3.1.16	accoa[c]+btcoa[c]	14.8	Homo sapiens		Eukaryota
ACACT2r_rev	2.3.1.16	3ohcoa[c]+coa[c]	2.20896e+06	Homo sapiens	6.7e-06	calculated kcat
ACACT3r	2.3.1.16	accoa[c]+hxcoa[c]	14.8	Homo sapiens		Eukaryota
ACACT3r_rev	2.3.1.16	3oocoa[c]+coa[c]	778947	Homo sapiens	1.9e-05	calculated kcat
ACACT4r	2.3.1.16	accoa[c]+occoa[c]	14.8	Homo sapiens		Eukaryota
ACACT4r_rev	2.3.1.16	3odcoa[c]+coa[c]	778947	Homo sapiens	1.9e-05	calculated kcat
ACACT5r	2.3.1.16	accoa[c]+dcacoa[c]	14.8	Homo sapiens		Eukaryota
ACACT5r_rev	2.3.1.16	3oddcoa[c]+coa[c]	778947	Homo sapiens	1.9e-05	calculated kcat
ACACT6r	2.3.1.16	accoa[c]+ddcacoa[c]	14.8	Homo sapiens		Eukaryota
ACACT6r_rev	2.3.1.16	3otdcoa[c]+coa[c]	778947	Homo sapiens	1.9e-05	calculated kcat
ACACT7r	2.3.1.16	accoa[c]+tdcoa[c]	14.8	Homo sapiens		Eukaryota
ACACT7r_rev	2.3.1.16	3ohdcoa[c]+coa[c]	778947	Homo sapiens	1.9e-05	calculated kcat
ACACT8r	2.3.1.16	3oodcoa[c]+coa[c]	0.000279245	Homo sapiens	53000	calculated kcat
ACACT8r_rev	2.3.1.16	accoa[c]+pmtcoa[c]	14.8	Homo sapiens		Eukaryota
ACACtex		acac[e]	NaN
ACACtex_rev		acac[p]	NaN
ACALD	1.2.1.10	acald[c]+coa[c]+nad[c]	15.7	Escherichia coli
ACALD_rev	1.2.1.10	accoa[c]+h[c]+nadh[c]	0.0164743	Escherichia coli	953
ACALDtex		acald[e]	NaN
ACALDtex_rev		acald[p]	NaN
ACALDtpp		acald[p]	NaN
ACALDtpp_rev		acald[c]	NaN
ACCOAC	6.4.1.2	accoa[c]+atp[c]+hco3[c]	30.1	Klebsiella pneumoniae		Proteobacteria
ACCOAC			11.6	Acinetobacter baumannii		Proteobacteria
ACCOAL	6.2.1.13	atp[c]+coa[c]+ppa[c]	68	Pyrococcus furiosus		Archaea
ACCOAL			82	Pyrococcus furiosus		Archaea
ACCOAL			65	Pyrococcus furiosus		Archaea
ACCOAL			70	Pyrococcus furiosus		Archaea
ACCOAL			73	Pyrococcus furiosus		Archaea
ACGAL1Ptex		acgal1p[e]	NaN
ACGAL1Ptex_rev		acgal1p[p]	NaN
ACGALtex		acgal[e]	NaN
ACGALtex_rev		acgal[p]	NaN
ACGAM1Ptex		acgam1p[e]	NaN
ACGAM1Ptex_rev		acgam1p[p]	NaN
ACGAMK	2.7.1.59	acgam[c]+atp[c]	65	Clostridium acetobutylicum		Bacteria
ACGAMT		uacgam[c]+udcpp[c]	NaN
ACGAtex		acgam[e]	NaN
ACGAtex_rev		acgam[p]	NaN
ACGK	2.7.2.8	acglu[c]+atp[c]	31.4	Corynebacterium crenatum		Bacteria
ACGK			31.4	Corynebacterium glutamicum		Bacteria
ACGK			45.1	Corynebacterium crenatum		Bacteria
ACGK			45.1	Corynebacterium glutamicum		Bacteria
ACGS	2.3.1.1	accoa[c]+glu-L[c]	0.22	Mycobacterium tuberculosis		Bacteria
ACGS			0.78	Mycobacterium tuberculosis		Bacteria
ACHBS		2obut[c]+h[c]+pyr[c]	NaN
ACKr	2.7.2.1	ac[c]+atp[c]	1180	Salmonella enterica		Proteobacteria
ACKr_rev	2.7.2.1	actp[c]+adp[c]	1764	Salmonella enterica		Proteobacteria
ACLS	4.1.3.18	h[c]+pyr[c]	NaN
ACM6PH		acmum6p[c]+h2o[c]	NaN
ACMAMUT		uacmamu[c]+unaga[c]	NaN
ACMANAtex		acmana[e]	NaN
ACMANAtex_rev		acmana[p]	NaN
ACNAMtex		acnam[e]	NaN
ACNAMtex_rev		acnam[p]	NaN
ACOAD1f	1.3.99.2	btcoa[c]+fad[c]	NaN
ACOAD1f_rev	1.3.99.2	b2coa[c]+fadh2[c]	NaN
ACOAD2f	1.3.99.3	fad[c]+hxcoa[c]	NaN
ACOAD2f_rev	1.3.99.3	fadh2[c]+hx2coa[c]	NaN
ACOAD3f	1.3.99.3	fad[c]+occoa[c]	NaN
ACOAD3f_rev	1.3.99.3	fadh2[c]+oc2coa[c]	NaN
ACOAD4f	1.3.99.3	dcacoa[c]+fad[c]	NaN
ACOAD4f_rev	1.3.99.3	dc2coa[c]+fadh2[c]	NaN
ACOAD5f	1.3.99.3	ddcacoa[c]+fad[c]	NaN
ACOAD5f_rev	1.3.99.3	dd2coa[c]+fadh2[c]	NaN
ACOAD6f	1.3.99.3	fad[c]+tdcoa[c]	NaN
ACOAD6f_rev	1.3.99.3	fadh2[c]+td2coa[c]	NaN
ACOAD7f	1.3.99.3	fad[c]+pmtcoa[c]	NaN
ACOAD7f_rev	1.3.99.3	fadh2[c]+hdd2coa[c]	NaN
ACOAD8f	1.3.99.3	fad[c]+stcoa[c]	NaN
ACOAD8f_rev	1.3.99.3	fadh2[c]+od2coa[c]	NaN
ACOATA	2.3.1.38	ACP[c]+accoa[c]	0.0508	Streptomyces collinus		Bacteria
ACOATA			0.0225	Streptomyces collinus		Bacteria
ACOATA_rev	2.3.1.38	acACP[c]+coa[c]	NaN			Equilibrium constant unknown
ACODA	3.5.1.16	acorn[c]+h2o[c]	1600	Escherichia coli
ACODA			3800	Escherichia coli
ACOLIPAabctex		atp[c]+h2o[c]+acolipa[p]	NaN
ACONIs	5.3.3.7	acon-T[c]	NaN
ACONIs_rev	5.3.3.7	acon-C[c]	NaN
ACONTa	4.2.1.3	cit[c]	5.3	Salmonella enterica		Proteobacteria
ACONTa_rev	4.2.1.3	acon-C[c]+h2o[c]	5.2	Salmonella enterica		Proteobacteria
ACONTb	4.2.1.3	acon-C[c]+h2o[c]	5.2	Salmonella enterica		Proteobacteria
ACONTb_rev	4.2.1.3	icit[c]	1.1	Salmonella enterica		Proteobacteria
ACOTA	2.6.1.11	acorn[c]+akg[c]	1.55	Salmonella enterica		Proteobacteria
ACOTA_rev	2.6.1.11	acg5sa[c]+glu-L[c]	0.0182568	Salmonella enterica	84.9	calculated
ACPPAT120		ddcaACP[c]+h[c]+pi[c]	NaN
ACPPAT140		h[c]+myrsACP[c]+pi[c]	NaN
ACPPAT141		h[c]+pi[c]+tdeACP[c]	NaN
ACPPAT160		h[c]+palmACP[c]+pi[c]	NaN
ACPPAT161		h[c]+hdeACP[c]+pi[c]	NaN
ACPPAT180		h[c]+ocdcaACP[c]+pi[c]	NaN
ACPPAT181		h[c]+octeACP[c]+pi[c]	NaN
ACS	6.2.1.1	ac[c]+atp[c]+coa[c]	1.7	Salmonella enterica		Proteobacteria
ACS			3.2	Salmonella enterica		Proteobacteria
ACS			95.1	Salmonella enterica		Proteobacteria
ACS			100.6	Salmonella enterica		Proteobacteria
ACSERtex		acser[e]	NaN
ACSERtex_rev		acser[p]	NaN
ACSERtpp		acser[c]	NaN
ACt2rpp		ac[p]+h[p]	NaN
ACt2rpp_rev		ac[c]+h[c]	NaN
ACt4pp		ac[p]+na1[p]	NaN
ACtex		ac[e]	NaN
ACtex_rev		ac[p]	NaN
ADA	3.5.4.4	adn[c]+h[c]+h2o[c]	11.5	Streptomyces coelicolor		Bacteria
ADCL		4adcho[c]	NaN
ADCS		chor[c]+gln-L[c]	NaN
ADD	3.5.4.2	ade[c]+h[c]+h2o[c]	2	Escherichia coli
ADEt2rpp		ade[p]+h[p]	NaN
ADEt2rpp_rev		ade[c]+h[c]	NaN
ADEtex		ade[e]	NaN
ADEtex_rev		ade[p]	NaN
ADK1	2.7.4.3	amp[c]+atp[c]	0.135	Bacillus subtilis		Bacteria
ADK1_rev	2.7.4.3	adp[c]	783	Homo sapiens		Eukaryota
ADK3		amp[c]+gtp[c]	NaN
ADK3_rev		adp[c]+gdp[c]	NaN
ADK4		amp[c]+itp[c]	NaN
ADK4_rev		adp[c]+idp[c]	NaN
ADMDC	4.1.1.50	amet[c]+h[c]	0.027	Streptomyces griseochromogenes		Bacteria
ADMDC			1	Thermotoga maritima		Bacteria
ADNCYC	4.6.1.1	atp[c]	1.67	Escherichia coli
ADNK1	2.7.1.20	adn[c]+atp[c]	18	Leishmania donovani		Bacteria
ADNK1			24.15	Leishmania donovani		Bacteria
ADNK1			7.3	Trypanosoma brucei		Bacteria
ADNt2pp		adn[p]+h[p]	NaN
ADNt2rpp		adn[p]+h[p]	NaN
ADNt2rpp_rev		adn[c]+h[c]	NaN
ADNtex		adn[e]	NaN
ADNtex_rev		adn[p]	NaN
ADNUC	3.2.2.8	adn[c]+h2o[c]	0.0154	Escherichia coli
ADPRDP	3.6.1.13	adprib[c]+h2o[c]	117	Escherichia coli
ADPT	2.4.2.7	ade[c]+prpp[c]	9.33	Escherichia coli
ADSK	2.7.1.25	aps[c]+atp[c]	50	Escherichia coli
ADSL1r	4.3.2.2	dcamp[c]	1.74	Bacillus subtilis		Bacteria
ADSL1r_rev	4.3.2.2	amp[c]+fum[c]	102.959	Bacillus subtilis	0.0169	calculated kcat
ADSL2r	4.3.2.2	25aics[c]
ADSL2r_rev	4.3.2.2	aicar[c]+fum[c]
ADSS	6.3.4.4	asp-L[c]+gtp[c]+imp[c]	0.096	Escherichia coli
ADSS			1	Escherichia coli
ADSS			1.59	Escherichia coli
AGDC	3.5.1.25	acgam6p[c]+h2o[c]	96	Escherichia coli
AGDC			105	Escherichia coli
AGM3PA		anhgm3p[c]+h2o[c]	NaN
AGM3PApp		anhgm3p[p]+h2o[p]	NaN
AGM3PH		anhgm3p[c]+h2o[c]	NaN
AGM3Pt2pp		anhgm3p[p]+h[p]	NaN
AGM4PA		anhgm4p[c]+h2o[c]	NaN
AGM4PApp		anhgm4p[p]+h2o[p]	NaN
AGM4PCP		anhgm4p[c]+h2o[c]	NaN
AGM4PCPpp		anhgm4p[p]+h2o[p]	NaN
AGM4PH		anhgm4p[c]+h2o[c]	NaN
AGM4Pt2pp		anhgm4p[p]+h[p]	NaN
AGMH		anhgm[c]+h2o[c]	NaN
AGMHE	5.1.3.20	adphep-DD[c]	NaN
AGMT	3.5.3.11	agm[c]+h2o[c]	0.032	Methanocaldococcus jannaschii		Archaea
AGMT			3	Homo sapiens		Eukaryota
AGMt2pp		anhgm[p]+h[p]	NaN
AGMtex		agm[e]	NaN
AGMtex_rev		agm[p]	NaN
AGPAT120	2.3.1.51	1ddecg3p[c]+ddcaACP[c]	NaN
AGPAT140	2.3.1.51	1tdecg3p[c]+myrsACP[c]	NaN
AGPAT141	2.3.1.51	1tdec7eg3p[c]+tdeACP[c]	NaN
AGPAT160	2.3.1.51	1hdecg3p[c]+palmACP[c]	NaN
AGPAT161	2.3.1.51	1hdec9eg3p[c]+hdeACP[c]	NaN
AGPAT180	2.3.1.51	1odecg3p[c]+ocdcaACP[c]	NaN
AGPAT181	2.3.1.51	1odec11eg3p[c]+octeACP[c]	NaN
AGPR	1.2.1.38	acg5sa[c]+nadp[c]+pi[c]	NaN
AGPR_rev	1.2.1.38	acg5p[c]+h[c]+nadph[c]	NaN
AHCYSNS	3.2.2.9	ahcys[c]+h2o[c]	2.1	Escherichia coli
AHCYSNS			2.6	Escherichia coli
AICART	2.1.2.3	10fthf[c]+aicar[c]	NaN
AICART_rev	2.1.2.3	fprica[c]+thf[c]	NaN
AIRC2		air[c]+atp[c]+hco3[c]	NaN
AIRC3		5aizc[c]	NaN
AIRC3_rev		5caiz[c]	NaN
AKGDH		akg[c]+coa[c]+nad[c]	NaN
AKGt2rpp		akg[p]+h[p]	NaN
AKGt2rpp_rev		akg[c]+h[c]	NaN
AKGtex		akg[e]	NaN
AKGtex_rev		akg[p]	NaN
ALAabcpp		atp[c]+h2o[c]+ala-L[p]	NaN
ALAALAabcpp		atp[c]+h2o[c]+alaala[p]	NaN
ALAALAD	3.4.17.14	alaala[c]+h2o[c]	NaN
ALAALAr	6.3.2.4	ala-D[c]+atp[c]	11.83	Escherichia coli
ALAALAr			14.7	Escherichia coli
ALAALAr			26.7	Escherichia coli
ALAALAr_rev	6.3.2.4	adp[c]+alaala[c]+h[c]+pi[c]	0.0005915	Escherichia coli	20000	calculated kcat
ALAALAr_rev			0.000735	Escherichia coli	20000	calculated kcat
ALAALAr_rev			0.001335	Escherichia coli	20000	calculated kcat
ALAALAtex		alaala[e]	NaN
ALAALAtex_rev		alaala[p]	NaN
ALAGLUE		LalaDglu[c]	NaN
ALAGLUE_rev		LalaLglu[c]	NaN
ALAR	5.1.1.1	ala-L[c]	27.6	Escherichia coli
ALAR			53.98	Escherichia coli
ALAR_rev	5.1.1.1	ala-D[c]	2	Escherichia coli
ALAR_rev			5.783	Escherichia coli
ALAt2pp		ala-L[p]+h[p]	NaN
ALAt2rpp		ala-L[p]+h[p]	NaN
ALAt2rpp_rev		ala-L[c]+h[c]	NaN
ALAt4pp		ala-L[p]+na1[p]	NaN
ALATA_D2		ala-D[c]+pydx5p[c]	NaN
ALATA_L	2.6.1.2	akg[c]+ala-L[c]	0.08	Pseudomonas putida		Proteobacteria
ALATA_L			0.38	Rhodopseudomonas palustris		Proteobacteria
ALATA_L_rev	2.6.1.2	glu-L[c]+pyr[c]	0.17	Pseudomonas putida		Proteobacteria
ALATA_L_rev			3.06	Rhodopseudomonas palustris		Proteobacteria
ALATA_L2		ala-L[c]+pydx5p[c]	NaN
ALAtex		ala-L[e]	NaN
ALAtex_rev		ala-L[p]	NaN
ALCD19	1.1.1.1	glyald[c]+h[c]+nadh[c]	52.4	Thermus thermophilus		Bacteria
ALCD19_rev	1.1.1.1	glyc[c]+nad[c]	0.84	Thermus thermophilus		Bacteria
ALCD2x	1.1.1.1	etoh[c]+nad[c]	0.84	Thermus thermophilus		Bacteria
ALCD2x_rev	1.1.1.1	acald[c]+h[c]+nadh[c]	52.4	Thermus thermophilus		Bacteria
ALDD19xr	1.2.1.39	h2o[c]+nad[c]+pacald[c]	96.8	Escherichia coli
ALDD19xr_rev	1.2.1.39	h[c]+nadh[c]+pac[c]	6.05e-06	Escherichia coli	16000000	calculated kcat
ALDD2x	1.2.1.3	acald[c]+h2o[c]+nad[c]	11.03	Escherichia coli
ALDD2y	1.2.1.4	acald[c]+h2o[c]+nadp[c]	0.75	Paenarthrobacter nicotinovorans		Bacteria
ALLPI		all6p[c]	NaN
ALLPI_rev		allul6p[c]	NaN
ALLTAMH	3.5.3.9	alltt[c]+h[c]+h2o[c]	18	Phaseolus vulgaris		Eukaryota
ALLtex		all-D[e]	NaN
ALLtex_rev		all-D[p]	NaN
ALLTN	3.5.2.5	alltn[c]+h2o[c]	201.7	Phaseolus vulgaris		Eukaryota
ALLTN			420	Phaseolus vulgaris		Eukaryota
ALLTNt2rpp		alltn[p]+h[p]	NaN
ALLTNt2rpp_rev		alltn[c]+h[c]	NaN
ALLTNtex		alltn[e]	NaN
ALLTNtex_rev		alltn[p]	NaN
ALLULPE		allul6p[c]	NaN
ALLULPE_rev		f6p[c]	NaN
ALR2		h[c]+mthgxl[c]+nadph[c]	NaN
ALR4x		acetol[c]+h[c]+nadh[c]	NaN
AM3PA		anhm3p[c]+h2o[c]	NaN
AM4PA		anhm4p[c]+h2o[c]	NaN
AM4PCP		anhm4p[c]+h2o[c]	NaN
AMANAPEr		acmanap[c]	NaN
AMANAPEr_rev		acgam6p[c]	NaN
AMAOTr	2.6.1.62	8aonn[c]+amet[c]	0.013	Escherichia coli
AMAOTr			0.283	Escherichia coli
AMAOTr			0.8	Escherichia coli
AMAOTr			0.79	Escherichia coli
AMAOTr_rev	2.6.1.62	amob[c]+dann[c]	0.016	Escherichia coli
AMPMS2		air[c]+h2o[c]+nad[c]	NaN
AMPN	3.2.2.4	amp[c]+h2o[c]	60	Azotobacter vinelandii		Proteobacteria
AMPN			62	Azotobacter vinelandii		Proteobacteria
AMPTASECG	3.4.11.2	cgly[c]+h2o[c]	NaN
AMPtex		amp[e]	NaN
AMPtex_rev		amp[p]	NaN
ANHGMtex		anhgm[e]	NaN
ANHGMtex_rev		anhgm[p]	NaN
ANHMK		anhm[c]+atp[c]+h2o[c]	NaN
ANPRT	2.4.2.18	anth[c]+prpp[c]	4.4	Escherichia coli
ANS	4.1.3.27	chor[c]+gln-L[c]	383	Bacillus caldotenax		Bacteria
AOBUTDs		2aobut[c]+h[c]	NaN
AOXSr2	2.3.1.47	ala-L[c]+pimACP[c]	0.06	Escherichia coli
AP4AH	3.6.1.41	ap4a[c]+h2o[c]	250	Escherichia coli
AP4AS		atp[c]+h[c]	NaN
APG3PAT120		ddcap[c]+glyc3p[c]	NaN
APG3PAT140		glyc3p[c]+ttdcap[c]	NaN
APG3PAT141		glyc3p[c]+ttdceap[c]	NaN
APG3PAT160		glyc3p[c]+hdcap[c]	NaN
APG3PAT161		glyc3p[c]+hdceap[c]	NaN
APG3PAT180		glyc3p[c]+ocdcap[c]	NaN
APG3PAT181		glyc3p[c]+ocdceap[c]	NaN
APH120	3.6.1.7	ddcap[c]+h2o[c]	1.55e-06	Vibrio cholerae		Proteobacteria
APH140	3.6.1.7	h2o[c]+ttdcap[c]	1.55e-06	Vibrio cholerae		Proteobacteria
APH141	3.6.1.7	h2o[c]+ttdceap[c]	1.55e-06	Vibrio cholerae		Proteobacteria
APH160	3.6.1.7	h2o[c]+hdcap[c]	1.55e-06	Vibrio cholerae		Proteobacteria
APH161	3.6.1.7	h2o[c]+hdceap[c]	1.55e-06	Vibrio cholerae		Proteobacteria
APH180	3.6.1.7	h2o[c]+ocdcap[c]	1.55e-06	Vibrio cholerae		Proteobacteria
APH181	3.6.1.7	h2o[c]+ocdceap[c]	1.55e-06	Vibrio cholerae		Proteobacteria
APPLDHr	1.1.1.75	aact[c]+h[c]+nadh[c]	NaN
APPLDHr_rev	1.1.1.75	appl[c]+nad[c]	NaN
APRAUR	1.1.1.193	5apru[c]+h[c]+nadph[c]	NaN
ARAI	5.3.1.4	arab-L[c]	15.88	Bacillus halodurans		Bacteria
ARAI			24.97	Bacillus halodurans		Bacteria
ARAI			24.97	Alicyclobacillus acidocaldarius		Bacteria
ARAI			28.55	Alicyclobacillus acidocaldarius		Bacteria
ARAI			33.15	Alicyclobacillus acidocaldarius		Bacteria
ARAI_rev	5.3.1.4	rbl-L[c]	241.7	Bacillus subtilis		Bacteria
ARBabcpp		atp[c]+h2o[c]+arab-L[p]	NaN
ARBt2rpp		arab-L[p]+h[p]	NaN
ARBt2rpp_rev		arab-L[c]+h[c]	NaN
ARBt3ipp		arab-L[c]+h[p]	NaN
ARBtex		arab-L[e]	NaN
ARBtex_rev		arab-L[p]	NaN
ARBTNabcpp		atp[c]+h2o[c]+arbtn-fe3[p]	NaN
ARBTNexs		arbtn[e]+fe3[e]	NaN
ARBTNR1		arbtn-fe3[c]+fadh2[c]	NaN
ARBTNR2		arbtn-fe3[c]+fmnh2[c]	NaN
ARBTNR3		arbtn-fe3[c]+rbflvrd[c]	NaN
ARBTNtex		arbtn[p]+h[p]	NaN
ARBTNtonex		arbtn-fe3[e]+h[p]	NaN
ARBTNtpp		arbtn[c]+h[p]	NaN
ARGabcpp		atp[c]+h2o[c]+arg-L[p]	NaN
ARGAGMt7pp		agm[c]+arg-L[p]	NaN
ARGAGMt7pp_rev		arg-L[c]+agm[p]	NaN
ARGDC	4.1.1.19	arg-L[c]+h[c]	0.025	Peptoclostridium difficile		Bacteria
ARGDC			0.21	Bacillus subtilis		Bacteria
ARGDC			0.48	Gramella forsetii		Bacteria
ARGDC			1.4	Bacillus subtilis		Bacteria
ARGDC			6.9	Chlamydia pneumoniae		Bacteria
ARGDC			11	Chloroflexus aurantiacus		Bacteria
ARGDCpp	4.1.1.19	arg-L[p]+h[p]	0.025	Peptoclostridium difficile		Bacteria
ARGDCpp			0.21	Bacillus subtilis		Bacteria
ARGDCpp			0.48	Gramella forsetii		Bacteria
ARGDCpp			1.4	Bacillus subtilis		Bacteria
ARGDCpp			6.9	Chlamydia pneumoniae		Bacteria
ARGDCpp			11	Chloroflexus aurantiacus		Bacteria
ARGORNt7pp		orn[c]+arg-L[p]	NaN
ARGORNt7pp_rev		arg-L[c]+orn[p]	NaN
ARGSL	4.3.2.1	argsuc[c]	4.9	Anas platyrhynchos		Eukaryota
ARGSL_rev	4.3.2.1	arg-L[c]+fum[c]	75.3846	Anas platyrhynchos	0.065	calculated kcat
ARGSS	6.3.4.5	asp-L[c]+atp[c]+citr-L[c]	NaN
ARGt3pp		arg-L[c]+h[p]	NaN
ARGtex		arg-L[e]	NaN
ARGtex_rev		arg-L[p]	NaN
ASAD	1.2.1.11	aspsa[c]+nadp[c]+pi[c]	330	Haemophilus influenzae		Proteobacteria
ASAD_rev	1.2.1.11	4pasp[c]+h[c]+nadph[c]	1	Haemophilus influenzae	330	calculated kcat
ASCBtex		ascb-L[e]	NaN
ASCBtex_rev		ascb-L[p]	NaN
ASNabcpp		atp[c]+h2o[c]+asn-L[p]	NaN
ASNN	3.5.1.1	asn-L[c]+h2o[c]	0.0027	Escherichia coli
ASNNpp	3.5.1.1	asn-L[p]+h2o[p]	0.0027	Escherichia coli
ASNS1	6.3.5.4	asp-L[c]+atp[c]+gln-L[c]+h2o[c]	0.67	Escherichia coli
ASNS2	6.3.1.1	asp-L[c]+atp[c]+nh4[c]	NaN
ASNt2rpp		asn-L[p]+h[p]	NaN
ASNt2rpp_rev		asn-L[c]+h[c]	NaN
ASNtex		asn-L[e]	NaN
ASNtex_rev		asn-L[p]	NaN
ASO3tex		aso3[e]	NaN
ASO3tex_rev		aso3[p]	NaN
ASP1DC	4.1.1.11	asp-L[c]+h[c]	0.65	Mycobacterium tuberculosis		Bacteria
ASPabcpp		atp[c]+h2o[c]+asp-L[p]	NaN
ASPCT	2.1.3.2	asp-L[c]+cbp[c]	417	Escherichia coli
ASPK	2.7.2.4	asp-L[c]+atp[c]	0.39	Escherichia coli
ASPK			14.2	Escherichia coli
ASPK			39.2	Escherichia coli
ASPK_rev	2.7.2.4	4pasp[c]+adp[c]	70678	Escherichia coli	0.0059	calculated kcat
ASPK_rev			66.1017	Escherichia coli	0.0059	calculated kcat
ASPK_rev			2406.78	Escherichia coli	0.0059	calculated kcat
ASPK_rev			6644.07	Escherichia coli	0.0059	calculated kcat
ASPO3		asp-L[c]+q8[c]	NaN
ASPO4		asp-L[c]+mqn8[c]	NaN
ASPO5		asp-L[c]+fum[c]	NaN
ASPO6		asp-L[c]+o2[c]	NaN
ASPT	4.3.1.1	asp-L[c]	180	Escherichia coli
ASPt2_2pp		asp-L[p]+h[p]	NaN
ASPt2_3pp		asp-L[p]+h[p]	NaN
ASPt2pp		asp-L[p]+h[p]	NaN
ASPt2rpp		asp-L[p]+h[p]	NaN
ASPt2rpp_rev		asp-L[c]+h[c]	NaN
ASPTA	2.6.1.1	akg[c]+asp-L[c]	259	Escherichia coli
ASPTA			530	Escherichia coli
ASPTA_rev	2.6.1.1	glu-L[c]+oaa[c]	670	Escherichia coli
ASPtex		asp-L[e]	NaN
ASPtex_rev		asp-L[p]	NaN
AST	2.3.1.109	arg-L[c]+succoa[c]	NaN
ATHRDHr		athr-L[c]+nadp[c]	NaN
ATHRDHr_rev		2aobut[c]+h[c]+nadph[c]	NaN
ATPHs		atp[c]+h[c]+h2o[c]	NaN
ATPM		atp[c]+h2o[c]	NaN
ATPPRT	2.4.2.17	atp[c]+prpp[c]	1.8	campylobacter jejuni		Proteobacteria
ATPS4rpp	3.6.3.14	adp[c]+pi[c]+h[p]	16	Escherichia coli
ATPS4rpp_rev	3.6.3.14	atp[c]+h[c]+h2o[c]	285	Escherichia coli
BALAtex		ala-B[e]	NaN
BALAtex_rev		ala-B[p]	NaN
BMOCOS		moco[c]+mptamp[c]	NaN
BMOGDS1		bmoco[c]+gtp[c]+h[c]	NaN
BMOGDS2		bmoco1gdp[c]+gtp[c]+h[c]	NaN
BPNT	3.1.3.7	h2o[c]+pap[c]	11.4	Escherichia coli
BTNtex		btn[e]	NaN
BTNtex_rev		btn[p]	NaN
BTS5	2.8.1.6	2fe2s[c]+amet[c]+dtbt[c]	1.42e-05	Escherichia coli
BTS5			13.9	Escherichia coli
BUTSO3tex		butso3[e]	NaN
BUTSO3tex_rev		butso3[p]	NaN
BUTt2rpp		but[p]+h[p]	NaN
BUTt2rpp_rev		but[c]+h[c]	NaN
BUTtex		but[e]	NaN
BUTtex_rev		but[p]	NaN
CA2t3pp		ca2[c]+h[p]	NaN
CA2tex		ca2[e]	NaN
CA2tex_rev		ca2[p]	NaN
CADVtpp		15dap[c]+h[p]+lys-L[p]	NaN
CAt6pp		ca2[c]+na1[p]	NaN
CAt6pp_rev		na1[c]+ca2[p]	NaN
CBIAT	2.5.1.17	atp[c]+cbi[c]+h[c]	0.026	Lactobacillus reuteri		Bacteria
CBIAT			0.029	Lactobacillus reuteri		Bacteria
CBIAT_rev	2.5.1.17	adocbi[c]+pppi[c]	NaN			Equilibrium constant unknown
CBLAT	2.5.1.17	atp[c]+cbl1[c]+h[c]	0.026	Lactobacillus reuteri		Bacteria
CBLAT			0.029	Lactobacillus reuteri		Bacteria
CBLAT_rev	2.5.1.17	adocbl[c]+pppi[c]	NaN			Equilibrium constant unknown
CBMD		cbm[c]+h[c]	NaN
CBMKr	2.7.2.2	atp[c]+co2[c]+nh4[c]	0.0759524	Giardia intestinalis	4200	calculated kcat
CBMKr_rev	2.7.2.2	adp[c]+cbp[c]+h[c]	319	Giardia intestinalis
CBPS	6.3.5.5	atp[c]+gln-L[c]+h2o[c]+hco3[c]	2.2	Escherichia coli
CBPS			6.8	Escherichia coli
CBPS			4.79	Escherichia coli
CBPS			4.04	Escherichia coli
CBPS			3.6	Escherichia coli
CD2abcpp		atp[c]+cd2[c]+h2o[c]	NaN
CD2t3pp		cd2[c]+h[p]	NaN
CD2tex		cd2[e]	NaN
CD2tex_rev		cd2[p]	NaN
CD2tpp		cd2[p]	NaN
CDAPPA120	3.6.1.26	cdpdddecg[c]+h2o[c]	NaN
CDAPPA140	3.6.1.26	cdpdtdecg[c]+h2o[c]	NaN
CDAPPA141	3.6.1.26	cdpdtdec7eg[c]+h2o[c]	NaN
CDAPPA160	3.6.1.26	cdpdhdecg[c]+h2o[c]	NaN
CDAPPA161	3.6.1.26	cdpdhdec9eg[c]+h2o[c]	NaN
CDAPPA180	3.6.1.26	cdpdodecg[c]+h2o[c]	NaN
CDAPPA181	3.6.1.26	cdpdodec11eg[c]+h2o[c]	NaN
CDPMEK		4c2me[c]+atp[c]	NaN
CGLYabcpp		atp[c]+h2o[c]+cgly[p]	NaN
CGLYtex		cgly[e]	NaN
CGLYtex_rev		cgly[p]	NaN
CHLtex		chol[e]	NaN
CHLtex_rev		chol[p]	NaN
CHORM	5.4.99.5	chor[c]	41.4	Escherichia coli
CHORM			64	Escherichia coli
CHORM			366000	Escherichia coli
CHORM			38.87	Escherichia coli
CHORS	4.2.3.5	3psme[c]	NaN
CHRPL		chor[c]	NaN
CHTBStex		chtbs[e]	NaN
CHTBStex_rev		chtbs[p]	NaN
CITL	4.1.3.6	cit[c]	NaN
CITt3pp		cit[c]+h[p]	NaN
CITt7pp		succ[c]+cit[p]	NaN
CITtex		cit[e]	NaN
CITtex_rev		cit[p]	NaN
CLIPAabctex		atp[c]+h2o[c]+lipa_cold[p]	NaN
CLPNH120pp		clpn120[p]+h2o[p]	NaN
CLPNH140pp		clpn140[p]+h2o[p]	NaN
CLPNH141pp		clpn141[p]+h2o[p]	NaN
CLPNH160pp		clpn160[p]+h2o[p]	NaN
CLPNH161pp		clpn161[p]+h2o[p]	NaN
CLPNH180pp		clpn180[p]+h2o[p]	NaN
CLPNH181pp		clpn181[p]+h2o[p]	NaN
CLPNS120pp		pg120[p]	NaN
CLPNS120pp_rev		clpn120[p]+glyc[p]	NaN
CLPNS140pp		pg140[p]	NaN
CLPNS140pp_rev		clpn140[p]+glyc[p]	NaN
CLPNS141pp		pg141[p]	NaN
CLPNS141pp_rev		clpn141[p]+glyc[p]	NaN
CLPNS160pp		pg160[p]	NaN
CLPNS160pp_rev		clpn160[p]+glyc[p]	NaN
CLPNS161pp		pg161[p]	NaN
CLPNS161pp_rev		clpn161[p]+glyc[p]	NaN
CLPNS180pp		pg180[p]	NaN
CLPNS180pp_rev		clpn180[p]+glyc[p]	NaN
CLPNS181pp		pg181[p]	NaN
CLPNS181pp_rev		clpn181[p]+glyc[p]	NaN
CLt3_2pp		h[c]+cl[p]	NaN
CLtex		cl[e]	NaN
CLtex_rev		cl[p]	NaN
CMPN	3.2.2.10	cmp[c]+h2o[c]	NaN
CMPtex		cmp[e]	NaN
CMPtex_rev		cmp[p]	NaN
CMtex		cm[e]	NaN
CMtex_rev		cm[p]	NaN
CMtpp		cm[p]+h[p]	NaN
CO2tex		co2[e]	NaN
CO2tex_rev		co2[p]	NaN
CO2tpp		co2[p]	NaN
CO2tpp_rev		co2[c]	NaN
COBALT2abcpp		atp[c]+cobalt2[c]+h2o[c]	NaN
COBALT2t3pp		cobalt2[c]+h[p]	NaN
COBALT2tex		cobalt2[e]	NaN
COBALT2tex_rev		cobalt2[p]	NaN
COBALT2tpp		cobalt2[p]	NaN
COLIPAabcpp		atp[c]+colipa[c]+h2o[c]	NaN
COLIPAabctex		atp[c]+h2o[c]+colipa[p]	NaN
COLIPAKpp		colipa[p]+udcpdp[p]	NaN
COLIPAPabctex		atp[c]+h2o[c]+colipap[p]	NaN
CPGNabcpp		atp[c]+h2o[c]+cpgn[p]	NaN
CPGNexs		cpgn-un[e]+fe3[e]	NaN
CPGNR1		cpgn[c]+fadh2[c]	NaN
CPGNR2		cpgn[c]+fmnh2[c]	NaN
CPGNR3		cpgn[c]+rbflvrd[c]	NaN
CPGNtonex		cpgn[e]+h[p]	NaN
CPGNUtex		cpgn-un[p]+h[p]	NaN
CPGNUtpp		cpgn-un[c]+h[p]	NaN
CPMPS		gtp[c]+h2o[c]	NaN
CPPPGO	1.3.3.3	cpppg3[c]+h[c]+o2[c]	0.003	Escherichia coli
CPPPGO2		amet[c]+cpppg3[c]	NaN
CRNabcpp		atp[c]+h2o[c]+crn[p]	NaN
CRNBTCT		bbtcoa[c]+crn[c]	NaN
CRNBTCT_rev		crncoa[c]+gbbtn[c]	NaN
CRNCAR		crncoa[c]	NaN
CRNCAR_rev		crnDcoa[c]	NaN
CRNCBCT		crn[c]+ctbtcoa[c]	NaN
CRNCBCT_rev		crncoa[c]+ctbt[c]	NaN
CRNCDH		crncoa[c]	NaN
CRNCDH_rev		ctbtcoa[c]+h2o[c]	NaN
CRNDabcpp		atp[c]+h2o[c]+crn-D[p]	NaN
CRNDt2rpp		crn-D[p]+h[p]	NaN
CRNDt2rpp_rev		crn-D[c]+h[c]	NaN
CRNDtex		crn-D[e]	NaN
CRNDtex_rev		crn-D[p]	NaN
CRNt2rpp		crn[p]+h[p]	NaN
CRNt2rpp_rev		crn[c]+h[c]	NaN
CRNt8pp		crn-D[c]+crn[p]	NaN
CRNtex		crn[e]	NaN
CRNtex_rev		crn[p]	NaN
CS		accoa[c]+h2o[c]+oaa[c]	NaN
CSND	3.5.4.1	csn[c]+h[c]+h2o[c]	49.68	Escherichia coli
CSND			132	Escherichia coli
CSND			165	Escherichia coli
CSND			165	Escherichia coli
CSND			185	Escherichia coli
CSNtex		csn[e]	NaN
CSNtex_rev		csn[p]	NaN
CTBTabcpp		atp[c]+h2o[c]+ctbt[p]	NaN
CTBTt2rpp		ctbt[p]+h[p]	NaN
CTBTt2rpp_rev		ctbt[c]+h[c]	NaN
CTECOAI6	5.3.3.8	tdecoa[c]	NaN
CTECOAI6_rev	5.3.3.8	td2coa[c]	NaN
CTECOAI7	5.3.3.8	hdcoa[c]	NaN
CTECOAI7_rev	5.3.3.8	hdd2coa[c]	NaN
CTECOAI8	5.3.3.8	odecoa[c]	NaN
CTECOAI8_rev	5.3.3.8	od2coa[c]	NaN
CTPS2	6.3.4.2	atp[c]+gln-L[c]+h2o[c]+utp[c]	12.8	Escherichia coli
CTPS2			6.1	Escherichia coli
CTPS2			6.1	Escherichia coli
CTPS2			13.7	Escherichia coli
CU2abcpp		atp[c]+cu2[c]+h2o[c]	NaN
CU2tex		cu2[e]	NaN
CU2tex_rev		cu2[p]	NaN
CU2tpp		cu2[p]	NaN
CUtex		cu[e]	NaN
CUtex_rev		cu[p]	NaN
CYANtex		cyan[e]	NaN
CYANtex_rev		cyan[p]	NaN
CYNTtex		cynt[e]	NaN
CYNTtex_rev		cynt[p]	NaN
CYSabc2pp		atp[c]+cys-L[c]+h2o[c]	NaN
CYSabcpp		atp[c]+h2o[c]+cys-L[p]	NaN
CYSDS	4.1.99.1	cys-L[c]+h2o[c]	NaN
CYSDtex		cys-D[e]	NaN
CYSDtex_rev		cys-D[p]	NaN
CYSS		acser[c]+h2s[c]	NaN
CYStex		cys-L[e]	NaN
CYStex_rev		cys-L[p]	NaN
CYSTL	4.4.1.8	cyst-L[c]+h2o[c]	34.1	Escherichia coli
CYSTL			45.3	Escherichia coli
CYStpp		cys-L[c]	NaN
CYTBD2pp		h[c]+mql8[c]+o2[c]	NaN
CYTBDpp		h[c]+o2[c]+q8h2[c]	NaN
CYTBO3_4pp		h[c]+o2[c]+q8h2[c]	NaN
CYTD	3.5.4.5	cytd[c]+h[c]+h2o[c]	NaN
CYTDH	3.2.2.8	cytd[c]+h2o[c]	11.6	Escherichia coli
CYTDK2		cytd[c]+gtp[c]	NaN
CYTDt2pp		cytd[p]+h[p]	NaN
CYTDt2rpp		cytd[p]+h[p]	NaN
CYTDt2rpp_rev		cytd[c]+h[c]	NaN
CYTDtex		cytd[e]	NaN
CYTDtex_rev		cytd[p]	NaN
CYTK1	2.7.4.14	atp[c]+cmp[c]	8.57	Arabidopsis thaliana		Eukaryota
CYTK1			410	Dictyostelium sp.		Eukaryota
CYTK1_rev	2.7.4.14	adp[c]+cdp[c]	2.34153	Arabidopsis thaliana	3.66	calculated kcat
CYTK1_rev			112.022	Dictyostelium sp.	3.66	calculated kcat
CYTK2	2.7.4.14	atp[c]+dcmp[c]	22	Dictyostelium sp.		Eukaryota
CYTK2_rev	2.7.4.14	adp[c]+dcdp[c]	6.16246	Dictyostelium sp.	3.57	calculated kcat
D-LACt2pp		h[p]+lac-D[p]	NaN
D-LACt2pp_rev		h[c]+lac-D[c]	NaN
D-LACtex		lac-D[e]	NaN
D-LACtex_rev		lac-D[p]	NaN
DAAD	1.4.99.1	ala-D[c]+fad[c]+h2o[c]	NaN
DADA		dad-2[c]+h[c]+h2o[c]	NaN
DADK	2.7.4.11	atp[c]+damp[c]	NaN
DADK_rev	2.7.4.11	adp[c]+dadp[c]	NaN
DADNtex		dad-2[e]	NaN
DADNtex_rev		dad-2[p]	NaN
DAGK120	2.7.1.107	12dgr120[c]+atp[c]	0.01	Homo sapiens		Eukaryota
DAGK120			8.2	Homo sapiens		Eukaryota
DAGK140	2.7.1.107	12dgr140[c]+atp[c]	0.01	Homo sapiens		Eukaryota
DAGK140			8.2	Homo sapiens		Eukaryota
DAGK141	2.7.1.107	12dgr141[c]+atp[c]	0.01	Homo sapiens		Eukaryota
DAGK141			8.2	Homo sapiens		Eukaryota
DAGK160	2.7.1.107	12dgr160[c]+atp[c]	0.01	Homo sapiens		Eukaryota
DAGK160			8.2	Homo sapiens		Eukaryota
DAGK161	2.7.1.107	12dgr161[c]+atp[c]	0.01	Homo sapiens		Eukaryota
DAGK161			8.2	Homo sapiens		Eukaryota
DAGK180	2.7.1.107	12dgr180[c]+atp[c]	0.01	Homo sapiens		Eukaryota
DAGK180			8.2	Homo sapiens		Eukaryota
DAGK181	2.7.1.107	12dgr181[c]+atp[c]	0.01	Homo sapiens		Eukaryota
DAGK181			8.2	Homo sapiens		Eukaryota
DALAt2pp		ala-D[p]+h[p]	NaN
DALAtex		ala-D[e]	NaN
DALAtex_rev		ala-D[p]	NaN
DAMPtex		damp[e]	NaN
DAMPtex_rev		damp[p]	NaN
DAPDC	4.1.1.20	26dap-M[c]+h[c]	1.8	Mycobacterium tuberculosis		Bacteria
DAPE	5.1.1.7	26dap-LL[c]	84	Escherichia coli
DAPE_rev	5.1.1.7	26dap-M[c]	67	Escherichia coli
DAPtex		15dap[e]	NaN
DAPtex_rev		15dap[p]	NaN
DASYN120	2.7.7.41	ctp[c]+h[c]+pa120[c]	8.92	Saccharomyces cerevisiae		Eukaryota
DASYN140	2.7.7.41	ctp[c]+h[c]+pa140[c]	8.92	Saccharomyces cerevisiae		Eukaryota
DASYN141	2.7.7.41	ctp[c]+h[c]+pa141[c]	8.92	Saccharomyces cerevisiae		Eukaryota
DASYN160	2.7.7.41	ctp[c]+h[c]+pa160[c]	8.92	Saccharomyces cerevisiae		Eukaryota
DASYN161	2.7.7.41	ctp[c]+h[c]+pa161[c]	8.92	Saccharomyces cerevisiae		Eukaryota
DASYN180	2.7.7.41	ctp[c]+h[c]+pa180[c]	8.92	Saccharomyces cerevisiae		Eukaryota
DASYN181	2.7.7.41	ctp[c]+h[c]+pa181[c]	8.92	Saccharomyces cerevisiae		Eukaryota
DATPHs		datp[c]+h[c]+h2o[c]	NaN
DB4PS		ru5p-D[c]	NaN
DBTS	6.3.3.3	atp[c]+co2[c]+dann[c]	NaN
DCAtex		dca[e]	NaN
DCAtex_rev		dca[p]	NaN
DCMPtex		dcmp[e]	NaN
DCMPtex_rev		dcmp[p]	NaN
DCTPD	3.5.4.13	dctp[c]+h[c]+h2o[c]	1.24	Escherichia coli
DCYTD	3.5.4.14	dcyt[c]+h[c]+h2o[c]	NaN
DCYTtex		dcyt[e]	NaN
DCYTtex_rev		dcyt[p]	NaN
DDGLCNt2rpp		2ddglcn[p]+h[p]	NaN
DDGLCNt2rpp_rev		2ddglcn[c]+h[c]	NaN
DDGLCNtex		2ddglcn[e]	NaN
DDGLCNtex_rev		2ddglcn[p]	NaN
DDPA	4.1.2.15	e4p[c]+h2o[c]+pep[c]	NaN
DDPGALA	4.1.2.21	2dh3dgal6p[c]	NaN
DDPGALA_rev	4.1.2.21	g3p[c]+pyr[c]	NaN
DGK1	2.7.4.8	atp[c]+dgmp[c]	51	Saccharomyces cerevisiae		Eukaryota
DGK1			43	Plasmodium falciparum		Eukaryota
DGK1_rev	2.7.4.8	adp[c]+dgdp[c]	52.3077	Saccharomyces cerevisiae	0.975	calculated kcat
DGK1_rev			44.1026	Plasmodium falciparum	0.975	calculated kcat
DGMPtex		dgmp[e]	NaN
DGMPtex_rev		dgmp[p]	NaN
DGSNtex		dgsn[e]	NaN
DGSNtex_rev		dgsn[p]	NaN
DHACOAH		23dhacoa[c]+h2o[c]	NaN
DHACOAH_rev		3hadpcoa[c]	NaN
DHAD1	4.2.1.9	23dhmb[c]	0.31	Sulfolobus solfataricus		Archaea
DHAD1			11.5	Spinacia oleracea		Eukaryota
DHAD2		23dhmp[c]	NaN
DHAPT		dha[c]+pep[c]	NaN
DHAtex		dha[e]	NaN
DHAtex_rev		dha[p]	NaN
DHAtpp		dha[p]	NaN
DHAtpp_rev		dha[c]	NaN
DHBD	1.3.1.28	23ddhb[c]+nad[c]	25.3	Escherichia coli
DHBD_rev	1.3.1.28	23dhb[c]+h[c]+nadh[c]	0.00937037	Escherichia coli	2700	calculated kcat
DHBS	2.7.7.58	23dhb[c]+atp[c]+h[c]	5.5	Escherichia coli
DHBSH		23dhbzs[c]+h2o[c]	NaN
DHDPRy	1.3.1.26	23dhdp[c]+h[c]+nadph[c]	NaN
DHDPS	4.2.1.52	aspsa[c]+pyr[c]	NaN
DHFR	1.5.1.3	dhf[c]+h[c]+nadph[c]	18.4	Escherichia coli
DHFR			19.2	Escherichia coli
DHFR_rev	1.5.1.3	nadp[c]+thf[c]	0.00296774	Escherichia coli	6200	calculated kcat
DHFR_rev			0.00309677	Escherichia coli	6200	calculated kcat
DHFS	6.3.2.12	atp[c]+dhpt[c]+glu-L[c]	NaN
DHNPA2r	4.1.2.25	dhnpt[c]	0.082	Escherichia coli
DHNPA2r_rev	4.1.2.25	6hmhpt[c]+gcald[c]	NaN
DHNPTE		dhnpt[c]	NaN
DHNPTE_rev		dhmpt[c]	NaN
DHORD2	1.3.3.1	dhor-S[c]+q8[c]	NaN
DHORD5	1.3.3.1	dhor-S[c]+mqn8[c]	NaN
DHORDfum		dhor-S[c]+fum[c]	NaN
DHORTS	3.5.2.3	dhor-S[c]+h2o[c]	127	Escherichia coli
DHORTS_rev	3.5.2.3	cbasp[c]+h[c]	195	Escherichia coli
DHPPDA2	3.5.4.26	25drapp[c]+h[c]+h2o[c]	NaN
DHPS2	2.5.1.15	4abz[c]+6hmhptpp[c]	NaN
DHPTDCs2		dhptd[c]	NaN
DHPTPE		ahdt[c]	NaN
DHPTPE_rev		dhmptp[c]	NaN
DHQS	4.2.3.4	2dda7p[c]	NaN
DHQTi	4.2.1.10	3dhq[c]	0.06	Helicobacter pylori		Proteobacteria
DHQTi			0.34	Helicobacter pylori		Proteobacteria
DHQTi			1.4	Helicobacter pylori		Proteobacteria
DHQTi			2	Helicobacter pylori		Proteobacteria
DHQTi			210	Salmonella enterica		Proteobacteria
DHQTi			310	Salmonella enterica		Proteobacteria
DIMPtex		dimp[e]	NaN
DIMPtex_rev		dimp[p]	NaN
DINSt2pp		din[p]+h[p]	NaN
DINStex		din[e]	NaN
DINStex_rev		din[p]	NaN
DM_4CRSOL		4crsol[c]	NaN
DM_5DRIB		5drib[c]	NaN
DM_AMOB		amob[c]	NaN
DM_MTHTHF		mththf[c]	NaN
DM_OXAM		oxam[c]	NaN
DMATT	2.5.1.1	dmpp[c]+ipdp[c]	0.085	Mycobacterium tuberculosis		Bacteria
DMPPS		h[c]+h2mb4p[c]+nadh[c]	NaN
DMSOtex		dmso[e]	NaN
DMSOtex_rev		dmso[p]	NaN
DMSOtpp		dmso[p]	NaN
DMSOtpp_rev		dmso[c]	NaN
DMStex		dms[e]	NaN
DMStex_rev		dms[p]	NaN
DNMPPA		dhpmp[c]+h2o[c]	NaN
DNTPPA		ahdt[c]+h2o[c]	NaN
DOPAtex		dopa[e]	NaN
DOPAtex_rev		dopa[p]	NaN
DOXRBCNtex		doxrbcn[e]	NaN
DOXRBCNtex_rev		doxrbcn[p]	NaN
DOXRBCNtpp		doxrbcn[p]+h[p]	NaN
DPCOAK	2.7.1.24	atp[c]+dpcoa[c]	0.0481	Mycobacterium tuberculosis		Bacteria
DPR	1.1.1.169	2dhp[c]+h[c]+nadph[c]	25	Escherichia coli
DRPA	4.1.2.4	2dr5p[c]	68	Escherichia coli
DRPA			521	Escherichia coli
DSERDHr		nadp[c]+ser-D[c]	NaN
DSERDHr_rev		2amsa[c]+h[c]+nadph[c]	NaN
DSERtex		ser-D[e]	NaN
DSERtex_rev		ser-D[p]	NaN
DTMPK	2.7.4.9	atp[c]+dtmp[c]	8.9	Streptococcus pneumoniae		Bacteria
DTMPK_rev	2.7.4.9	adp[c]+dtdp[c]	2.51412	Streptococcus pneumoniae	3.54	calculated kcat
DTMPtex		dtmp[e]	NaN
DTMPtex_rev		dtmp[p]	NaN
DUMPtex		dump[e]	NaN
DUMPtex_rev		dump[p]	NaN
DURADx	1.3.1.1	56dura[c]+nad[c]	0.65	Escherichia coli
DURADx_rev	1.3.1.1	h[c]+nadh[c]+ura[c]	0.64	Escherichia coli
DURIK1		atp[c]+duri[c]	NaN
DURIPP		duri[c]+pi[c]	NaN
DURIPP_rev		2dr1p[c]+ura[c]	NaN
DURItex		duri[e]	NaN
DURItex_rev		duri[p]	NaN
DUTPDP	3.6.1.23	dutp[c]+h2o[c]	11	Escherichia coli
DXPRIi		dxyl5p[c]+h[c]+nadph[c]	NaN
DXPS		g3p[c]+h[c]+pyr[c]	NaN
E4PD		e4p[c]+h2o[c]+nad[c]	NaN
E4PD_rev		4per[c]+h[c]+nadh[c]	NaN
EAR100x	1.3.1.9	h[c]+nadh[c]+tdec2eACP[c]	11.9	Escherichia coli
EAR100y	1.3.1.10	h[c]+nadph[c]+tdec2eACP[c]	130.2	Staphylococcus aureus		Bacteria
EAR120x	1.3.1.9	h[c]+nadh[c]+tddec2eACP[c]	11.9	Escherichia coli
EAR120y	1.3.1.10	h[c]+nadph[c]+tddec2eACP[c]	130.2	Staphylococcus aureus		Bacteria
EAR121x	1.3.1.9	h[c]+nadh[c]+t3c5ddeceACP[c]	11.9	Escherichia coli
EAR121y	1.3.1.10	h[c]+nadph[c]+t3c5ddeceACP[c]	130.2	Staphylococcus aureus		Bacteria
EAR140x	1.3.1.9	h[c]+nadh[c]+tmrs2eACP[c]	11.9	Escherichia coli
EAR140y	1.3.1.10	h[c]+nadph[c]+tmrs2eACP[c]	130.2	Staphylococcus aureus		Bacteria
EAR141x	1.3.1.9	h[c]+nadh[c]+t3c7mrseACP[c]	11.9	Escherichia coli
EAR141y	1.3.1.10	h[c]+nadph[c]+t3c7mrseACP[c]	130.2	Staphylococcus aureus		Bacteria
EAR160x	1.3.1.9	h[c]+nadh[c]+tpalm2eACP[c]	11.9	Escherichia coli
EAR160y	1.3.1.10	h[c]+nadph[c]+tpalm2eACP[c]	130.2	Staphylococcus aureus		Bacteria
EAR161x	1.3.1.9	h[c]+nadh[c]+t3c9palmeACP[c]	11.9	Escherichia coli
EAR161y	1.3.1.10	h[c]+nadph[c]+t3c9palmeACP[c]	130.2	Staphylococcus aureus		Bacteria
EAR180x	1.3.1.9	h[c]+nadh[c]+toctd2eACP[c]	11.9	Escherichia coli
EAR180y	1.3.1.10	h[c]+nadph[c]+toctd2eACP[c]	130.2	Staphylococcus aureus		Bacteria
EAR181x	1.3.1.9	h[c]+nadh[c]+t3c11vaceACP[c]	11.9	Escherichia coli
EAR181y	1.3.1.10	h[c]+nadph[c]+t3c11vaceACP[c]	130.2	Staphylococcus aureus		Bacteria
EAR40x	1.3.1.9	but2eACP[c]+h[c]+nadh[c]	11.9	Escherichia coli
EAR40y	1.3.1.10	but2eACP[c]+h[c]+nadph[c]	130.2	Staphylococcus aureus		Bacteria
EAR60x	1.3.1.9	h[c]+nadh[c]+thex2eACP[c]	11.9	Escherichia coli
EAR60y	1.3.1.10	h[c]+nadph[c]+thex2eACP[c]	130.2	Staphylococcus aureus		Bacteria
EAR80x	1.3.1.9	h[c]+nadh[c]+toct2eACP[c]	11.9	Escherichia coli
EAR80y	1.3.1.10	h[c]+nadph[c]+toct2eACP[c]	130.2	Staphylococcus aureus		Bacteria
Ec_biomass_iJO1366_core_53p95M		10fthf[c]+2fe2s[c]+2ohph[c]+4fe4s[c]+ala-L[c]+amet[c]+arg-L[c]+asn-L[c]+asp-L[c]+atp[c]+bmocogdp[c]+btn[c]+ca2[c]+cl[c]+coa[c]+cobalt2[c]+ctp[c]+cu2[c]+cys-L[c]+datp[c]+dctp[c]+dgtp[c]+dttp[c]+fad[c]+fe2[c]+fe3[c]+gln-L[c]+glu-L[c]+gly[c]+gtp[c]+h2o[c]+his-L[c]+ile-L[c]+k[c]+leu-L[c]+lys-L[c]+met-L[c]+mg2[c]+mlthf[c]+mn2[c]+mobd[c]+nad[c]+nadp[c]+nh4[c]+ni2[c]+pe160[c]+pe161[c]+phe-L[c]+pheme[c]+…	NaN
ECA4COLIPAabctex		atp[c]+h2o[c]+eca4colipa[p]	NaN
ECA4OALpp		colipa[p]+eca4und[p]	NaN
ECAP1pp		unagamuf[p]	NaN
ECAP2pp		eca2und[p]+unagamuf[p]	NaN
ECAP3pp		eca3und[p]+unagamuf[p]	NaN
ECAtpp		unagamuf[c]	NaN
ECOAH1	4.2.1.17	3hbcoa[c]	NaN
ECOAH1_rev	4.2.1.17	b2coa[c]+h2o[c]	NaN
ECOAH2	4.2.1.17	3hhcoa[c]	NaN
ECOAH2_rev	4.2.1.17	h2o[c]+hx2coa[c]	NaN
ECOAH3	4.2.1.17	3hocoa[c]	NaN
ECOAH3_rev	4.2.1.17	h2o[c]+oc2coa[c]	NaN
ECOAH4	4.2.1.17	3hdcoa[c]	NaN
ECOAH4_rev	4.2.1.17	dc2coa[c]+h2o[c]	NaN
ECOAH5	4.2.1.17	3hddcoa[c]	NaN
ECOAH5_rev	4.2.1.17	dd2coa[c]+h2o[c]	NaN
ECOAH6	4.2.1.17	3htdcoa[c]	NaN
ECOAH6_rev	4.2.1.17	h2o[c]+td2coa[c]	NaN
ECOAH7	4.2.1.17	3hhdcoa[c]	NaN
ECOAH7_rev	4.2.1.17	h2o[c]+hdd2coa[c]	NaN
ECOAH8	4.2.1.17	3hodcoa[c]	NaN
ECOAH8_rev	4.2.1.17	h2o[c]+od2coa[c]	NaN
EDA	4.1.2.14	2ddg6p[c]	80	Escherichia coli
EDA			0.0063	Escherichia coli
EDA			83	Escherichia coli
EDA			284	Escherichia coli
EDD	4.2.1.12	6pgc[c]	NaN
EDTXS1		ddcaACP[c]+kdo2lipid4[c]	NaN
EDTXS2		kdo2lipid4L[c]+myrsACP[c]	NaN
EDTXS3		hdeACP[c]+kdo2lipid4[c]	NaN
EDTXS4		kdo2lipid4p[c]+myrsACP[c]	NaN
EGMEACPR	1.3.1.10	egmeACP[c]+h[c]+nadph[c]	130.2	Staphylococcus aureus		Bacteria
ENLIPAabctex		atp[c]+h2o[c]+enlipa[p]	NaN
ENO	4.2.1.11	2pg[c]	78	Saccharomyces cerevisiae		Eukaryota
ENO_rev	4.2.1.11	h2o[c]+pep[c]	15	Saccharomyces cerevisiae	5.2	calculated kcat
ENTCS		23dhba[c]+seramp[c]	NaN
ENTERES		enter[c]+h2o[c]	NaN
ENTERES2		feenter[c]+h2o[c]	NaN
EPMEACPR	1.3.1.10	epmeACP[c]+h[c]+nadph[c]	130.2	Staphylococcus aureus		Bacteria
ETHAAL	4.3.1.7	etha[c]	440	Escherichia coli
ETHAAL			770	Escherichia coli
ETHAt2pp		etha[p]+h[p]	NaN
ETHAtex		etha[e]	NaN
ETHAtex_rev		etha[p]	NaN
ETHSO3tex		ethso3[e]	NaN
ETHSO3tex_rev		ethso3[p]	NaN
ETOHtex		etoh[e]	NaN
ETOHtex_rev		etoh[p]	NaN
ETOHtrpp		etoh[p]	NaN
ETOHtrpp_rev		etoh[c]	NaN
EX_12ppd-R(e)		12ppd-R[e]	NaN
EX_12ppd-S(e)		12ppd-S[e]	NaN
EX_15dap(e)		15dap[e]	NaN
EX_3hpp(e)		3hpp[e]	NaN
EX_4abut(e)		4abut[e]	NaN
EX_5dglcn(e)		5dglcn[e]	NaN
EX_5mtr(e)		5mtr[e]	NaN
EX_ac(e)		ac[e]	NaN
EX_acald(e)		acald[e]	NaN
EX_acolipa(e)		acolipa[e]	NaN
EX_acser(e)		acser[e]	NaN
EX_ade(e)		ade[e]	NaN
EX_adn(e)		adn[e]	NaN
EX_agm(e)		agm[e]	NaN
EX_akg(e)		akg[e]	NaN
EX_ala-D(e)		ala-D[e]	NaN
EX_ala-L(e)		ala-L[e]	NaN
EX_alaala(e)		alaala[e]	NaN
EX_alltn(e)		alltn[e]	NaN
EX_anhgm(e)		anhgm[e]	NaN
EX_arg-L(e)		arg-L[e]	NaN
EX_asn-L(e)		asn-L[e]	NaN
EX_asp-L(e)		asp-L[e]	NaN
EX_ca2(e)		ca2[e]	NaN
EX_ca2(e)_rev			NaN
EX_cgly(e)		cgly[e]	NaN
EX_cit(e)		cit[e]	NaN
EX_cl(e)		cl[e]	NaN
EX_cl(e)_rev			NaN
EX_co2(e)		co2[e]	NaN
EX_cobalt2(e)		cobalt2[e]	NaN
EX_cobalt2(e)_rev			NaN
EX_colipa(e)		colipa[e]	NaN
EX_colipap(e)		colipap[e]	NaN
EX_cu2(e)		cu2[e]	NaN
EX_cu2(e)_rev			NaN
EX_cys-L(e)		cys-L[e]	NaN
EX_cytd(e)		cytd[e]	NaN
EX_dha(e)		dha[e]	NaN
EX_dimp(e)		dimp[e]	NaN
EX_dimp(e)_rev			NaN
EX_din(e)		din[e]	NaN
EX_eca4colipa(e)		eca4colipa[e]	NaN
EX_enlipa(e)		enlipa[e]	NaN
EX_enter(e)		enter[e]	NaN
EX_etha(e)		etha[e]	NaN
EX_etoh(e)		etoh[e]	NaN
EX_fe2(e)		fe2[e]	NaN
EX_fe3(e)		fe3[e]	NaN
EX_fe3(e)_rev			NaN
EX_feenter(e)		feenter[e]	NaN
EX_for(e)		for[e]	NaN
EX_g3pe(e)		g3pe[e]	NaN
EX_g3pg(e)		g3pg[e]	NaN
EX_gal-bD(e)		gal-bD[e]	NaN
EX_gal-bD(e)_rev			NaN
EX_gal(e)		gal[e]	NaN
EX_glc(e)		glc-D[e]	NaN
EX_glc(e)_rev			NaN
EX_glcn(e)		glcn[e]	NaN
EX_glu-L(e)		glu-L[e]	NaN
EX_gly(e)		gly[e]	NaN
EX_glyald(e)		glyald[e]	NaN
EX_glyc-R(e)		glyc-R[e]	NaN
EX_glyc(e)		glyc[e]	NaN
EX_glyc3p(e)		glyc3p[e]	NaN
EX_glyclt(e)		glyclt[e]	NaN
EX_gthrd(e)		gthrd[e]	NaN
EX_gua(e)		gua[e]	NaN
EX_h(e)		h[e]	NaN
EX_h2o(e)		h2o[e]	NaN
EX_h2s(e)		h2s[e]	NaN
EX_his-L(e)		his-L[e]	NaN
EX_hom-L(e)		hom-L[e]	NaN
EX_hxa(e)		hxa[e]	NaN
EX_hxan(e)		hxan[e]	NaN
EX_idon-L(e)		idon-L[e]	NaN
EX_ile-L(e)		ile-L[e]	NaN
EX_indole(e)		indole[e]	NaN
EX_ins(e)		ins[e]	NaN
EX_k(e)		k[e]	NaN
EX_k(e)_rev			NaN
EX_kdo2lipid4(e)		kdo2lipid4[e]	NaN
EX_lac-D(e)		lac-D[e]	NaN
EX_lac-L(e)		lac-L[e]	NaN
EX_LalaDgluMdap(e)		LalaDgluMdap[e]	NaN
EX_LalaDgluMdapDala(e)		LalaDgluMdapDala[e]	NaN
EX_leu-L(e)		leu-L[e]	NaN
EX_lipa_cold(e)		lipa_cold[e]	NaN
EX_lipa(e)		lipa[e]	NaN
EX_lys-L(e)		lys-L[e]	NaN
EX_mal-L(e)		mal-L[e]	NaN
EX_meoh(e)		meoh[e]	NaN
EX_mg2(e)		mg2[e]	NaN
EX_mg2(e)_rev			NaN
EX_mn2(e)		mn2[e]	NaN
EX_mn2(e)_rev			NaN
EX_mobd(e)		mobd[e]	NaN
EX_mobd(e)_rev			NaN
EX_nh4(e)		nh4[e]	NaN
EX_ni2(e)		ni2[e]	NaN
EX_ni2(e)_rev			NaN
EX_o2(e)		o2[e]	NaN
EX_o2(e)_rev			NaN
EX_orn(e)		orn[e]	NaN
EX_phe-L(e)		phe-L[e]	NaN
EX_pheme(e)		pheme[e]	NaN
EX_pi(e)		pi[e]	NaN
EX_pro-L(e)		pro-L[e]	NaN
EX_ptrc(e)		ptrc[e]	NaN
EX_pyr(e)		pyr[e]	NaN
EX_quin(e)		quin[e]	NaN
EX_ser-L(e)		ser-L[e]	NaN
EX_spmd(e)		spmd[e]	NaN
EX_succ(e)		succ[e]	NaN
EX_sulfac(e)		sulfac[e]	NaN
EX_sulfac(e)_rev			NaN
EX_thr-L(e)		thr-L[e]	NaN
EX_thym(e)		thym[e]	NaN
EX_thymd(e)		thymd[e]	NaN
EX_trp-L(e)		trp-L[e]	NaN
EX_tyr-L(e)		tyr-L[e]	NaN
EX_ura(e)		ura[e]	NaN
EX_urea(e)		urea[e]	NaN
EX_uri(e)		uri[e]	NaN
EX_val-L(e)		val-L[e]	NaN
EX_xan(e)		xan[e]	NaN
EX_xtsn(e)		xtsn[e]	NaN
EX_zn2(e)		zn2[e]	NaN
EX_zn2(e)_rev			NaN
F6PA		f6p[c]	NaN
F6PA_rev		dha[c]+g3p[c]	NaN
F6PP		f6p[c]+h2o[c]	NaN
F6Ptex		f6p[e]	NaN
F6Ptex_rev		f6p[p]	NaN
FA100ACPHi	3.1.2.14	dcaACP[c]+h2o[c]	NaN
FA120ACPHi	3.1.2.14	ddcaACP[c]+h2o[c]	NaN
FA140ACPHi	3.1.2.14	h2o[c]+myrsACP[c]	0.008	Arabidopsis thaliana		Eukaryota
FA140ACPHi			0.02	Arabidopsis thaliana		Eukaryota
FA141ACPHi	3.1.2.14	h2o[c]+tdeACP[c]	NaN
FA160ACPHi	3.1.2.14	h2o[c]+palmACP[c]	0.03	Macadamia tetraphylla		Eukaryota
FA160ACPHi			0.04	Arabidopsis thaliana		Eukaryota
FA160ACPHi			0.3	Camelina sativa		Eukaryota
FA160ACPHi			0.44	Macadamia tetraphylla		Eukaryota
FA160ACPHi			1.1	Helianthus annuus		Eukaryota
FA160ACPHi			2.4	Arabidopsis thaliana		Eukaryota
FA160ACPHi			4.4	Camelina sativa		Eukaryota
FA161ACPHi	3.1.2.14	h2o[c]+hdeACP[c]	NaN
FA80ACPHi	3.1.2.14	h2o[c]+ocACP[c]	NaN
FACOAE100		dcacoa[c]+h2o[c]	NaN
FACOAE120		ddcacoa[c]+h2o[c]	NaN
FACOAE140		h2o[c]+tdcoa[c]	NaN
FACOAE141		h2o[c]+tdecoa[c]	NaN
FACOAE160		h2o[c]+pmtcoa[c]	NaN
FACOAE161		h2o[c]+hdcoa[c]	NaN
FACOAE180		h2o[c]+stcoa[c]	NaN
FACOAE181		h2o[c]+odecoa[c]	NaN
FACOAE60		h2o[c]+hxcoa[c]	NaN
FACOAE80		h2o[c]+occoa[c]	NaN
FACOAL120t2pp	6.2.1.3	atp[c]+coa[c]+ddca[p]+h[p]	0.029	Escherichia coli
FACOAL140t2pp	6.2.1.3	atp[c]+coa[c]+h[p]+ttdca[p]	0.029	Escherichia coli
FACOAL141t2pp	6.2.1.3	atp[c]+coa[c]+h[p]+ttdcea[p]	0.029	Escherichia coli
FACOAL160t2pp	6.2.1.3	atp[c]+coa[c]+h[p]+hdca[p]	0.029	Escherichia coli
FACOAL161t2pp	6.2.1.3	atp[c]+coa[c]+h[p]+hdcea[p]	0.029	Escherichia coli
FACOAL180t2pp	6.2.1.3	atp[c]+coa[c]+h[p]+ocdca[p]	0.029	Escherichia coli
FACOAL181t2pp	6.2.1.3	atp[c]+coa[c]+h[p]+ocdcea[p]	0.029	Escherichia coli
FACOAL60t2pp	6.2.1.3	atp[c]+coa[c]+h[p]+hxa[p]	0.029	Escherichia coli
FADRx		fad[c]+h[c]+nadh[c]	NaN
FADRx2		fad[c]+h[c]+nadph[c]	NaN
FALDH2		hmgth[c]+nad[c]	NaN
FALDH2_rev		Sfglutth[c]+h[c]+nadh[c]	NaN
FALDtex		fald[e]	NaN
FALDtex_rev		fald[p]	NaN
FALDtpp		fald[p]	NaN
FALDtpp_rev		fald[c]	NaN
FALGTHLs		fald[c]+gthrd[c]	NaN
FALGTHLs_rev		hmgth[c]	NaN
FBA	4.1.2.13	fdp[c]	12	Mycobacterium tuberculosis		Bacteria
FBA_rev	4.1.2.13	dhap[c]+g3p[c]	0.002	Methylococcus capsulatus		Proteobacteria
FBA3	4.1.2.13	s17bp[c]	0.003	Methylococcus capsulatus		Proteobacteria
FBA3_rev	4.1.2.13	dhap[c]+e4p[c]	NaN
FBP	3.1.3.11	fdp[c]+h2o[c]	2.5	Escherichia coli
FBP			5.7	Escherichia coli
FBP			14.6	Escherichia coli
FBP			20	Escherichia coli
FBP			22	Escherichia coli
FCI	5.3.1.25	fuc-L[c]	258.3	Dictyoglomus turgidum		Bacteria
FCI			0.1985	Caldicellulosiruptor saccharolyticus		Bacteria
FCI_rev	5.3.1.25	fcl-L[c]	2348.18	Dictyoglomus turgidum	0.11	Bacteria
FCI_rev			1.80455	Caldicellulosiruptor saccharolyticus	0.11	Bacteria
FCLPA	4.1.2.17	fc1p[c]	19	Escherichia coli
FCLPA_rev	4.1.2.17	dhap[c]+lald-L[c]	19.3	Escherichia coli
FCLPA_rev			0.36	Escherichia coli
FCLT	4.99.1.1	fe2[c]+ppp9[c]	0.073	Bdellovibrio bacteriovorus		Proteobacteria
FCLT			0.08167	Myxococcus xanthus		Proteobacteria
FCLT			0.195	Pseudomonas putida		Proteobacteria
FCLT			0.267	Caulobacter vibrioides		Proteobacteria
FDH4pp	1.2.2.1	h[c]+q8[c]+for[p]	NaN
FDH5pp	1.2.2.1	h[c]+mqn8[c]+for[p]	NaN
FDMO6		fmnh2[c]+o2[c]+sulfac[c]	NaN
FE2abcpp		atp[c]+h2o[c]+fe2[p]	NaN
FE2t2pp		fe2[p]+h[p]	NaN
FE2t3pp		fe2[c]+h[p]	NaN
FE2tex		fe2[e]	NaN
FE2tex_rev		fe2[p]	NaN
FE2tpp		fe2[p]	NaN
FE3abcpp		atp[c]+h2o[c]+fe3[p]	NaN
FE3HOXabcpp		atp[c]+h2o[c]+fe3hox[p]	NaN
FE3HOXexs		fe3[e]+fe3hox-un[e]	NaN
FE3HOXR1		fadh2[c]+fe3hox[c]	NaN
FE3HOXR2		fe3hox[c]+fmnh2[c]	NaN
FE3HOXR3		fe3hox[c]+rbflvrd[c]	NaN
FE3HOXtonex		fe3hox[e]+h[p]	NaN
FE3HOXUtex		fe3hox-un[c]+h[p]	NaN
FE3HOXUtpp		fe3hox-un[p]+h[p]	NaN
FE3Ri		fadh2[c]+fe3[c]	NaN
FE3tex		fe3[e]	NaN
FE3tex_rev		fe3[p]	NaN
FECRMabcpp		atp[c]+h2o[c]+fecrm[p]	NaN
FECRMexs		fe3[e]+fecrm-un[e]	NaN
FECRMR1		fadh2[c]+fecrm[c]	NaN
FECRMR2		fecrm[c]+fmnh2[c]	NaN
FECRMR3		fecrm[c]+rbflvrd[c]	NaN
FECRMtonex		fecrm[e]+h[p]	NaN
FECRMUtex		fecrm-un[p]+h[p]	NaN
FECRMUtpp		fecrm-un[c]+h[p]	NaN
FEENTERabcpp		atp[c]+h2o[c]+feenter[p]	NaN
FEENTERexs		enter[e]+fe3[e]	NaN
FEENTERR1		fadh2[c]+feenter[c]	NaN
FEENTERR2		feenter[c]+fmnh2[c]	NaN
FEENTERR3		feenter[c]+rbflvrd[c]	NaN
FEENTERtex		enter[p]+h[p]	NaN
FEENTERtonex		feenter[e]+h[p]	NaN
FEENTERtpp		enter[c]+h[p]	NaN
FEOXAMabcpp		atp[c]+h2o[c]+feoxam[p]	NaN
FEOXAMexs		fe3[e]+feoxam-un[e]	NaN
FEOXAMR1		fadh2[c]+feoxam[c]	NaN
FEOXAMR2		feoxam[c]+fmnh2[c]	NaN
FEOXAMR3		feoxam[c]+rbflvrd[c]	NaN
FEOXAMtonex		feoxam[e]+h[p]	NaN
FEOXAMUtex		feoxam-un[p]+h[p]	NaN
FEOXAMUtpp		feoxam-un[c]+h[p]	NaN
FEROpp	1.16.3.1	fe2[p]+h[p]+o2[p]	3.91	Escherichia coli
FESD1s		4fe4s[c]+h[c]+h2o2[c]	NaN
FESR		3fe4s[c]+fe2[c]	NaN
FLDR2		flxso[c]+nadph[c]	NaN
FLVR	1.5.1.30	h[c]+nadph[c]+ribflv[c]	6.7	Streptomyces viridifaciens		Bacteria
FLVRx	1.5.1.30	h[c]+nadh[c]+ribflv[c]	6.7	Streptomyces viridifaciens		Bacteria
FMNAT	2.7.7.2	atp[c]+fmn[c]+h[c]	8.33e-05	Corynebacterium ammoniagenes		Bacteria
FMNAT			0.047	Corynebacterium ammoniagenes		Bacteria
FMNAT			0.33	Corynebacterium ammoniagenes		Bacteria
FMNRx		fmn[c]+h[c]+nadh[c]	NaN
FMNRx2		fmn[c]+h[c]+nadph[c]	NaN
FOMETRi	2.1.2.10	5fthf[c]+h[c]	19.4	Escherichia coli
FORCT		forcoa[c]+oxa[c]	NaN
FORCT_rev		for[c]+oxalcoa[c]	NaN
FORt2pp		for[p]+h[p]	NaN
FORtex		for[e]	NaN
FORtex_rev		for[p]	NaN
FORtppi		for[c]	NaN
FRD2	1.3.99.1	fum[c]+mql8[c]	NaN
FRD3	1.3.99.1	2dmmql8[c]+fum[c]	NaN
FRULYSDG		frulysp[c]+h2o[c]	NaN
FRULYSDG_rev		g6p[c]+lys-L[c]	NaN
FRULYSE		psclys[c]	NaN
FRULYSE_rev		frulys[c]	NaN
FRULYStex		frulys[e]	NaN
FRULYStex_rev		frulys[p]	NaN
FRUtex		fru[e]	NaN
FRUtex_rev		fru[p]	NaN
FRUURt2rpp		fruur[p]+h[p]	NaN
FRUURt2rpp_rev		fruur[c]+h[c]	NaN
FRUURtex		fruur[e]	NaN
FRUURtex_rev		fruur[p]	NaN
FTHFD	3.5.1.10	10fthf[c]+h2o[c]	NaN
FTHFLi	6.3.4.3	atp[c]+for[c]+thf[c]	0.99	Moorella thermoacetica		Bacteria
FTHFLi			6.08	Moorella thermoacetica		Bacteria
FTHFLi			1.13	Moorella thermoacetica		Bacteria
FUCtex		fuc-L[e]	NaN
FUCtex_rev		fuc-L[p]	NaN
FUCtpp		fuc-L[p]+h[p]	NaN
FUCtpp_rev		fuc-L[c]+h[c]	NaN
FUM	4.2.1.2	fum[c]+h2o[c]	1149	Escherichia coli
FUM			1150	Escherichia coli
FUM_rev	4.2.1.2	mal-L[c]	11.2	Escherichia coli
FUMtex		fum[e]	NaN
FUMtex_rev		fum[p]	NaN
FUSAtex		fusa[e]	NaN
FUSAtex_rev		fusa[p]	NaN
FUSAtpp		fusa[p]+h[p]	NaN
G1PACT	2.3.1.157	accoa[c]+gam1p[c]	853	Yersinia pestis		Proteobacteria
G1PACT			828	Yersinia pestis		Proteobacteria
G1Ptex		g1p[e]	NaN
G1Ptex_rev		g1p[p]	NaN
G1PTT	2.7.7.24	dttp[c]+g1p[c]+h[c]	15	Salmonella enterica typhimurium		Proteobacteria
G1PTT			30.83	Salmonella enterica typhimurium		Proteobacteria
G1SAT	5.4.3.8	glu1sa[c]	NaN			Equilibrium constant unknown
G1SAT_rev	5.4.3.8	5aop[c]	0.47	Synechococcus sp.		Bacteria
G1SAT_rev			0.95	Synechococcus sp.		Bacteria
G3PAT120	2.3.1.15	ddcaACP[c]+glyc3p[c]	NaN
G3PAT140	2.3.1.15	glyc3p[c]+myrsACP[c]	NaN
G3PAT141	2.3.1.15	glyc3p[c]+tdeACP[c]	NaN
G3PAT160	2.3.1.15	glyc3p[c]+palmACP[c]	NaN
G3PAT161	2.3.1.15	glyc3p[c]+hdeACP[c]	NaN
G3PAT180	2.3.1.15	glyc3p[c]+ocdcaACP[c]	NaN
G3PAT181	2.3.1.15	glyc3p[c]+octeACP[c]	NaN
G3PCtex		g3pc[e]	NaN
G3PCtex_rev		g3pc[p]	NaN
G3PD2	1.1.1.94	glyc3p[c]+nadp[c]	NaN
G3PD2_rev	1.1.1.94	dhap[c]+h[c]+nadph[c]	NaN
G3PD5	1.1.99.5	glyc3p[c]+q8[c]	NaN
G3PD6	1.1.99.5	glyc3p[c]+mqn8[c]	NaN
G3PD7	1.1.99.5	2dmmq8[c]+glyc3p[c]	NaN
G3PEabcpp		atp[c]+h2o[c]+g3pe[p]	NaN
G3PEtex		g3pe[e]	NaN
G3PEtex_rev		g3pe[p]	NaN
G3PGabcpp		atp[c]+h2o[c]+g3pg[p]	NaN
G3PGtex		g3pg[e]	NaN
G3PGtex_rev		g3pg[p]	NaN
G3PItex		g3pi[e]	NaN
G3PItex_rev		g3pi[p]	NaN
G3PStex		g3ps[e]	NaN
G3PStex_rev		g3ps[p]	NaN
G3PT		glyc3p[c]+h2o[c]	NaN
G5SADs		glu5sa[c]	NaN
G5SD	1.2.1.41	glu5p[c]+h[c]+nadph[c]	NaN
G6PDA	3.5.99.6	gam6p[c]+h2o[c]	153	Escherichia coli
G6PDA			158	Escherichia coli
G6PDA			292	Escherichia coli
G6PDH2r	1.1.1.49	g6p[c]+nadp[c]	174	Escherichia coli
G6PDH2r_rev	1.1.1.49	6pgl[c]+h[c]+nadph[c]	67.9688	Escherichia coli	2.56	calculated kcat
G6PP	3.1.3.9	g6p[c]+h2o[c]	700	Rattus norvegicus		Eukaryota
G6Ptex		g6p[e]	NaN
G6Ptex_rev		g6p[p]	NaN
GAL1Ptex		gal1p[e]	NaN
GAL1Ptex_rev		gal1p[p]	NaN
GALabcpp		atp[c]+h2o[c]+gal[p]	NaN
GALBDtex		gal-bD[e]	NaN
GALBDtex_rev		gal-bD[p]	NaN
GALCTNLtex		galctn-L[e]	NaN
GALCTNLtex_rev		galctn-L[p]	NaN
GALCTNtex		galctn-D[e]	NaN
GALCTNtex_rev		galctn-D[p]	NaN
GALCTt2rpp		galct-D[p]+h[p]	NaN
GALCTt2rpp_rev		galct-D[c]+h[c]	NaN
GALCTtex		galct-D[e]	NaN
GALCTtex_rev		galct-D[p]	NaN
GALKr	2.7.1.6	atp[c]+gal[c]	2.61	Streptococcus pneumoniae		Bacteria
GALKr			146	Bifidobacterium longum		Bacteria
GALKr_rev	2.7.1.6	adp[c]+gal1p[c]+h[c]	0.0317905	Streptococcus pneumoniae	82.1	calculated kcat
GALKr_rev			1.77832	Bifidobacterium longum	82.1	calculated kcat
GALM2pp	5.1.3.3	gal-bD[p]	4900	'Homo sapiens'	[]	[]
GALM2pp			2600	'Aspergillus niger'	[]	[]
GALM2pp			16500	'Bos taurus'	[]	[]
GALM2pp			13300	'Capsicum frutescens'	[]	[]
GALT1		gicolipa[c]+udpg[c]	NaN
GALt2pp		gal[p]+h[p]	NaN
GALtex		gal[e]	NaN
GALtex_rev		gal[p]	NaN
GALTtex		galt[e]	NaN
GALTtex_rev		galt[p]	NaN
GALUi	2.7.7.9	g1p[c]+h[c]+utp[c]	29.3	Xanthomonas citri		Proteobacteria
GALUi			40	Xanthomonas citri		Proteobacteria
GALURt2rpp		galur[p]+h[p]	NaN
GALURt2rpp_rev		galur[c]+h[c]	NaN
GALURtex		galur[e]	NaN
GALURtex_rev		galur[p]	NaN
GAMAN6Ptex		gam6p[e]	NaN
GAMAN6Ptex_rev		gam6p[p]	NaN
GAMtex		gam[e]	NaN
GAMtex_rev		gam[p]	NaN
GAPD	1.2.1.12	g3p[c]+nad[c]+pi[c]	70	Lactococcus lactis		Bacteria
GAPD			70	Bacillus subtilis		Bacteria
GAPD			65	Geobacillus stearothermophilus		Bacteria
GAPD_rev	1.2.1.12	13dpg[c]+h[c]+nadh[c]	73.6	Oryza sativa Japonica Group		Eukaryota
GARFT	2.1.2.2	10fthf[c]+gar[c]	13.5	Escherichia coli
GARFT			20.7	Escherichia coli
GARFT_rev	2.1.2.2	fgam[c]+h[c]+thf[c]	96.4286	Escherichia coli	0.14	calculated kcat
GARFT_rev			147.857	Escherichia coli	0.14	calculated kcat
GART		atp[c]+for[c]+gar[c]	NaN
GBBTNtex		gbbtn[e]	NaN
GBBTNtex_rev		gbbtn[p]	NaN
GCALDD	1.2.1.21	gcald[c]+h2o[c]+nad[c]	NaN
GDPDPK		atp[c]+gdp[c]	NaN
GDPMNH		gdpmann[c]+h2o[c]	NaN
GDPMNP		gdpmann[c]+h2o[c]	NaN
GDPtex		gdp[e]	NaN
GDPtex_rev		gdp[p]	NaN
GDPTPDP	3.1.7.2	gdptp[c]+h2o[c]	2.97	Mycobacterium tuberculosis		Bacteria
GF6PTA	2.6.1.16	f6p[c]+gln-L[c]	14.4	Escherichia coli
GGGABADr		ggbutal[c]+h2o[c]+nadp[c]	NaN
GGGABADr_rev		gg4abut[c]+h[c]+nadph[c]	NaN
GGGABAH		gg4abut[c]+h2o[c]	NaN
GGPTRCO		ggptrc[c]+h2o[c]+o2[c]	NaN
GGPTRCS		atp[c]+glu-L[c]+ptrc[c]	NaN
GHBDHx		h[c]+nadh[c]+sucsal[c]	NaN
GHBDHx_rev		ghb[c]+nad[c]	NaN
GHMT2r	2.1.2.1	ser-L[c]+thf[c]	5	Escherichia coli
GHMT2r_rev	2.1.2.1	gly[c]+h2o[c]+mlthf[c]	5	Hydrogenobacter thermophilus		Bacteria
GK1	2.7.4.8	atp[c]+gmp[c]	90	Saccharomyces cerevisiae		Eukaryota
GK1_rev	2.7.4.8	adp[c]+gdp[c]	22.67	Saccharomyces cerevisiae	3.97	calculated
GLBRAN2	2.4.1.18	glycogen[c]	NaN
GLCabcpp		atp[c]+h2o[c]+glc-D[p]	NaN
GLCATr	2.3.1.79	accoa[c]+glc-D[c]	NaN
GLCATr_rev	2.3.1.79	acglc-D[c]+coa[c]	NaN
GLCDpp		q8[c]+glc-D[p]+h2o[p]	NaN
GLCNt2rpp		glcn[p]+h[p]	NaN
GLCNt2rpp_rev		glcn[c]+h[c]	NaN
GLCNtex		glcn[e]	NaN
GLCNtex_rev		glcn[p]	NaN
GLCP	2.4.1.1	glycogen[c]+pi[c]	NaN
GLCP2	2.4.1.1	bglycogen[c]+pi[c]	NaN
GLCptspp		pep[c]+glc-D[p]	NaN
GLCRt2rpp		glcr[p]+h[p]	NaN
GLCRt2rpp_rev		glcr[c]+h[c]	NaN
GLCRtex		glcr[e]	NaN
GLCRtex_rev		glcr[p]	NaN
GLCS1	2.4.1.21	adpglc[c]	235	Phaseolus vulgaris		Eukaryota
GLCt2pp		glc-D[p]+h[p]	NaN
GLCtex		glc-D[e]	NaN
GLCtex_rev		glc-D[p]	NaN
GLCtexi		glc-D[e]	NaN
GLCTR1		icolipa[c]+udpg[c]	NaN
GLCTR2		gagicolipa[c]+udpg[c]	NaN
GLCTR3		ggagicolipa[c]+udpg[c]	NaN
GLCUR1Ptex		glcur1p[e]	NaN
GLCUR1Ptex_rev		glcur1p[p]	NaN
GLCURt2rpp		glcur[p]+h[p]	NaN
GLCURt2rpp_rev		glcur[c]+h[c]	NaN
GLCURtex		glcur[e]	NaN
GLCURtex_rev		glcur[p]	NaN
GLDBRAN2		bglycogen[c]	NaN
GLGC	2.7.7.27	atp[c]+g1p[c]+h[c]	370	Escherichia coli
GLNS	6.3.1.2	atp[c]+glu-L[c]+nh4[c]	3	Escherichia coli
GLNS			6	Escherichia coli
GLNtex		gln-L[e]	NaN
GLNtex_rev		gln-L[p]	NaN
GLTPD		galt1p[c]+nad[c]	NaN
GLTPD_rev		h[c]+nadh[c]+tag6p-D[c]	NaN
GLU5K	2.7.2.11	atp[c]+glu-L[c]	NaN
GLUabcpp		atp[c]+h2o[c]+glu-L[p]	NaN
GLUABUTt7pp		4abut[c]+glu-L[p]	NaN
GLUABUTt7pp_rev		glu-L[c]+4abut[p]	NaN
GLUCYS	6.3.2.2	atp[c]+cys-L[c]+glu-L[c]	46.9	Escherichia coli
GLUDC	4.1.1.15	glu-L[c]+h[c]	24.85	Escherichia coli
GLUDy	1.4.1.4	glu-L[c]+h2o[c]+nadp[c]	37.3	Escherichia coli
GLUDy_rev	1.4.1.4	akg[c]+h[c]+nadph[c]+nh4[c]	2.48667e+07	Escherichia coli	1.5e-06	calculated kcat
GLUN	3.5.1.2	gln-L[c]+h2o[c]	91.4	Escherichia coli
GLUN			101	Escherichia coli
GLUPRT	2.4.2.14	gln-L[c]+h2o[c]+prpp[c]	NaN
GLUR	5.1.1.3	glu-D[c]	43.33	Escherichia coli
GLUR_rev	5.1.1.3	glu-L[c]	0.41	Escherichia coli
GLUSy	1.4.1.13	akg[c]+gln-L[c]+h[c]+nadph[c]	NaN
GLUt2rpp		glu-L[p]+h[p]	NaN
GLUt2rpp_rev		glu-L[c]+h[c]	NaN
GLUt4pp		glu-L[p]+na1[p]	NaN
GLUtex		glu-L[e]	NaN
GLUtex_rev		glu-L[p]	NaN
GLUTRR		glutrna[c]+h[c]+nadph[c]	NaN
GLUTRS	6.1.1.17	atp[c]+glu-L[c]+trnaglu[c]	2.2	Escherichia coli
GLXCL	4.1.1.47	glx[c]+h[c]	18.9	Escherichia coli
GLYALDtex		glyald[e]	NaN
GLYALDtex_rev		glyald[p]	NaN
GLYALDtpp		glyald[p]	NaN
GLYALDtpp_rev		glyald[c]	NaN
GLYAT	2.3.1.29	accoa[c]+gly[c]	NaN
GLYAT_rev	2.3.1.29	2aobut[c]+coa[c]	NaN
GLYBtex		glyb[e]	NaN
GLYBtex_rev		glyb[p]	NaN
GLYC2Ptex		glyc2p[e]	NaN
GLYC2Ptex_rev		glyc2p[p]	NaN
GLYC3Pabcpp		atp[c]+h2o[c]+glyc3p[p]	NaN
GLYC3Pt6pp		pi[c]+glyc3p[p]	NaN
GLYC3Ptex		glyc3p[e]	NaN
GLYC3Ptex_rev		glyc3p[p]	NaN
GLYCAt2rpp		glyc-R[p]+h[p]	NaN
GLYCAt2rpp_rev		glyc-R[c]+h[c]	NaN
GLYCAtex		glyc-R[e]	NaN
GLYCAtex_rev		glyc-R[p]	NaN
GLYCDx	1.1.1.6	glyc[c]+nad[c]	NaN
GLYCK	2.7.1.31	atp[c]+glyc-R[c]	350	Escherichia coli
GLYCK2	2.7.1.31	atp[c]+glyc-R[c]	350	Escherichia coli
GLYCL		gly[c]+nad[c]+thf[c]	NaN
GLYCLTDx		glx[c]+h[c]+nadh[c]	NaN
GLYCLTDy	1.1.1.26	glx[c]+h[c]+nadph[c]	NaN
GLYCLTt2rpp		glyclt[p]+h[p]	NaN
GLYCLTt2rpp_rev		glyclt[c]+h[c]	NaN
GLYCLTt4pp		glyclt[p]+na1[p]	NaN
GLYCLTtex		glyclt[e]	NaN
GLYCLTtex_rev		glyclt[p]	NaN
GLYCtex		glyc[e]	NaN
GLYCtex_rev		glyc[p]	NaN
GLYCTO2		glyclt[c]+q8[c]	NaN
GLYCTO3		glyclt[c]+mqn8[c]	NaN
GLYCTO4		2dmmq8[c]+glyclt[c]	NaN
GLYCtpp		glyc[c]	NaN
GLYCtpp_rev		glyc[p]	NaN
GLYK	2.7.1.30	atp[c]+glyc[c]	1670	Candida mycoderma		Eukaryota
GLYOX	3.1.2.6	h2o[c]+lgt-S[c]	394.9	Salmonella enterica		Proteobacteria
GLYOX			209.9	Salmonella enterica		Proteobacteria
GLYOX			168.8	Salmonella enterica		Proteobacteria
GLYOX			170	Salmonella enterica		Proteobacteria
GLYOX			16	Salmonella enterica		Proteobacteria
GLYOX			26.7	Salmonella enterica		Proteobacteria
GLYOX			149.9	Salmonella enterica		Proteobacteria
GLYOX3		h2o[c]+mthgxl[c]	NaN
GLYt2pp		gly[p]+h[p]	NaN
GLYt2rpp		gly[p]+h[p]	NaN
GLYt2rpp_rev		gly[c]+h[c]	NaN
GLYt4pp		gly[p]+na1[p]	NaN
GLYtex		gly[e]	NaN
GLYtex_rev		gly[p]	NaN
GMHEPAT		atp[c]+gmhep1p[c]+h[c]	NaN
GMHEPK		atp[c]+gmhep7p[c]	NaN
GMHEPPA		gmhep17bp[c]+h2o[c]	NaN
GMPR	1.7.1.7	gmp[c]+h[c]+nadph[c]	NaN
GMPS2	6.3.5.2	atp[c]+gln-L[c]+h2o[c]+xmp[c]	2.39	Mycobacterium tuberculosis		Bacteria
GMPtex		gmp[e]	NaN
GMPtex_rev		gmp[p]	NaN
GND	1.1.1.44	6pgc[c]+nadp[c]	98	Trypanosoma cruzi		Eukaryota
GNK	2.7.1.12	atp[c]+glcn[c]	NaN
GPDDA2	3.1.4.46	g3pe[c]+h2o[c]	1.1	Escherichia coli
GPDDA2pp	3.1.4.46	g3pe[p]+h2o[p]	1.1	Escherichia coli
GPDDA4	3.1.4.46	g3pg[c]+h2o[c]	3.3	Escherichia coli
GPDDA4pp	3.1.4.46	g3pg[p]+h2o[p]	3.3	Escherichia coli
GRTT	2.5.1.10	grdp[c]+ipdp[c]	0.2	Mycobacterium tuberculosis		Bacteria
GRTT			0.49	Mycobacterium tuberculosis		Bacteria
GRXR	1.8.4.2	grxox[c]+gthrd[c]	NaN
GSNK		atp[c]+gsn[c]	NaN
GSNtex		gsn[e]	NaN
GSNtex_rev		gsn[p]	NaN
GSPMDA	3.5.1.78	gtspmd[c]+h2o[c]	2.1	Escherichia coli
GSPMDS	6.3.1.8	atp[c]+gthrd[c]+spmd[c]	NaN
GTHOr	1.8.1.7	gthox[c]+h[c]+nadph[c]	733.3	Escherichia coli
GTHOr_rev	1.8.1.7	gthrd[c]+nadp[c]	6.66636	Escherichia coli	110	calculated kcat
GTHOXtex		gthox[e]	NaN
GTHOXtex_rev		gthox[p]	NaN
GTHPi	1.11.1.9	gthrd[c]+h2o2[c]	221.7	Homo sapiens		Eukaryota
GTHPi			293.3	Homo sapiens		Eukaryota
GTHPi			361.7	Homo sapiens		Eukaryota
GTHPi			408.3	Homo sapiens		Eukaryota
GTHRDabc2pp		atp[c]+gthrd[c]+h2o[c]	NaN
GTHRDabcpp		atp[c]+h2o[c]+gthrd[p]	NaN
GTHRDHpp		gthrd[p]+h2o[p]	NaN
GTHRDtex		gthrd[e]	NaN
GTHRDtex_rev		gthrd[p]	NaN
GTHS	6.3.2.3	atp[c]+glucys[c]+gly[c]	0.87	Pseudoalteromonas haloplanktis		Proteobacteria
GTHS			1.85	Pseudoalteromonas haloplanktis		Proteobacteria
GTHS			2.42	Pseudoalteromonas haloplanktis		Proteobacteria
GTHS			4.72	Pseudoalteromonas haloplanktis		Proteobacteria
GTHS			4.99	Pseudoalteromonas haloplanktis		Proteobacteria
GTHS			5.32	Pseudoalteromonas haloplanktis		Proteobacteria
GTHS			25.5	Pasteurella multocida		Proteobacteria
GTPCI	3.5.4.16	gtp[c]+h2o[c]	0.0035	Thermus thermophilus		Bacteria
GTPCII2		gtp[c]+h2o[c]	NaN
GTPDPDP	3.6.1.40	gdptp[c]+h2o[c]	0.023	Escherichia coli
GTPDPK	2.7.6.5	atp[c]+gtp[c]	NaN
GTPHs		gtp[c]+h[c]+h2o[c]	NaN
GTPtex		gtp[e]	NaN
GTPtex_rev		gtp[p]	NaN
GUACYC	4.6.1.2	gtp[c]	NaN
GUAD	3.5.4.3	gua[c]+h[c]+h2o[c]	3.9	Blastobotrys adeninivorans		Eukaryota
GUAPRT	2.4.2.8	gua[c]+prpp[c]	0.193	Mycobacterium tuberculosis		Bacteria
GUAt2pp		gua[p]+h[p]	NaN
GUAtex		gua[e]	NaN
GUAtex_rev		gua[p]	NaN
GUAtpp		gua[p]	NaN
GUAtpp_rev		gua[c]	NaN
GUI1	5.3.1.12	glcur[c]	196	Escherichia coli
GUI1_rev	5.3.1.12	fruur[c]	245.307	Escherichia coli	0.799	calculated kcat
GUI2	5.3.1.12	galur[c]	2.4	Bacillus halodurans		Bacteria
GUI2_rev	5.3.1.12	tagur[c]	4.21793	Bacillus halodurans	0.569	calculated kcat
H2O2tex		h2o2[e]	NaN
H2O2tex_rev		h2o2[p]	NaN
H2Otex		h2o[e]	NaN
H2Otex_rev		h2o[p]	NaN
H2Otpp		h2o[p]	NaN
H2Otpp_rev		h2o[c]	NaN
H2SO		h2s[c]+o2[c]	NaN
H2St1pp		h2s[c]	NaN
H2Stex		h2s[e]	NaN
H2Stex_rev		h2s[p]	NaN
H2tex		h2[e]	NaN
H2tex_rev		h2[p]	NaN
H2tpp		h2[p]	NaN
H2tpp_rev		h2[c]	NaN
HACD1	1.1.1.35	aacoa[c]+h[c]+nadh[c]	0.189	Mycobacterium tuberculosis		Bacteria
HACD1_rev	1.1.1.35	3hbcoa[c]+nad[c]	0.004	Mycobacterium tuberculosis		Bacteria
HACD2	1.1.1.35	3ohcoa[c]+h[c]+nadh[c]	0.189	Mycobacterium tuberculosis		Bacteria
HACD2_rev	1.1.1.35	3hhcoa[c]+nad[c]	0.004	Mycobacterium tuberculosis		Bacteria
HACD3	1.1.1.35	3oocoa[c]+h[c]+nadh[c]	0.189	Mycobacterium tuberculosis		Bacteria
HACD3_rev	1.1.1.35	3hocoa[c]+nad[c]	0.004	Mycobacterium tuberculosis		Bacteria
HACD4	1.1.1.35	3odcoa[c]+h[c]+nadh[c]	0.189	Mycobacterium tuberculosis		Bacteria
HACD4_rev	1.1.1.35	3hdcoa[c]+nad[c]	0.004	Mycobacterium tuberculosis		Bacteria
HACD5	1.1.1.35	3oddcoa[c]+h[c]+nadh[c]	0.189	Mycobacterium tuberculosis		Bacteria
HACD5_rev	1.1.1.35	3hddcoa[c]+nad[c]	0.004	Mycobacterium tuberculosis		Bacteria
HACD6	1.1.1.35	3otdcoa[c]+h[c]+nadh[c]	0.189	Mycobacterium tuberculosis		Bacteria
HACD6_rev	1.1.1.35	3htdcoa[c]+nad[c]	0.004	Mycobacterium tuberculosis		Bacteria
HACD7	1.1.1.35	3ohdcoa[c]+h[c]+nadh[c]	0.189	Mycobacterium tuberculosis		Bacteria
HACD7_rev	1.1.1.35	3hhdcoa[c]+nad[c]	0.004	Mycobacterium tuberculosis		Bacteria
HACD8	1.1.1.35	3oodcoa[c]+h[c]+nadh[c]	0.189	Mycobacterium tuberculosis		Bacteria
HACD8_rev	1.1.1.35	3hodcoa[c]+nad[c]	0.004	Mycobacterium tuberculosis		Bacteria
HADPCOADH3		3hadpcoa[c]+nad[c]	NaN
HADPCOADH3_rev		h[c]+nadh[c]+oxadpcoa[c]	NaN
HBZOPT		4hbz[c]+octdp[c]	NaN
HCINNMt2rpp		3hcinnm[p]+h[p]	NaN
HCINNMt2rpp_rev		3hcinnm[c]+h[c]	NaN
HCINNMtex		3hcinnm[e]	NaN
HCINNMtex_rev		3hcinnm[p]	NaN
HCO3E	4.2.1.1	co2[c]+h2o[c]	89000	Halothiobacillus neapolitanus		Proteobacteria
HCO3E_rev	4.2.1.1	h[c]+hco3[c]	46000	Halothiobacillus neapolitanus		Proteobacteria
HCYSMT	2.1.1.10	amet[c]+hcys-L[c]
HEPK1		atp[c]+hhlipa[c]	NaN
HEPK2		atp[c]+hphhlipa[c]	NaN
HEPT1		adphep-LD[c]+lipa[c]	NaN
HEPT2		adphep-LD[c]+hlipa[c]	NaN
HEPT3		adphep-LD[c]+phhlipa[c]	NaN
HEPT4		adphep-LD[c]+gggagicolipa[c]	NaN
HEX1	2.7.1.1	atp[c]+glc-D[c]	3.32	Toxoplasma gondii		Eukaryota
HEX1			3.5	Solanum chacoense		Eukaryota
HEX1			53.2	Mus musculus		Eukaryota
HEX1			54	Homo sapiens		Eukaryota
HEX1			62.3	Homo sapiens		Eukaryota
HEX4	2.7.1.7	atp[c]+man[c]	NaN
HEX7	2.7.1.1	atp[c]+fru[c]	3.32	Toxoplasma gondii		Eukaryota
HEX7			3.5	Solanum chacoense		Eukaryota
HEX7			53.2	Mus musculus		Eukaryota
HEX7			54	Homo sapiens		Eukaryota
HEX7			62.3	Homo sapiens		Eukaryota
HEXt2rpp		h[p]+hxa[p]	NaN
HEXt2rpp_rev		h[c]+hxa[c]	NaN
HG2tex		hg2[e]	NaN
HG2tex_rev		hg2[p]	NaN
HISabcpp		atp[c]+h2o[c]+his-L[p]	NaN
HISt2rpp		h[p]+his-L[p]	NaN
HISt2rpp_rev		h[c]+his-L[c]	NaN
HISTD	1.1.1.23	h2o[c]+histd[c]+nad[c]	1.1	Brassica oleracea		Eukaryota
HIStex		his-L[e]	NaN
HIStex_rev		his-L[p]	NaN
HISTP	3.1.3.15	h2o[c]+hisp[c]	960	Escherichia coli
HISTP			1410	Escherichia coli
HISTP			2140	Escherichia coli
HMBS	4.3.1.8	h2o[c]+ppbng[c]	NaN
HOMt2pp		hom-L[c]+h[p]	NaN
HOMtex		hom-L[e]	NaN
HOMtex_rev		hom-L[p]	NaN
HPPK2	2.7.6.3	6hmhpt[c]+atp[c]	NaN
HPPPNt2rpp		3hpppn[p]+h[p]	NaN
HPPPNt2rpp_rev		3hpppn[c]+h[c]	NaN
HPPPNtex		3hpppn[e]	NaN
HPPPNtex_rev		3hpppn[p]	NaN
HPYRI	5.3.1.22	hpyr[c]	NaN
HPYRI_rev	5.3.1.22	2h3oppan[c]	NaN
HPYRRx		h[c]+hpyr[c]+nadh[c]	NaN
HPYRRy		h[c]+hpyr[c]+nadph[c]	NaN
HSDy	1.1.1.3	hom-L[c]+nadp[c]	0.24	Escherichia coli
HSDy_rev	1.1.1.3	aspsa[c]+h[c]+nadph[c]	2.8	Glycine max		Eukaryota
HSDy_rev			11.58	Glycine max		Eukaryota
HSDy_rev			12.98	Glycine max		Eukaryota
HSK	2.7.1.39	atp[c]+hom-L[c]	18.3	Escherichia coli
HSST	2.3.1.46	hom-L[c]+succoa[c]	36.72	Escherichia coli
HSST			130	Escherichia coli
HSTPT	2.6.1.9	glu-L[c]+imacp[c]	NaN
Htex		h[e]	NaN
Htex_rev		h[p]	NaN
HXAND		h2o[c]+hxan[c]+nad[c]	NaN
HXAtex		hxa[e]	NaN
HXAtex_rev		hxa[p]	NaN
HXCT	2.8.3.8	accoa[c]+hxa[c]	NaN
HXPRT	2.4.2.8	hxan[c]+prpp[c]	7.97	Caldanaerobacter subterraneus		Bacteria
HXPRT			15.9	Caldanaerobacter subterraneus		Bacteria
HXPRT			0.89	Mycobacterium tuberculosis		Bacteria
HXPRT			0.9	Mycobacterium tuberculosis		Bacteria
HYPOE		h2o[c]+pyam5p[c]	NaN
HYXNtex		hxan[e]	NaN
HYXNtex_rev		hxan[p]	NaN
HYXNtpp		hxan[p]	NaN
HYXNtpp_rev		hxan[c]	NaN
I2FE2SR		2fe1s[c]+iscssh[c]+iscu[c]	NaN
I2FE2SS		fadh2[c]+fe2[c]+iscssh[c]+iscu[c]	NaN
I2FE2SS2		fadh2[c]+fe2[c]+iscssh[c]+iscu-2fe2s[c]	NaN
I2FE2ST		h[c]+iscu-2fe2s[c]	NaN
I4FE4SR		fadh2[c]+h[c]+iscu-2fe2s2[c]	NaN
I4FE4ST		h[c]+iscu-4fe4s[c]	NaN
ICDHyr	1.1.1.42	icit[c]+nadp[c]	88.1	Escherichia coli
ICDHyr			106.4	Escherichia coli
ICDHyr_rev	1.1.1.42	akg[c]+co2[c]+nadph[c]	1153.14	Escherichia coli	0.0764	calculated kcat
ICDHyr_rev			1392.67	Escherichia coli	0.0764	calculated kcat
ICHORS	5.4.99.6	chor[c]	NaN
ICHORS_rev	5.4.99.6	ichor[c]	NaN
ICHORSi		chor[c]	NaN
ICHORT	3.3.2.1	h2o[c]+ichor[c]	10	Escherichia coli
ICL	4.1.3.1	icit[c]	5.24	Mycobacterium tuberculosis		Bacteria
ICL			1.38	Mycobacterium tuberculosis		Bacteria
ICL			24	Geobacillus stearothermophilus		Bacteria
ICL			122	Pseudomonas indigofera		Bacteria
ICL			28.5	Colwellia psychrerythraea 34H		Bacteria
ICYSDS		cys-L[c]+iscs[c]	NaN
IDOND		5dglcn[c]+h[c]+nadh[c]	NaN
IDOND_rev		idon-L[c]+nad[c]	NaN
IDOND2		5dglcn[c]+h[c]+nadph[c]	NaN
IDONt2rpp		h[p]+idon-L[p]	NaN
IDONt2rpp_rev		h[c]+idon-L[c]	NaN
IDONtex		idon-L[e]	NaN
IDONtex_rev		idon-L[p]	NaN
IG3PS		gln-L[c]+prlp[c]	NaN
IGPDH	4.2.1.19	eig3p[c]	1000	Mycobacterium tuberculosis		Bacteria
IGPS	4.1.1.48	2cpr5p[c]+h[c]	1.2	Escherichia coli
IGPS			4.1	Escherichia coli
IGPS			9.3	Escherichia coli
ILEabcpp		atp[c]+h2o[c]+ile-L[p]	NaN
ILEt2rpp		h[p]+ile-L[p]	NaN
ILEt2rpp_rev		h[c]+ile-L[c]	NaN
ILETA	2.6.1.42	akg[c]+ile-L[c]	48	Escherichia coli
ILETA_rev	2.6.1.42	3mop[c]+glu-L[c]	7.23982	Escherichia coli	6.63	calculated kcat
ILEtex		ile-L[e]	NaN
ILEtex_rev		ile-L[p]	NaN
IMPC	3.5.4.10	h2o[c]+imp[c]	0.005375	Homo sapiens	1600	calculated
IMPC_rev	3.5.4.10	fprica[c]	8.6	Homo sapiens		Eukaryota
IMPD	1.1.1.205	h2o[c]+imp[c]+nad[c]	0.4	Streptococcus pyogenes		Bacteria
IMPD			0.0433	Borreliella burgdorferi		Bacteria
IMPtex		imp[e]	NaN
IMPtex_rev		imp[p]	NaN
INDOLEt2pp		h[c]+indole[c]	NaN
INDOLEt2rpp		h[p]+indole[p]	NaN
INDOLEt2rpp_rev		h[c]+indole[c]	NaN
INDOLEtex		indole[e]	NaN
INDOLEtex_rev		indole[p]	NaN
INSH	3.2.2.8	h2o[c]+ins[c]	0.086	Escherichia coli
INSK	2.7.1.73	atp[c]+ins[c]	NaN
INSt2pp		h[p]+ins[p]	NaN
INSt2rpp		h[p]+ins[p]	NaN
INSt2rpp_rev		h[c]+ins[c]	NaN
INStex		ins[e]	NaN
INStex_rev		ins[p]	NaN
INSTtex		inost[e]	NaN
INSTtex_rev		inost[p]	NaN
IPDDI	5.3.3.2	ipdp[c]	17.9	Thermus thermophilus		Bacteria
IPDDI_rev	5.3.3.2	dmpp[c]	2.4758	Thermus thermophilus	7.23	calculated kcat
IPDPS		h[c]+h2mb4p[c]+nadh[c]	NaN
IPMD	1.1.1.85	3c2hmp[c]+nad[c]	69	Escherichia coli
IPPMIa	4.2.1.33	3c2hmp[c]	NaN
IPPMIa_rev	4.2.1.33	2ippm[c]+h2o[c]	NaN
IPPMIb	4.2.1.33	2ippm[c]+h2o[c]	NaN
IPPMIb_rev	4.2.1.33	3c3hmp[c]	NaN
IPPS	4.1.3.12	3mob[c]+accoa[c]+h2o[c]	NaN
ISETACtex		isetac[e]	NaN
ISETACtex_rev		isetac[p]	NaN
K2L4Aabcpp		atp[c]+h2o[c]+kdo2lipid4[c]	NaN
K2L4Aabctex		atp[c]+h2o[c]+kdo2lipid4[p]	NaN
Kabcpp		atp[c]+h2o[c]+k[p]	NaN
KARA1	1.1.1.86	23dhmb[c]+nadp[c]	0.00417	Escherichia coli
KARA1_rev	1.1.1.86	alac-S[c]+h[c]+nadph[c]	1.8	Escherichia coli
KARA1_rev			2.231	Escherichia coli
KARA1_rev			0.12	Escherichia coli
KARA2	1.1.1.86	2ahbut[c]+h[c]+nadph[c]	0.12	Escherichia coli
KARA2_rev	1.1.1.86	23dhmp[c]+nadp[c]	0.000196721	Escherichia coli	610	calculated kcat
KAS14	2.3.1.41	acACP[c]+h[c]+malACP[c]	0.011	Escherichia coli
KAS15		accoa[c]+h[c]+malACP[c]	NaN
KDOCT2	2.7.7.38	ctp[c]+kdo[c]	12.5	Escherichia coli
KDOCT2			21.9	Escherichia coli
KDOPP	3.1.3.45	h2o[c]+kdo8p[c]	NaN
KDOPS	4.1.2.16	ara5p[c]+h2o[c]+pep[c]	NaN
Kt2pp		h[p]+k[p]	NaN
Kt3pp		k[c]+h[p]	NaN
Ktex		k[e]	NaN
Ktex_rev		k[p]	NaN
L-LACD2	1.1.2.3	lac-L[c]+q8[c]	NaN
L-LACD3	1.1.2.3	lac-L[c]+mqn8[c]	NaN
L-LACt2rpp		h[p]+lac-L[p]	NaN
L-LACt2rpp_rev		h[c]+lac-L[c]	NaN
L-LACtex		lac-L[e]	NaN
L-LACtex_rev		lac-L[p]	NaN
LA4NTpp		colipa[p]+uLa4n[p]	NaN
LADGMDH		LalaDgluMdap[c]+h2o[c]	NaN
LALADGLUtex		LalaDglu[e]	NaN
LALADGLUtex_rev		LalaDglu[p]	NaN
LALALGLUtex		LalaLglu[e]	NaN
LALALGLUtex_rev		LalaLglu[p]	NaN
LALDO2x	1.1.1.21	h[c]+mthgxl[c]+nadh[c]	0.43	Rattus norvegicus		Eukaryota
LALDO2x			44.4	Leishmania donovani		Eukaryota
LALDO2x			78.4	Leishmania donovani		Eukaryota
LALDO2x			266	Candida tenuis		Eukaryota
LALDO3	1.1.1.21	h[c]+mthgxl[c]+nadph[c]	0.43	Rattus norvegicus		Eukaryota
LALDO3			44.4	Leishmania donovani		Eukaryota
LALDO3			78.4	Leishmania donovani		Eukaryota
LALDO3			266	Candida tenuis		Eukaryota
LALGP		LalaLglu[c]+h2o[c]	NaN
LCADi	1.2.1.21	h2o[c]+lald-L[c]+nad[c]	NaN
LCARR	1.1.1.77	h[c]+lald-D[c]+nadh[c]	NaN
LCARR_rev	1.1.1.77	12ppd-R[c]+nad[c]	NaN
LCARS	1.1.1.77	h[c]+lald-L[c]+nadh[c]	NaN
LCARS_rev	1.1.1.77	12ppd-S[c]+nad[c]	NaN
LCTSt3ipp		lcts[c]+h[p]	NaN
LCTStex		lcts[e]	NaN
LCTStex_rev		lcts[p]	NaN
LCTStpp		h[p]+lcts[p]	NaN
LCTStpp_rev		h[c]+lcts[c]	NaN
LDH_D	1.1.1.28	lac-D[c]+nad[c]	0.168421	Lactobacillus pentosus	1900	calculated kcat
LDH_D			0.168947	Lactobacillus pentosus	1900	calculated kcat
LDH_D			0.168421	Pediococcus pentosaceus	1900	calculated kcat
LDH_D_rev	1.1.1.28	h[c]+nadh[c]+pyr[c]	320	Lactobacillus pentosus		Bacteria
LDH_D_rev			321	Lactobacillus pentosus		Bacteria
LDH_D_rev			320	Pediococcus pentosaceus		Bacteria
LDH_D2	1.1.2.4	lac-D[c]+q8[c]	1.083	Arabidopsis thaliana		Eukaryota
LEUabcpp		atp[c]+h2o[c]+leu-L[p]	NaN
LEUt2rpp		h[p]+leu-L[p]	NaN
LEUt2rpp_rev		h[c]+leu-L[c]	NaN
LEUTAi	2.6.1.42	4mop[c]+glu-L[c]	290	Homo sapiens		Eukaryota
LEUTAi			1075	Homo sapiens		Eukaryota
LEUtex		leu-L[e]	NaN
LEUtex_rev		leu-L[p]	NaN
LGTHL	4.4.1.5	gthrd[c]+mthgxl[c]	338	Escherichia coli
LIPAabcpp		atp[c]+h2o[c]+lipa[c]	NaN
LIPAabctex		atp[c]+h2o[c]+lipa[p]	NaN
LIPACabcpp		atp[c]+h2o[c]+lipa_cold[c]	NaN
LIPOtex		lipoate[e]	NaN
LIPOtex_rev		lipoate[p]	NaN
LPADSS	2.4.1.182	lipidX[c]+u23ga[c]	NaN
LPLIPAL1A120pp	3.1.1.5	1ddecg3p[p]+h2o[p]	NaN
LPLIPAL1A140pp	3.1.1.5	1tdecg3p[p]+h2o[p]	NaN
LPLIPAL1A141pp	3.1.1.5	1tdec7eg3p[p]+h2o[p]	NaN
LPLIPAL1A160pp	3.1.1.5	1hdecg3p[p]+h2o[p]	NaN
LPLIPAL1A161pp	3.1.1.5	1hdec9eg3p[p]+h2o[p]	NaN
LPLIPAL1A180pp	3.1.1.5	1odecg3p[p]+h2o[p]	NaN
LPLIPAL1A181pp	3.1.1.5	1odec11eg3p[p]+h2o[p]	NaN
LPLIPAL1E120pp	3.1.1.5	1agpe120[p]+h2o[p]	NaN
LPLIPAL1E140pp	3.1.1.5	1agpe140[p]+h2o[p]	NaN
LPLIPAL1E141pp	3.1.1.5	1agpe141[p]+h2o[p]	NaN
LPLIPAL1E160pp	3.1.1.5	1agpe160[p]+h2o[p]	NaN
LPLIPAL1E161pp	3.1.1.5	1agpe161[p]+h2o[p]	NaN
LPLIPAL1E180pp	3.1.1.5	1agpe180[p]+h2o[p]	NaN
LPLIPAL1E181pp	3.1.1.5	1agpe181[p]+h2o[p]	NaN
LPLIPAL1G120pp	3.1.1.5	1agpg120[p]+h2o[p]	NaN
LPLIPAL1G140pp	3.1.1.5	1agpg140[p]+h2o[p]	NaN
LPLIPAL1G141pp	3.1.1.5	1agpg141[p]+h2o[p]	NaN
LPLIPAL1G160pp	3.1.1.5	1agpg160[p]+h2o[p]	NaN
LPLIPAL1G161pp	3.1.1.5	1agpg161[p]+h2o[p]	NaN
LPLIPAL1G180pp	3.1.1.5	1agpg180[p]+h2o[p]	NaN
LPLIPAL1G181pp	3.1.1.5	1agpg181[p]+h2o[p]	NaN
LPLIPAL2A120	3.1.1.5	2ddecg3p[c]+h2o[c]	NaN
LPLIPAL2A140	3.1.1.5	2tdecg3p[c]+h2o[c]	NaN
LPLIPAL2A141	3.1.1.5	2tdec7eg3p[c]+h2o[c]	NaN
LPLIPAL2A160	3.1.1.5	2hdecg3p[c]+h2o[c]	NaN
LPLIPAL2A161	3.1.1.5	2hdec9eg3p[c]+h2o[c]	NaN
LPLIPAL2A180	3.1.1.5	2odecg3p[c]+h2o[c]	NaN
LPLIPAL2A181	3.1.1.5	2odec11eg3p[c]+h2o[c]	NaN
LPLIPAL2E120	3.1.1.5	2agpe120[c]+h2o[c]	NaN
LPLIPAL2E140	3.1.1.5	2agpe140[c]+h2o[c]	NaN
LPLIPAL2E141	3.1.1.5	2agpe141[c]+h2o[c]	NaN
LPLIPAL2E160	3.1.1.5	2agpe160[c]+h2o[c]	NaN
LPLIPAL2E161	3.1.1.5	2agpe161[c]+h2o[c]	NaN
LPLIPAL2E180	3.1.1.5	2agpe180[c]+h2o[c]	NaN
LPLIPAL2E181	3.1.1.5	2agpe181[c]+h2o[c]	NaN
LPLIPAL2G120	3.1.1.5	2agpg120[c]+h2o[c]	NaN
LPLIPAL2G140	3.1.1.5	2agpg140[c]+h2o[c]	NaN
LPLIPAL2G141	3.1.1.5	2agpg141[c]+h2o[c]	NaN
LPLIPAL2G160	3.1.1.5	2agpg160[c]+h2o[c]	NaN
LPLIPAL2G161	3.1.1.5	2agpg161[c]+h2o[c]	NaN
LPLIPAL2G180	3.1.1.5	2agpg180[c]+h2o[c]	NaN
LPLIPAL2G181	3.1.1.5	2agpg181[c]+h2o[c]	NaN
LSERDHr		nadp[c]+ser-L[c]	NaN
LSERDHr_rev		2amsa[c]+h[c]+nadph[c]	NaN
LYSabcpp		atp[c]+h2o[c]+lys-L[p]	NaN
LYSDC	4.1.1.18	h[c]+lys-L[c]	30	Escherichia coli
LYSt2pp		h[p]+lys-L[p]	NaN
LYSt3pp		lys-L[c]+h[p]	NaN
LYStex		lys-L[e]	NaN
LYStex_rev		lys-L[p]	NaN
LYXtex		lyx-L[e]	NaN
LYXtex_rev		lyx-L[p]	NaN
M1PD	1.1.1.17	mnl1p[c]+nad[c]	8.5	Aspergillus fumigatus		Eukaryota
M1PD			10.6	Aspergillus fumigatus		Eukaryota
M1PD_rev	1.1.1.17	f6p[c]+h[c]+nadh[c]	125	Aspergillus fumigatus		Eukaryota
M1PD_rev			132	Aspergillus fumigatus		Eukaryota
MACPD		h[c]+malACP[c]	NaN
MALCOAMT		amet[c]+malcoa[c]	NaN
MALDtex		mal-D[e]	NaN
MALDtex_rev		mal-D[p]	NaN
MALS	4.1.3.2	accoa[c]+glx[c]+h2o[c]	NaN
MALt2_2pp		h[p]+mal-L[p]	NaN
MALt2_3pp		h[p]+mal-L[p]	NaN
MALt3pp		mal-L[c]+h[p]	NaN
MALTATr	2.3.1.79	accoa[c]+malt[c]	NaN
MALTATr_rev	2.3.1.79	acmalt[c]+coa[c]	NaN
MALtex		mal-L[e]	NaN
MALtex_rev		mal-L[p]	NaN
MAN1PT2	2.7.7.22	gdp[c]+h[c]+man1p[c]	NaN
MAN6PI	5.3.1.8	man6p[c]	0.076	Pseudomonas aeruginosa	1.3	Proteobacteria
MAN6PI			1.38	Pseudomonas aeruginosa	1.3	Proteobacteria
MAN6PI			19.4	Burkholderia cepacia	1.3	Proteobacteria
MAN6PI_rev	5.3.1.8	f6p[c]	0.0584615	Pseudomonas aeruginosa		calculated
MAN6PI_rev			1.06154	Pseudomonas aeruginosa		calculated
MAN6PI_rev			14.9231	Burkholderia cepacia		calculated
MAN6Ptex		man6p[e]	NaN
MAN6Ptex_rev		man6p[p]	NaN
MANAO	1.1.1.57	mana[c]+nad[c]	NaN
MANAO_rev	1.1.1.57	fruur[c]+h[c]+nadh[c]	NaN
MANGLYCtex		manglyc[e]	NaN
MANGLYCtex_rev		manglyc[p]	NaN
MANtex		man[e]	NaN
MANtex_rev		man[p]	NaN
MCITD	4.2.1.79	2mcit[c]	NaN
MCITL2	4.1.3.30	micit[c]	19	Escherichia coli
MCITL2_rev	4.1.3.30	pyr[c]+succ[c]	788.382	Escherichia coli	0.0241	calculated kcat
MCITS	4.1.3.31	h2o[c]+oaa[c]+ppcoa[c]	NaN
MCOATA	2.3.1.39	ACP[c]+malcoa[c]	0.00047	Escherichia coli
MCOATA_rev	2.3.1.39	coa[c]+malACP[c]	NaN			Equilibrium constant unknown
MCTP1App		murein5p5p[p]	NaN
MCTP1Bpp		murein5p5p[p]	NaN
MCTP2App		murein5p5p5p[p]	NaN
MDDCP1pp	3.4.16.4	h2o[p]+murein5px4p[p]	1.1	Escherichia coli
MDDCP2pp	3.4.16.4	h2o[p]+murein5px4px4p[p]	1.1	Escherichia coli
MDDCP3pp	3.4.16.4	h2o[p]+murein5p5p[p]	1.1	Escherichia coli
MDDCP4pp	3.4.16.4	h2o[p]+murein5p4p[p]	1.1	Escherichia coli
MDDCP5pp	3.4.16.4	h2o[p]+murein5p3p[p]	1.1	Escherichia coli
MDDEP1pp		h2o[p]+murein4px4p[p]	NaN
MDDEP2pp		h2o[p]+murein3px4p[p]	NaN
MDDEP3pp		h2o[p]+murein5px4p[p]	NaN
MDDEP4pp		h2o[p]+murein4px4px4p[p]	NaN
MDH	1.1.1.37	mal-L[c]+nad[c]	41	Flavobacterium frigidimaris		Bacteria
MDH			48.6	Flavobacterium frigidimaris		Bacteria
MDH			1.73	Flavobacterium frigidimaris		Bacteria
MDH			139	Flavobacterium frigidimaris		Bacteria
MDH			41.3	Flavobacterium frigidimaris		Bacteria
MDH			48.4	Flavobacterium frigidimaris		Bacteria
MDH			83.2	Flavobacterium frigidimaris		Bacteria
MDH			138	Flavobacterium frigidimaris		Bacteria
MDH_rev	1.1.1.37	h[c]+nadh[c]+oaa[c]	931	Escherichia coli
MDH2	1.1.99.16	mal-L[c]+q8[c]	NaN
MDH3	1.1.99.16	mal-L[c]+mqn8[c]	NaN
ME1	1.1.1.38	mal-L[c]+nad[c]	134.4	Escherichia coli
ME2	1.1.1.40	mal-L[c]+nadp[c]	66.6	Escherichia coli
MECDPDH5		2mecdp[c]+flxr[c]+h[c]	NaN
MECDPS		2p4c2me[c]	NaN
MELIBt2pp		h[p]+melib[p]	NaN
MELIBt3ipp		melib[c]+h[p]	NaN
MELIBtex		melib[e]	NaN
MELIBtex_rev		melib[p]	NaN
MEOHtex		meoh[e]	NaN
MEOHtex_rev		meoh[p]	NaN
MEOHtrpp		meoh[p]	NaN
MEOHtrpp_rev		meoh[c]	NaN
MEPCT		2me4p[c]+ctp[c]+h[c]	NaN
METAT	2.5.1.6	atp[c]+h2o[c]+met-L[c]	1.5	Escherichia coli
METDtex		met-D[e]	NaN
METDtex_rev		met-D[p]	NaN
METOX1s		h2o2[c]+met-L[c]	NaN
METOX2s		h2o2[c]+met-L[c]	NaN
METS	2.1.1.13	5mthf[c]+hcys-L[c]	8.33	Escherichia coli
METS			13	Escherichia coli
METSOX1tex		metsox-S-L[e]	NaN
METSOX1tex_rev		metsox-S-L[p]	NaN
METSOX2tex		metsox-R-L[e]	NaN
METSOX2tex_rev		metsox-R-L[p]	NaN
METSOXR1	1.8.4.5	metsox-S-L[c]+trdrd[c]	NaN
METSOXR2		metsox-R-L[c]+trdrd[c]	NaN
METtex		met-L[e]	NaN
METtex_rev		met-L[p]	NaN
MG2t3_2pp		h[c]+mg2[p]	NaN
MG2t3_2pp_rev		mg2[c]+h[p]	NaN
MG2tex		mg2[e]	NaN
MG2tex_rev		mg2[p]	NaN
MG2tpp		mg2[p]	NaN
MG2uabcpp		atp[c]+h2o[c]+mg2[p]	NaN
MGSA	4.2.3.3	dhap[c]	220	Escherichia coli
MGSA			179	Escherichia coli
MICITDr	4.2.1.99	2mcacn[c]+h2o[c]	NaN
MICITDr_rev	4.2.1.99	micit[c]	NaN
MINCYCtex		mincyc[e]	NaN
MINCYCtex_rev		mincyc[p]	NaN
MINCYCtpp		h[p]+mincyc[p]	NaN
MLDCP1App	3.4.17.13	h2o[p]+murein5px4p[p]	NaN
MLDCP1Bpp	3.4.17.13	h2o[p]+murein4p4p[p]	NaN
MLDCP2App	3.4.17.13	h2o[p]+murein5p5p[p]	NaN
MLDCP2Bpp	3.4.17.13	h2o[p]+murein4p3p[p]	NaN
MLDCP3App	3.4.17.13	h2o[p]+murein5px3p[p]	NaN
MLDEP1pp		h2o[p]+murein3px3p[p]	NaN
MLDEP2pp		h2o[p]+murein5px3p[p]	NaN
MLTG3		h2o[c]+maltpt[c]	NaN
MLTG4		h2o[c]+malthx[c]	NaN
MLTG5		h2o[c]+malthp[c]	NaN
MLTGY1pp		murein4p4p[p]	NaN
MLTGY2pp		murein4p3p[p]	NaN
MLTGY3pp		murein3p3p[p]	NaN
MLTGY4pp		murein4px4p4p[p]	NaN
MLTP1		maltpt[c]+pi[c]	NaN
MLTP1_rev		g1p[c]+maltttr[c]	NaN
MLTP2		malthx[c]+pi[c]	NaN
MLTP2_rev		g1p[c]+maltpt[c]	NaN
MLTP3		malthp[c]+pi[c]	NaN
MLTP3_rev		g1p[c]+malthx[c]	NaN
MMCD	4.1.1.41	h[c]+mmcoa-S[c]	NaN
MMETtex		mmet[e]	NaN
MMETtex_rev		mmet[p]	NaN
MMM	5.4.99.2	succoa[c]	48	Propionibacterium freudenreichii		Bacteria
MN2t3pp		mn2[c]+h[p]	NaN
MN2tpp		mn2[p]	NaN
MN6PP		h2o[c]+man6p[c]	NaN
MNLtex		mnl[e]	NaN
MNLtex_rev		mnl[p]	NaN
MNt2pp		h[p]+mn2[p]	NaN
MNtex		mn2[e]	NaN
MNtex_rev		mn2[p]	NaN
MOADSUx		iscssh[c]+moadamp[c]+nadh[c]	NaN
MOAT		ckdo[c]+lipidA[c]	NaN
MOAT2		ckdo[c]+kdolipid4[c]	NaN
MOAT3C		ckdo[c]+phphhlipa[c]	NaN
MOBDabcpp		atp[c]+h2o[c]+mobd[p]	NaN
MOBDtex		mobd[e]	NaN
MOBDtex_rev		mobd[p]	NaN
MOCOS		h[c]+mobd[c]+mptamp[c]	NaN
MOHMT	2.1.2.11	3mob[c]+h2o[c]+mlthf[c]	0.78	Mycobacterium tuberculosis
MOX	1.1.3.3	mal-L[c]+o2[c]	NaN
MOX_rev	1.1.3.3	h2o2[c]+oaa[c]	NaN
MPTAT		atp[c]+h[c]+mpt[c]	NaN
MPTG		uaagmda[c]	NaN
MPTG2		uaagmda[c]+murein5p5p[p]	NaN
MPTS		cpmp[c]+cu2[c]+moadcosh[c]	NaN
MPTSS		atp[c]+h[c]+moadcoo[c]	NaN
MSAR		h[c]+msa[c]+nadph[c]	NaN
MSO3tex		mso3[e]	NaN
MSO3tex_rev		mso3[p]	NaN
MTAN	3.2.2.16	5mta[c]+h2o[c]	2.3	Escherichia coli
MTAN			4	Escherichia coli
MTHFC	3.5.4.9	h2o[c]+methf[c]	134	Homo sapiens		Eukaryota
MTHFC_rev	3.5.4.9	10fthf[c]+h[c]	17.7719	Homo sapiens	7.54	calculated kcat
MTHFD	1.5.1.5	mlthf[c]+nadp[c]	113	Photobacterium phosphoreum		Proteobacteria
MTHFD_rev	1.5.1.5	methf[c]+nadph[c]	6174.86	Photobacterium phosphoreum	0.0183	calculated kcat
MTHFR2	1.5.1.20	h[c]+mlthf[c]+nadh[c]	10.4	Escherichia coli
[truncated: 1,776 more rows]
