# Supplementary material for: Cellular determinants of metabolite concentration ranges
Source: PLoS Comput Biol. 2019 Jan 24;15(1):e1006687. doi: 10.1371/journal.pcbi.1006687 (PMC6345444; doi:10.1371/journal.pcbi.1006687)
Supplement: S5 Table — (A) Predicted concentration ranges for the 15 SCC metabolites in a genome-scale metabolic model of E. coli with available data on concentration. (B) In addition correlation values between predicted and simulated bounds are provided. (XLSX) [file pcbi.1006687.s017.xlsx]

## Sheet: Table S5
Table S5. Predicted concentration ranges for the 15 SCC metabolites in a genome-scale metabolic model of E. coli with available data on concentration. In addition correlationvalues between predicted and simulated bounds are provided. Related to section"Concentration ranges in a genome-scale metabolic model of E. coli" and "Figure 4".
		growth rate 0.4h-1				growth rate 0.5h-1				growth rate 0.7h-1
Metabolite	Abbreviation	lower bound predicted [mmol/gDW]	upper bound predicted [mmol/gDW]	measured concentration [mmol/gDW]		lower bound predicted [mmol/gDW]	upper bound predicted [mmol/gDW]	measured concentration [mmol/gDW]		lower bound predicted [mmol/gDW]	upper bound predicted [mmol/gDW]	measured concentration [mmol/gDW]
L-Glutamate	glu-L[c]	0.00647241	0.00892619	0.011891		0.00647241	0.00906735	0.011845		0.00647241	0.00971332	0.006003
Phosphoenolpyruvate	pep[c]	0.000435155	0.000804995	0.00015985		0.000543943	0.00100624	0.00010971		0.000761519	0.00140874	0.0003427
2-Deoxy-D-ribose 1-phosphate	2dr1p[c]	1.08304e-06	0.0145958	6.44e-05		1.08304e-06	0.018354	8.809e-05		1.08304e-06	0.0254552	NaN
(R)-Pantothenate	pnto-R[c]	5.658e-05	7.682e-05	5.543e-05		7.0725e-05	9.6025e-05	9.039e-05		9.9015e-05	0.000134435	6.601e-05
D-Ribulose 5-phosphate	ru5p-D[c]	0.00042918	0.0005244	0.00015525		0.000536475	0.0006555	0.0001633		0.000751065	0.0009177	0.0003864
Sedoheptulose 7-phosphate	s7p[c]	0.00039224	0.000503125	0.0003542		0.00039224	0.00051175	0.0002875		0.00039224	0.00053475	0.0004554
L-Homoserine	hom-L[c]	1.72677e-06	0.000312662	2.461e-05		1.72677e-06	0.000388594	2.1758e-05		1.72677e-06	0.000531525	NaN
L-Glutamine	gln-L[c]	0.0017066	0.006072	0.0007061		0.00213325	0.00759	0.0009269		0.00298655	0.010626	0.0016284
L-Arginine	arg-L[c]	6.83611e-06	0.00379886	0.0001587		6.83611e-06	0.00473837	0.00014996		6.83611e-06	0.00649483	0.0003381
cAMP	camp[c]	6.4176e-14	0.000122454	9.269e-06		4.85511e-14	0.000122324	1.3363e-05		3.54811e-14	0.000120276	4.416e-05
ATP	atp[c]	6.30104e-05	0.060099	0.0006394		6.30104e-05	0.069966	0.0007176		6.30104e-05	0.0897	0.0019044
GTP	gtp[c]	0.000289804	0.00195961	0.0003427		0.000289804	0.00195961	0.0003381		0.000289804	0.00195961	0.0019113
ADPribose	adprib[c]	5.10138e-14	0.000432582	4.692e-06		3.85935e-14	0.000432123	7.314e-06		2.82041e-14	0.000424888	8.579e-05
UDP-3-O-(3-hydroxytetradecanoyl)-N-acetylglucosamine	u3aga[c]	1.01384e-11	0.000402079	0.0001955		8.09636e-12	0.000327646	0.0003036		5.791e-12	0.000241862	0.001334
Nicotinamide adenine dinucleotide	nad[c]	0.000480609	0.00287548	0.0006808		0.000480609	0.00287549	0.0009384		0.000480609	0.00287548	0.003151
Data	Correlation	p-value	Correlation	p-value	Correlation	p-value	Method
growth rate	0.4h-1		0.5h-1		0.7h-1
Predicted to measured lower bound	0.9751	7*10-10	0.9619	1.1*10-8	0.8002	0.001	Pearson
Predicted to measured upper bound	0.0758	0.7882	0.0597	0.8325	0.1883	0.5379	Pearson
Predicted to measured lower bound	0.8036	4.9*10-4	0.7	0.0049	0.5659	0.0438	Spearman
Predicted to measured upper bound	0.6429	0.0117	0.5607	0.0323	0.6978	0.008	Spearman
Predicted to measured lower bound	0.6571	3.3*10-4	0.5429	0.0041	0.4103	0.0573	Kendall
Predicted to measured upper bound	0.4667	0.0155	0.3905	0.0463	0.5128	0.015	Kendall
