# Supplementary material for: Cellular determinants of metabolite concentration ranges
Source: PLoS Comput Biol. 2019 Jan 24;15(1):e1006687. doi: 10.1371/journal.pcbi.1006687 (PMC6345444; doi:10.1371/journal.pcbi.1006687)
Supplement: S6 Table — Number of metabolites with structurally constrained concentrations for each of the metabolic networks analyzed. The numbers of reactions and metabolites correspond to the number after reaction splitting into irreversible reactions and removal of blocked reactions. The latter is needed to satisfy the prerequisite for a positive steady state. (XLSX) [file pcbi.1006687.s018.xlsx]

## Sheet: SCC across species
Table S6. Number of metabolites with structurally constrained concentrations for each of the metabolic networks analyzed. The numbers of reactions and metabolites correspond to the number after reaction splitting into irreversible reactions and removal of blocked reactions. The latter is needed to satisfy the prerequisite for a positive steady state. Related to section "Metabolites with SCC acros…
Kingdom	Species	Model name	Number of metabolites	Number of reactions	Number of structurally constrained metabolites	% of structurally constrained metabolites	% structurally constrained metabolites with degree <= 2	% structurally constrained metabolites with degree > 2 and <= 5	% structurally constrained metabolites with degree > 5 and <= 10	% structurally constrained metabolites with degree > 10
fungi	A. niger	iAM871	887	1773	134	15.1071	48.5075	37.3134	4.47761	9.70149
plantae	A. thaliana	AraCORE	407	675	137	33.6609	49.635	31.3869	14.5985	4.37956
plantae	C. reinhardtii	iRC1080	162	301	13	8.02469	38.4615	30.7692	23.0769	7.69231
eubacteria	E. coli K12	iJO1366	1602	3234	367	22.9089	56.1308	33.7875	5.99455	4.08719
animalia	H. sapiens	recon1	1587	3618	306	19.2817	58.1699	23.5294	9.47712	8.82353
euryarchaeota	M. acetivorans	iMB745	507	891	68	13.4122	51.4706	23.5294	7.35294	17.6471
euryarchaeota	M. barkeri	iMG746	509	879	71	13.9489	56.338	22.5352	7.04225	14.0845
eubacteria	M. pneumoniae	iJW145	241	374	25	10.3734	68	20	8	4
eucaryota	N. pharaonis	iOG654	465	916	36	7.74194	61.1111	16.6667	8.33333	13.8889
eubacteria	P. putida	iJP962	595	1015	93	15.6303	62.3656	23.6559	6.45161	7.52688
eubacteria	S. aureus	iSB619	449	821	55	12.2494	50.9091	30.9091	5.45455	12.7273
bacteria	Synechocystis sp.	iJN678	633	948	135	21.327	71.1111	14.0741	5.18519	9.62963
eubacteria	T. maritima	iTZ479	429	784	74	17.2494	43.2432	41.8919	5.40541	9.45946
eubacteria	Y. pestis	iPC815	761	1348	278	36.5309	37.0504	50	10.4317	2.51799
