# Supplementary material for: Cellular determinants of metabolite concentration ranges
Source: PLoS Comput Biol. 2019 Jan 24;15(1):e1006687. doi: 10.1371/journal.pcbi.1006687 (PMC6345444; doi:10.1371/journal.pcbi.1006687)
Supplement: S7 Table — Fraction of fully coupled reactions and reactions coupled due to mass action kinetics in 14 analyzed genome-scale metabolic networks. (XLSX) [file pcbi.1006687.s019.xlsx]

## Sheet: couplings
Table S7: Fraction of fully coupled reactions and reactions coupled due to mass action kinetics in 14 analyzed genome-scale metabolic networks. Related to section "Metabolites with SCC across species".
Kingdom	Species	Model name	Number of metabolites	Number of reactions	Number of metabolites which are synthesized and used by a single reaction	% of metabolites which are synthesized and used by a single reaction	Number of fully coupled reactions	% of fully coupled reactions	Number of fully coupled reaction pairs (coupling to itself excluded)	% of fully coupled reaction pairs (coupling to itself excluded)	Number of reactions coupled due to mass action kinetics	% of of reactions coupled due to mass action kinetics	Number of reaction pairs coupled due to mass action kinetics	% of reaction pairs coupled due to mass action kinetics	Number of fully coupled reactions and reactions coupled due to mass action kinetics	% of fully coupled reaction pairs and reaction pairs coupled due to mass action kinetics
plantae	C. reinhardtii	iRC1080	162	301	13	8.02469	14	4.65116	19	0.0420819	38	12.6246	38	0.0841639	57	0.126246
eubacteria	M. pneumoniae	iJW145	241	374	44	18.2573	47	12.5668	231	0.331178	11	2.94118	11	0.0157704	242	0.346948
plantae	A. thaliana	AraCORE	407	675	141	34.6437	144	21.3333	505	0.222002	72	10.6667	72	0.0316518	577	0.253654
eubacteria	T. maritima	iTZ479	429	784	98	22.8438	126	16.0714	816	0.265853	27	3.44388	27	0.00879662	841	0.273998
eubacteria	S. aureus	iSB619	449	821	99	22.049	125	15.2253	715	0.212412	27	3.28867	27	0.00802115	742	0.220433
euryarchaeota	M. barkeri	iMG746	509	879	142	27.8978	179	20.3641	1935	0.50145	52	5.91581	52	0.0134757	1987	0.514926
euryarchaeota	M. acetivorans	iMB745	507	891	141	27.8107	176	19.7531	2159	0.544521	45	5.05051	45	0.0113494	2204	0.555871
eucaryota	N. pharaonis	iOG654	465	916	74	15.914	94	10.262	392	0.0935405	32	3.49345	32	0.00763596	424	0.101176
bacteria	Synechocystis sp.	iJN678	633	948	207	32.7014	285	30.0633	2437	0.542909	66	6.96203	66	0.0147033	2503	0.557613
eubacteria	P. putida	iJP962	595	1015	201	33.7815	213	20.9852	2049	0.398169	27	2.6601	27	0.00524674	2076	0.403416
eubacteria	Y. pestis	iPC815	761	1348	203	26.6754	242	17.9525	571	0.0628939	126	9.34718	126	0.0138785	697	0.0767724
fungi	A. niger	iAM871	887	1773	145	16.3472	174	9.81387	1925	0.122543	172	9.70107	172	0.0109493	2097	0.133492
eubacteria	E. coli K12	iJO1366	1602	3234	336	20.9738	382	11.812	1124	0.0215006	395	12.214	395	0.00755582	1519	0.0290564
animalia	H. sapiens	recon1	1587	3618	290	18.2735	320	8.84467	582	0.00889479	339	9.36982	339	0.00518099	921	0.0140758
	Pearson correlation coefficient (p-value)
	Number of metabolites which are synthesized and used by a single reaction	Number of fully coupled reactions	Number of fully coupled reaction pairs (coupling to itself excluded)	Number of reactions coupled due to mass action kinetics	Number of reaction pairs coupled due to mass action kinetics	Number of fully coupled reactions and reactions coupled due to mass action kinetics
Number of reactions	0.85012 (0.00011754)	0.81151 (0.00042562)	0.051782 (0.86045)	0.96295 (3.4464e-08)	0.96295 (3.4464e-08)	0.19215 (0.51047)
