# Supplementary material for: Cellular determinants of metabolite concentration ranges
Source: PLoS Comput Biol. 2019 Jan 24;15(1):e1006687. doi: 10.1371/journal.pcbi.1006687 (PMC6345444; doi:10.1371/journal.pcbi.1006687)
Supplement: S8 Table — Structurally constrained metabolites across the 14 analyzed metabolic networks. In addition, the in- and out-degree for these metabolites are provided. Metabolites marked in red correspond to energy metabolism (see Table 1 in the main text) and metabolites marked in green exhibit absolute concentration robustness. Metabolite names and their abbreviations are used as provided in the original models. (XLSX) [file pcbi.1006687.s020.xlsx]

## Sheet: degree SCC metabolites
Table S8. Structurally constrained metabolites across the 14 analyzed metabolic networks. In addition, the in- and out-degree for these metabolites are provided. Metabolites marked in red correspond to energy metabolism (see Table 1 in the main text) and metabolites marked in green exhibit absolute concentration robustness. Metabolite names and their abbreviations are used as provided in the orig…
A. niger			A. thaliana			C. reinhardtii			E. coli K12			H. sapiens			M. acetivorans			M. barkeri			M. pneumoniae			N. pharaonis			P. putida			S. aureus			Synechocystis sp.			T. maritima			Y. pestis
iAM871	in degree	out degree	AraCORE	in degree	out degree	iRC1080	in degree	out degree	iJO1366	in degree	out degree	recon1	in degree	out degree	iMB745	in degree	out degree	iMG746	in degree	out degree	iJW145	in degree	out degree	iOG654	in degree	out degree	iJP962	in degree	out degree	iSB619	in degree	out degree	iJN678	in degree	out degree	iTZ479	in degree	out degree	iPC815	in degree	out degree
'NAG --N-Acetyl-D-glucosamine'	2	1	'O2[h] --O2, oxygen'	3	3	6pgc[h] --6-Phospho-D-gluconate	1	1	'14dhncoa[c] --1,4-dihydroxy-2-napthoyl-CoA'	1	1	10fthf6glu_m --10fthf6glu c	1	2	3dhq[c] --3dhq[c]	1	2	3hdggpgp[c] --2-O-3-hydroxy-geranyl-3-O-geranyl-sn-glycerol-1-phospho-3-sn-glycerol-phosphate	1	1	EC0103 --D-Ribose[e]	1	1	C04454 --5-Amino-6-(5'-phosphoribitylamino)uracil	1	1	'EC0021 --Iron[e]'	1	2	23dhmb[c] --(R)-2,3-Dihydroxy-3-methylbutanoate	1	1	atp[c] --ATP	29	114	2dda7p[c] --2-Dehydro-3-deoxy-D-arabino-heptonate 7-phosphate	1	1	2dr1p[c] --2-Deoxy-D-ribose 1-phosphate	4	4
'3CMUCO --3-Carboxymuconate'	2	2	'NADP[h] --Nicotinamide adenine dinucleotide phosphate'	13	7	6pgl[h] --6-phospho-D-glucono-1,5-lactone	1	1	'14glucan[c] --1,4-alpha-D-glucan'	1	1	10fthf7glu_c --10fthf7glu c	2	1	3hdggpgp[c] --3hdggpgp[c]	1	1	5aprbu[c] --5-Amino-6-5-phosphoribitylamino-uracil	1	1	EC0207 --Pyridoxal[e]	1	1	C00235 --Dimethylallyl diphosphate	1	2	'EC0027 --D-Glucose[e]'	1	3	23dhmp[c] --(R)-2,3-Dihydroxy-3-methylpentanoate	1	1	h[c] --H+	233	194	2p4c2me[c] --2-phospho-4-(cytidine 5'-diphospho)-2-C-methyl-D-erythritol	1	1	g3pg[p] --Glycerophosphoglycerol	8	2
'GPP --Geranyl diphosphate'	1	1	'ATP[h] --Adenosine triphosphate'	5	30	atp[h] --ATP	4	7	'15dap[c] --1,5-Diaminopentane'	1	1	10fthf7glu_l --10fthf7glu c	1	1	4adhq[c] --4adhq[c]	1	1	5pr5hbz[c] --N1-5-Phospho-alpha-D-ribosyl-5-hydroxybenzimidazole	1	1	EC0078 --sn-Glycerol 3-phosphate[e]	1	1	C00921 --Dihydropteroate	1	1	'EC0048 --Sulfate[e]'	1	2	2dda7p[c] --2-Dehydro-3-deoxy-D-arabino-heptonate 7-phosphate	1	1	nad[c] --Nicotinamide adenine dinucleotide	20	28	3ig3p[c] --C'-(3-Indolyl)-glycerol 3-phosphate	2	2	pa141[c] --1;2-ditetradec-7-enoyl-sn-glycerol 3-phosphate	3	3
'HSER --L-Homoserine'	2	2	'RuBP[h] --Ribulose 1,5-bisphosphate'	1	2	dhap[h] --Dihydroxyacetone phosphate	2	3	'23dappa[c] --2,3-diaminopropionate'	1	1	10fthf7glu_m --10fthf7glu c	1	1	4as[c] --4as[c]	1	1	6hmhptpp[c] --6-hydroxymethyl-dihydropterin-pyrophosphate	1	2	EC0610 --Pantetheine[e]	1	1	C00129 --Isopentenyl diphosphate	2	8	'EC0065 --H+[e]'	38	44	3ig3p[c] --C'-(3-Indolyl)-glycerol 3-phosphate	1	1	34hpp[c] --3-(4-Hydroxyphenyl)pyruvate	2	2	4adcho[c] --4-amino-4-deoxychorismate	1	1	5mta[c] --5-Methylthioadenosine	1	1
'TDPE1m --(thiamine diphosphate)-alpha-ketoglutarate dehydrogenase'	1	1	'E4P[h] --Erythrose 4-phosphate'	2	4	e4p[h] --D-Erythrose 4-phosphate	3	4	'2dda7p[c] --2-Dehydro-3-deoxy-D-arabino-heptonate 7-phosphate'	1	1	h2o_c --H2O	100	237	4das[c] --4das[c]	1	1	7mhp[c] --7-mercaptoheptanoic-acid	1	1	EC0029 --Acetate[e]	1	1	C00002 --ATP	37	89	'EC0302 --Cytosine[e]'	1	2	3php[c] --3-Phosphohydroxypyruvate	1	1	tdec2eACP[c] --trans-Dec-2-enoyl-[acyl-carrier protein]	2	2	5aprbu[c] --5-Amino-6-(5'-phosphoribitylamino)uracil	1	1	pa141[p] --1;2-ditetradec-7-enoyl-sn-glycerol 3-phosphate	1	2
'MANe --D-Mannose'	1	1	'SBP[h] --Sedoheptulose 1,7-bisphosphate'	1	1	fdxox[h] --ferrodoxin (oxidized form 4:2)	1	1	'2ddecg3p[c] --2-dodecanoyl-sn-glycerol 3-phosphate'	1	1	bamppald_c --Beta-Aminopropion aldehyde	1	1	5aprbu[c] --5aprbu[c]	1	1	accoa[c] --Acetyl-CoA	5	14	EC0210 --Nicotinate[e]	1	1	C00003 --NAD+	28	36	'EC0154 --(S)-Lactate[e]'	1	2	4adcho[c] --4-amino-4-deoxychorismate	1	1	3hddecACP[c] --(R)-3-Hydroxydodecanoyl-[acyl-carrier protein]	1	2	6pgl[c] --6-phospho-D-glucono-1,5-lactone	1	1	hisp[c] --L-Histidinol phosphate	1	1
'3PSME --5-O-(1-Carboxyvinyl)-3-phosphoshikimate'	1	1	'starch3[h] --Starch, X+3 glucose units'	3	3	g6p[h] --D-Glucose 6-phosphate	3	4	'2dh3dgal[c] --2-Dehydro-3-deoxy-D-galactonate'	1	1	o2_c --O2	8	80	5pr5hbz[c] --5pr5hbz[c]	1	1	agdpgpi[c] --N-Acetyl-D-glucosaminyl-archaetidylinositol	1	1	EC0199 --Guanine[e]	1	1	C05923 --2,5-Diaminopyrimidine nucleoside triphosphate	1	1	'C0805 --D-Arabinose 5-phosphate'	1	2	5aprbu[c] --5-Amino-6-(5'-phosphoribitylamino)uracil	1	1	tddec2eACP[c] --trans-Dodec-2-enoyl-[acyl-carrier protein]	1	1	adpglc[c] --ADPglucose	1	1	tdeACP[c] --cis-tetradec-7-enoyl-[acyl-carrier protein] (n-C14:1)	3	4
'PCPS --Phosphatidylserine used for phosphatidylcholine'	1	2	'starch5[h] --Starch, X+5 glucose units'	1	1	h2[c] --H2	1	2	'2dr1p[c] --2-Deoxy-D-ribose 1-phosphate'	6	6	h_c --H+	351	243	6hmhptpp[c] --6hmhptpp[c]	1	2	agm[c] --Agmatine	1	1	EC0389 --Folic acid[e]	1	1	C05922 --Formamidopyrimidine nucleoside triphosphate	1	1	'C0058 --L-Methionine'	3	3	5mdr1p[c] --5-Methylthio-5-deoxy-D-ribose 1-phosphate	2	1	3hcddec5eACP[c] --(R)-3-hydroxy-cis-dodec-5-enoyl-[acyl-carrier protein]	1	1	ahdt[c] --2-Amino-4-hydroxy-6-(erythro-1,2,3-trihydroxypropyl)dihydropteridine triphosphate	1	2	1agpg181[p] --1-Acyl-sn-glycero-3-phosphoglycerol (n-C18:1)	1	1
'PEPS --Phosphatidylserine used for phosphatidylethanolamine'	1	2	'starch1[c] --Starch, X+1 glucose units'	1	1	h2[h] --H2	2	1	'2dr5p[c] --2-Deoxy-D-ribose 5-phosphate'	1	2	atp_c --ATP	71	190	7mhp[c] --7mhp[c]	1	1	atp[c] --ATP	31	114	EC9483 --Phosphatidylcholine (Mpn)[e]	1	1	C05925 --Dihydroneopterin phosphate	1	1	'C0211 --Prephenate'	1	3	5mdru1p[c] --5-Methylthio-5-deoxy-D-ribulose 1-phosphate	1	2	t3c5ddeceACP[c] --trans-3-cis-5-dodecenoyl-[acyl-carrier protein]	1	1	atp[c] --ATP	32	122	e4p[c] --D-Erythrose 4-phosphate	2	3
'AKGm --2-Oxoglutarate'	11	11	'ATP[c] --Adenosine triphosphate'	4	31	mal_L[g] --L-Malate	1	2	'2hdec9eg3p[c] --2-hexadec-9-enoyl-sn-glycerol 3-phosphate'	1	1	Lpipecol_x --L-Pipecolate	1	1	accoa[c] --accoa[c]	8	14	cbl1[c] --Cob-I-alamin	1	1	EC9324 --Biomass[e]	2	1	C05817 --2-Succinyl-6-hydroxy-2,4-cyclohexadiene-1-carboxylate	1	1	'C2932 --2-Amino-4-hydroxy-6-(erythro-1,2,3-trihydroxypropyl)dihydropteridine triphosphate'	1	1	5mta[c] --5-Methylthioadenosine	1	1	3hmrsACP[c] --(R)-3-Hydroxytetradecanoyl-[acyl-carrier protein]	2	3	cell4[c] --cellulose (n=4 repeating units)	1	1	pe180[p] --phosphatidylethanolamine (dioctadecanoyl; n-C18:0)	1	2
'LACTe --Lactose'	1	2	'UDPG[c] --UDP-Glucose'	2	7	nadp[h] --Nicotinamide adenine dinucleotide phosphate	5	4	'2hdecg3p[c] --2-hexadecanoyl-sn-glycerol 3-phosphate'	1	1	2425dhvitd2_m --2425dhvitd2 c	1	1	agdpgpi[c] --agdpgpi[c]	1	1	cbl1[e] --Cob-I-alamin	1	2	EC0300 --Thiamin[e]	1	1	C00445 --5,10-Methenyltetrahydrofolate	3	3	'C9489 --Acetylated Alginate'	1	1	ACP[c] --acyl carrier protein	3	3	tmrs2eACP[c] --trans-Tetradec-2-enoyl-[acyl-carrier protein]	1	1	csn[c] --Cytosine	1	1	pe180[c] --phosphatidylethanolamine (dioctadecanoyl; n-C18:0)	2	1
'THRe --L-Threonine'	1	2	'S6P[c] --Sucrose-6-phosphate'	1	1	ppi[h] --Diphosphate	1	1	'2mcit[c] --2-Methylcitrate'	1	1	2425dhvitd3_m --2425dhvitd3 c	1	1	atp[c] --atp[c]	35	114	cbl1hbi[e] --Cob-I-alamin-HBI	1	2	EC0025 --H2O2[e]	1	2	C00448 --trans,trans-Farnesyl diphosphate	1	1	'C9452 --R-3-hydroxy-(11Z)-octadecenoyl-ACP'	1	1	acnam[c] --N-Acetylneuraminate	1	1	3hcmrs7eACP[c] --(R)-3-hydroxy-cis-myristol-7-eoyl-[acyl-carrier protein]	1	1	damp[c] --dAMP	1	1	2agpe160[p] --2-Acyl-sn-glycero-3-phosphoethanolamine (n-C16:0)	1	1
'DMIPC --Di-mannosyl-inositol-P-ceramide'	1	1	'T6P[c] --Trehalose 6-phosphate'	1	1	s17bp[h] --Sedoheptulose 1,7-bisphosphate	1	1	'2odec11eg3p[c] --2-octadec-11-enoyl-sn-glycerol 3-phosphate'	1	1	2425dhvitd2_c --2425dhvitd2 c	1	1	biomass_met[c] --biomass_met[c]	1	1	cmp[c] --CMP	9	2	EC0646 --Deoxycytidine[e]	1	1	CE00121 --D-Ribose (E)	1	2	'C3429 --Undecaprenyl-diphospho-N-acetylmuramoyl-(N-acetylglucosamine)-L-alanyl-D-glutamyl-meso-2,6-diaminopimeloyl-D-alanyl-D-alanine'	1	1	acnam[e] --N-Acetylneuraminate	1	2	t3c7mrseACP[c] --trans-3-cis-7-myristoleoyl-[acyl-carrier protein]	1	1	datp[c] --dATP	2	3	dhpt[c] --Dihydropteroate	1	1
'SEMAG --Monoacylglycerol(for Sterolesters)'	1	1	'cellulose3[c] --Cellulose, 3 repeat units'	1	1				'2odecg3p[c] --2-octadecanoyl-sn-glycerol 3-phosphate'	1	1	2425dhvitd3_c --2425dhvitd3 c	1	1	cbl1[c] --cbl1[c]	1	1	cu2[c] --Cu2	1	1	EC0212 --Riboflavin[e]	1	1	C00341 --Geranyl diphosphate	1	1	'C3502 --(R)-2,3-Dihydroxy-3-methylpentanoate'	1	1	agm[c] --Agmatine	1	1	3hpalmACP[c] --R-3-hydroxypalmitoyl-[acyl-carrier protein]	1	2	dcaACP[c] --Decanoyl-ACP (n-C10:0ACP)	1	2	3dhq[c] --3-Dehydroquinate	1	1
'IGP --Indoleglycerol phosphate'	1	1	'A-CoA[m] --Acetyl-Coenzyme A'	1	2				'2p4c2me[c] --2-phospho-4-(cytidine 5''-diphospho)-2-C-methyl-D-erythritol'	1	1	paps_c --3'-Phosphoadenylyl sulfate	1	12	cbl1[e] --cbl1[e]	1	2	cu2[e] --Cu2	1	1	EC0154 --(S)-Lactate[e]	1	1	C01102 --O-Phospho-L-homoserine	1	1	'C0743 --Hydroxymethylbilane'	1	1	ahdt[c] --2-Amino-4-hydroxy-6-(erythro-1,2,3-trihydroxypropyl)dihydropteridine triphosphate	1	3	tpalm2eACP[c] --trans-Hexadec-2-enoyl-[acyl-carrier protein]	1	1	dcmp[c] --dCMP	3	3	1tdec7eg3p[p] --1-tetradec-7-enoyl-sn-glycerol 3-phosphate	1	1
'2HPAC --2-hydroxyphenylacetic acid'	1	1	'ATP[m] --Adenosine triphosphate'	2	5				'2sephchc[c] --2-succinyl-5-enolpyruvyl-6-hydroxy-3-cyclohexene-1-carboxylate'	1	1	nadph_c --Nicotinamide adenine dinucleotide phosphate - reduced	27	77	cbl1hbi[e] --cbl1hbi[e]	1	2	dcamp[c] --N6-1-2-Dicarboxyethyl-AMP	1	1	EC0146 --Thymine[e]	1	1	C04895 --2-Amino-4-hydroxy-6-(erythro-1,2,3-trihydroxypropyl)	1	3	'C9378 --(R)-3-Hydroxydodecanoyl-[acyl-carrier protein]'	1	3	csn[c] --Cytosine	1	1	3hcpalm9eACP[c] --(R)-3-hydroxy-cis-palm-9-eoyl-[acyl-carrier protein]	1	1	dgmp[c] --dGMP	1	1	met__L[c] --L-Methionine	2	3
'RLe --D-Ribulose'	1	1	'PGCA[h] --2-Phosphoglycolate'	1	1				'2shchc[c] --2-Succinyl-6-hydroxy-2,4-cyclohexadiene-1-carboxylate'	1	1	akg_c --2-Oxoglutarate	15	14	ctp[c] --ctp[c]	4	9	dggpgp[c] --2-3-di-O-geranyl-sn-glycerol-1-phospho-3-sn-glycerol-phosphate	1	1	EC0132 --L-Homocysteine[e]	1	1	C00353 --Geranylgeranyl diphosphate	2	4	'C0999 --Cys-Gly'	1	1	csn[e] --Cytosine	1	2	t3c9palmeACP[c] --trans-3-cis-9-palmitoleoyl-[acyl-carrier protein]	1	1	dgtp[c] --dGTP	2	3	pg161[p] --Phosphatidylglycerol (dihexadec-9-enoyl; n-C16:1)	3	5
'S23E --(S)-2,3-Epoxysqualene'	1	1	'GCA[h] --Glycolate'	1	2				'2tdec7eg3p[c] --2-tetradec-7-enoyl-sn-glycerol 3-phosphate'	1	1	drib_c --Deoxyribose C5H10O4	2	2	cu2[c] --cu2[c]	1	1	dhadrp[c] --7-8-dihydropterin-6-ylmethyl-1-4-aminophenyl-1-deoxy-D-ribitol-5-phosphate	1	1	C0504 --2-Deoxy-D-ribose 5-phosphate	1	2	C04778 --N1-(5-Phospho-alpha-D-ribosyl)-5,6-dimethylbenzimidazole	1	1	'C3404 --Iminoaspartate'	1	1	cyst-L[c] --L-Cystathionine	1	1	3hoctaACP[c] --(R)-3-Hydroxyoctadecanoyl-[acyl-carrier protein]	1	1	dhnpt[c] --Dihydroneopterin	2	1	gcald[c] --Glycolaldehyde	1	1
'EU --L-Erythrulose'	2	1	'GCA[p] --Glycolate'	1	2				'2tdecg3p[c] --2-tetradecanoyl-sn-glycerol 3-phosphate'	1	1	nadh_c --Nicotinamide adenine dinucleotide - reduced	50	43	cu2[e] --cu2[e]	1	1	dhap[c] --Dihydroxyacetone-phosphate	4	6	C0093 --Dihydroxyacetone phosphate	5	4	C01230 --all-trans-Hexaprenyl diphosphate	1	1	'C0039 --L-Lysine'	3	4	dcamp[c] --N6-(1,2-Dicarboxyethyl)-AMP	1	1	toctd2eACP[c] --trans-octadec-2-enoyl-[acyl-carrier protein]	1	1	dhpmp[c] --Dihydroneopterin monophosphate	1	1	murein4px4px4p[p] --three disacharide linked murein units (tetrapeptide crosslinked tetrapeptide (A2pm->D-ala) & tetrapeptide corsslinked tetrapeptide (A2pm->D-ala)) (middle of chain)	1	1
'3DDAH7P --2-Dehydro-3-deoxy-D-arabino-heptonate 7-phosphate'	1	1	'O2[p] --O2, oxygen'	2	2				'35cgmp[c] --3'',5''-Cyclic GMP'	1	1	nad_c --Nicotinamide adenine dinucleotide	45	52	dggpgp[c] --dggpgp[c]	1	1	dhnpt[c] --Dihydroneopterin	1	1	C9485 --5mcDNA (Mpn)	1	1	C04216 --all-trans-Heptaprenyl diphosphate	1	1	'C9609 --L-Methionyl-tRNA (fMet)'	1	1	dhap[c] --Dihydroxyacetone phosphate	7	5	3hcvac11eACP[c] --(R)-3-hydroxy-cis-vacc-11-enoyl-[acyl-carrier protein]	1	1	dhpt[c] --Dihydropteroate	1	1	prbamp[c] --1-(5-Phosphoribosyl)-AMP	1	1
'Ee --D-Erythrose'	1	1	'GLX[p] --Glyoxylate'	1	2				'3hcddec5eACP[c] --(R)-3-hydroxy-cis-dodec-5-enoyl-[acyl-carrier protein]'	1	1	amet_c --S-Adenosyl-L-methionine	4	9	dhadrp[c] --dhadrp[c]	1	1	dhp23cp[c] --7-8-dihydronepterin-2-3-cyclicphosphate	1	1	C9474 --phosphatidic acid (Mpn)	1	2	C04217 --all-trans-Pentaprenyl diphosphate	1	1	'C9586 --Rha(alpha1,3)-Rha-(alpha1,2)-Rha-(alpha1,4)-N-acetylglucosamine pyrophosphorylundecaprenol'	1	1	dhnpt[c] --Dihydroneopterin	2	1	t3c11vaceACP[c] --trans-3-cis-11-vacceoyl-[acyl-carrier protein]	1	1	dip_d_d[c] --di-myo-inositol 1,1' phosphate	1	1	imacp[c] --3-(Imidazol-4-yl)-2-oxopropyl phosphate	1	1
'CERB2A --Cerebrin 2(comp. A)'	1	2	'NH4[m] --Ammonia'	5	4				'3hcmrs7eACP[c] --(R)-3-hydroxy-cis-myristol-7-eoyl-[acyl-carrier protein]'	1	1	hgentis_c --Homogentisate C8H7O4	1	1	dhap[c] --dhap[c]	4	5	dhpmp[c] --Dihydroneopterin-monophosphate	1	1	C0019 --S-Adenosyl-L-homocysteine	1	1	C01185 --Nicotinate D-ribonucleotide	2	2	'C0286 --(S)-3-Hydroxy-3-methylglutaryl-CoA'	1	2	dhpmp[c] --Dihydroneopterin monophosphate	1	1	3haACP[c] --(3R)-3-Hydroxyacyl-[acyl-carrier protein]	1	2	dmpp[c] --Dimethylallyl diphosphate	1	2	asn__L[e] --L-Asparagine	1	2
'CERB2B --Cerebrin 2(comp. B)'	1	2	'GCEA[p] --Glycerate'	2	1				'3hcpalm9eACP[c] --(R)-3-hydroxy-cis-palm-9-eoyl-[acyl-carrier protein]'	1	1	34hpp_c --3-(4-Hydroxyphenyl)pyruvate	1	2	dhnpt[c] --dhnpt[c]	1	1	dhpt[c] --Dihydropteroate	1	1	C0503 --2-Deoxy-D-ribose 1-phosphate	5	5	C05430 --zeta-Carotene	1	1	'C0042 --Glutathione'	2	3	dmpp[c] --Dimethylallyl diphosphate	1	2	but2eACP[c] --But-2-enoyl-[acyl-carrier protein]	1	1	dtmp[c] --dTMP	4	2	asn__L[p] --L-Asparagine	2	3
'PEP --Phosphoenolpyruvate'	2	4	'GLP[h] --Glucono-delta-lactone-6-phosphate'	1	1				'3hcvac11eACP[c] --(R)-3-hydroxy-cis-vacc-11-enoyl-[acyl-carrier protein]'	1	1	3aib_m --3aib c	1	2	dhp23cp[c] --dhp23cp[c]	1	1	dhrfap[c] --7-8-dihydropterin-6-ylmethyl-4-B-D-ribofuranosyl-aminobenzene-5-phosphate	1	1	C0001 --H2O	13	61	C05432 --Lycopene	1	1	'C0022 --Acetyl-CoA'	14	17	e4p[c] --D-Erythrose 4-phosphate	2	4	3hhexACP[c] --(R)-3-Hydroxyhexanoyl-[acyl-carrier protein]	1	2	dutp[c] --dUTP	1	1	u23ga[c] --UDP-2;3-bis(3-hydroxytetradecanoyl)glucosamine	1	2
'OIVALm --(R)-2-Oxoisovalerate'	2	2	'DAHP[h] --3-Deoxy-D-arabino-heptulosonate-7-phosphate'	1	1				'3php[c] --3-Phosphohydroxypyruvate'	1	1	3aib_c --3aib c	1	1	dhpmp[c] --dhpmp[c]	1	1	dkfp[c] --6-deoxy-5-ketofructose-1-phosphate	2	3	C0025 --H2O2	2	2	C01304 --2,5-Diamino-6-hydroxy-4-(5'-phosphoribosylamino)-pyrimidine	1	1	'C1143 --Cadaverine'	1	1	eig3p[c] --D-erythro-1-(Imidazol-4-yl)glycerol 3-phosphate	1	1	thex2eACP[c] --trans-Hex-2-enoyl-[acyl-carrier protein]	1	1	e4p[c] --D-Erythrose 4-phosphate	2	3	lcts[p] --Lactose	2	3
'CYTS --Cytosine'	1	1	'DHQ[h] --3-Dehydroquinate'	1	1				'4abutn[c] --4-Aminobutanal'	1	1	3hanthrn_c --3 Hydroxyanthranilate C7H7NO3	1	1	dhpt[c] --dhpt[c]	1	1	dohau[c] --3-7-dideoxy-D-threo-hepto-2-amino-6-ulosonate	1	1	C0132 --L-Homocysteine	1	1	C00049 --L-Aspartate	5	12	'C0751 --4-Maleylacetoacetate'	1	1	gln-L[c] --L-Glutamine	1	18	3hoctACP[c] --(R)-3-Hydroxyoctanoyl-[acyl-carrier protein]	1	2	eig3p[c] --D-erythro-1-(Imidazol-4-yl)glycerol 3-phosphate	1	1	pg140[p] --Phosphatidylglycerol (ditetradecanoyl; n-C14:0)	3	5
'THRm --L-Threonine'	1	2	'SA[h] --Shikimate'	1	2				'4adcho[c] --4-amino-4-deoxychorismate'	1	1	cmusa_c --2 Amino 3 carboxymuconate semialdehyde C7H6NO5	1	2	dkfp[c] --dkfp[c]	1	2	dohdu[c] --3-7-dideoxy-D-threo-hepto-2-6-diulosonate	1	1				C05414 --Phytofluene	1	1	'C0606 --L-Arogenate'	1	1	glu1sa[c] --L-Glutamate 1-semialdehyde	1	1	toct2eACP[c] --trans-Oct-2-enoyl-[acyl-carrier protein]	1	1	gam6p[c] --D-Glucosamine 6-phosphate	2	2	lcts[e] --Lactose	1	2
'CDA --Cholesta-8,24-dien-3-ol-4-carboxylate'	1	1	'EPSP[h] --5-Enolpyruvyl-shikimate-3-phosphate'	1	1				'4c2me[c] --4-(cytidine 5''-diphospho)-2-C-methyl-D-erythritol'	1	1	hLkynr_c --3 Hydroxy L kynurenine C10H12N2O4	1	1	dohau[c] --dohau[c]	1	1	dpgpi[c] --2-3-O-phytanyl-sn-glycero-1-phospho-myo-inositol	1	2				C05413 --Phytoene	1	1	'C2158 --2-Methylprop-2-enoyl-CoA'	1	1	grdp[c] --Geranyl diphosphate	1	1	3ocddec5eACP[c] --3-oxo-cis-dodec-5-enoyl-[acyl-carrier protein]	1	1	gln_L[c] --L-Glutamine	1	12	gtp[c] --GTP	2	14
'CYSe --L-Cysteine'	1	2	'CHR[h] --Chorismate'	1	2				'4crsol[c] --p-Cresol'	1	1	h2o_l --H2O	2	25	dohdu[c] --dohdu[c]	1	1	dscl[c] --dihydrosirohydrochlorin	1	2				C00044 --GTP	3	8	'C0082 --L-Cysteine'	4	3	gua[e] --Guanine	1	2	3omrsACP[c] --3-Oxotetradecanoyl-[acyl-carrier protein]	1	1	grdp[c] --Geranyl diphosphate	1	1	g3pg[e] --Glycerophosphoglycerol	1	2
'MELIe --Melibiose'	1	1	'PRPP[h] --5-Phosphoribosyl 1-pyrophosphate'	1	4				'4h2opntn[c] --4-Hydroxy-2-oxopentanoate'	1	1	3snpyr_c --3snpyr c	1	1	dpgpi[c] --dpgpi[c]	1	2	dtmp[c] --dTMP	3	2				C05840 --Iminoaspartate	1	1	'C9431 --R-3-hydroxy-hexadecanoyl-ACP'	1	1	h2o[c] --H2O	70	124	3ocmrs7eACP[c] --3-oxo-cis-myristol-7-eoyl-[acyl-carrier protein]	1	1	h[c] --H+	195	93	2dr5p[c] --2-Deoxy-D-ribose 5-phosphate	1	2
'LARABe --L-Arabinose'	1	1	'A-CoA[c] --Acetyl-Coenzyme A'	1	3				'4mop[c] --4-Methyl-2-oxopentanoate'	1	1	3snpyr_m --3snpyr c	1	1	dscl[c] --dscl[c]	1	3	eig3p[c] --D-erythro-1-Imidazol-4-yl-glycerol-3-phosphate	1	1				C00199 --D-Ribulose 5-phosphate	2	2	'C9443 --R-3-hydroxy-(7Z)-tetradecenoyl-ACP'	1	1	h[c] --H+	219	132	3ocpalm9eACP[c] --3-oxo-cis-palm-9-eoyl-[acyl-carrier protein]	1	1	h2mb4p[c] --1-hydroxy-2-methyl-2-(E)-butenyl 4-diphosphate	1	1	2agpg180[p] --2-Acyl-sn-glycero-3-phosphoglycerol (n-C18:0)	1	1
'CLPIGP --3(3-sn-phosphatidyl)-sn-glycerol 1-phosphate used for cardiolipin biosynthesis'	1	1	'A-CoA[h] --Acetyl-Coenzyme A'	1	4				'5aop[c] --5-Amino-4-oxopentanoate'	1	2	adrnl_c --Adrnl c	1	3	dtmp[c] --dtmp[c]	3	2	f430p3[c] --coenzyme-f430-precursor-3	1	1				C00054 --Adenosine 3',5'-bisphosphate	1	1	'C9602 --tRNA(Asn)'	1	1	h[e] --H+	25	35	3ooctdACP[c] --3-Oxooctadecanoyl-[acyl-carrier protein]	1	1	hisp[c] --L-Histidinol phosphate	1	2	1ddecg3p[p] --1-dodecanoyl-sn-glycerol 3-phosphate	1	1
'3PSER --3-Phosphoserine'	1	1	'Cit[h] --Citrate'	1	1				'5aprbu[c] --5-Amino-6-(5''-phosphoribitylamino)uracil'	1	1	5aop_c --5-Amino-4-oxopentanoate	1	2	eig3p[c] --eig3p[c]	1	1	glu1sa[c] --L-Glutamate-1-semialdehyde	1	1				CE00238 --Potassium (E)	1	1	'C0007 --Oxygen'	2	22	hisp[c] --L-Histidinol phosphate	1	1	3ocvac11eACP[c] --3-oxo-cis-vacc-11-enoyl-[acyl-carrier protein]	1	1	iasp[c] --Iminoaspartate	1	1	pgp181[p] --Phosphatidylglycerophosphate (dioctadec-11-enoyl; n-C18:1)	1	1
'TRE6P --alpha,alpha-Trehalose 6-phosphate'	1	1	'cACN[h] --cis-Aconitate'	1	1				'5drib[c] --5''-deoxyribose'	1	1	6dhf_m --6dhf c	1	2	f430p3[c] --f430p3[c]	1	1	glu-L[c] --L-Glutamate	31	36				C00064 --L-Glutamine	7	14	'C0099 --D-Ribose 5-phosphate'	5	4	hmbil[c] --Hydroxymethylbilane	1	1	aacoa[c] --Acetoacetyl-CoA	1	1	indole[c] --Indole	1	1	2tdecg3p[p] --2-tetradecanoyl-sn-glycerol 3-phosphate	1	1
'METe --L-Methionine'	1	2	'iCit[c] --Isocitrate'	5	7				'5mta[c] --5-Methylthioadenosine'	1	1	6thf_m --6thf c	1	2	fapy[c] --fapy[c]	1	1	glycogen[c] --glycogen	1	3				C02094 --beta-Carotene	1	1	'C9490 --Alginate'	1	1	imacp[c] --3-(Imidazol-4-yl)-2-oxopropyl phosphate	1	1	3hbcoa-R[c] --(R)-3-Hydroxybutyryl-CoA	1	1	ipdp[c] --Isopentenyl diphosphate	2	4	pgp181[c] --Phosphatidylglycerophosphate (dioctadec-11-enoyl; n-C18:1)	1	3
'HISe --L-Histidine'	1	2	'ADN[c] --Adenosine'	1	3				'6hmhpt[c] --6-hydroxymethyl dihydropterin'	1	2	7dhf_l --7dhf c	1	1	fmn[c] --fmn[c]	1	1	gmp[c] --GMP	7	2				C00068 --Thiamin diphosphate	3	2	'C9446 --R-3-hydroxy-(9Z)-hexadecenoyl-ACP'	1	1	ipdp[c] --Isopentenyl diphosphate	2	3	gtp[c] --GTP	2	9	lcts[c] --Lactose	1	1	cdpdhdecg[c] --CDP-1;2-dihexadecanoylglycerol	2	3
'NADP --NADP(+)'	112	70	'Rib[c] --Ribose'	1	1				'aacald[c] --Aminoacetaldehyde'	1	1	7dhf_c --7dhf c	2	1	g6p[c] --g6p[c]	3	3	gtp[c] --GTP	2	22							'C0854 --3-(4-Hydroxyphenyl)pyruvate'	2	2	malt[c] --Maltose	1	1	agdpcbi[c] --Adenosine-GDP-cobinamide	1	1	lmn2[c] --Laminaribiose	1	1	cddec5eACP[c] --cis-dodec-5-enoyl-[acyl-carrier protein] (n-C12:1)	2	1
'C171COA --Heptadecenoyl-CoA'	2	2	'Rib[h] --Ribose'	1	1				'accoa[c] --Acetyl-CoA'	19	26	7dhf_m --7dhf c	1	1	gar[c] --gar[c]	1	1	h2mpt[c] --7-8-dihydromethanopterin	1	1							'C0797 --O-Phospho-L-homoserine'	1	1	malt[e] --Maltose	1	2	accoa[c] --Acetyl-CoA	7	14	maltttr[c] --Maltotetraose	1	1	2tdecg3p[c] --2-tetradecanoyl-sn-glycerol 3-phosphate	1	1
'PRFP --5-(5-Phospho-D-ribosylaminoformimino)-1-(5-phosphoribosyl)-imidazole-4-carboxamide'	1	1	'NO2[c] --Nitrite'	2	2				'acglu[c] --N-Acetyl-L-glutamate'	1	1	7thf_c --7thf c	2	1	gln_L[c] --gln-L[c]	2	15	h2o[c] --H2O	66	153							'C9386 --(R)-3-Hydroxyhexanoyl-[acp]'	1	1	nac[e] --Nicotinate	1	2	pyr[c] --Pyruvate	13	12	man[c] --D-Mannose	9	2	1tdecg3p[p] --1-tetradecanoyl-sn-glycerol 3-phosphate	1	1
'TRPe --L-Tryptophan'	1	2	'SO4[h] --Sulfate'	1	2				'acmana[c] --N-Acetyl-D-mannosamine'	1	1	7thf_l --7thf c	1	1	glu_L[c] --glu-L[c]	32	34	h[c] --H	237	168							'C2184 --Indoleglycerol phosphate'	1	1	nad[c] --Nicotinamide adenine dinucleotide	33	47	alac-S[c] --(S)-2-Acetolactate	1	1	manttr[c] --mannotetraose	1	1	cdpdtdec7eg[c] --CDP-1;2-ditetradec-7-enoylglycerol	2	3
'PRBAMP --N1-(5-Phospho-D-ribosyl)-AMP'	1	1	'Glu[h] --Glutamate'	16	17				'acnam[c] --N-Acetylneuraminate'	1	1	7thf_m --7thf c	1	1	glu5sa[c] --glu5sa[c]	1	1	hisp[c] --L-Histidinol-phosphate	1	1							'C3451 --Dihydroneopterin phosphate'	1	1	ncam[c] --Nicotinamide	1	1	gln-L[c] --L-Glutamine	2	19	met_L[c] --L-Methionine	1	2	dhnpt[c] --Dihydroneopterin	1	1
'PRCP --5-Phosphoribosyl monophosphate'	1	1	'A-Glu[h] --Acetylglutamate'	1	1				'adpglc[c] --ADPglucose'	1	1	aact_m --Aminoacetone	1	1	glycogen[c] --glycogen[c]	1	3	hmbil[c] --Hydroxymethylbilane	1	1							'C9389 --trans-Dec-2-enoyl-[acyl-carrier protein]'	1	2	ncam[e] --Nicotinamide	1	2	adprib[c] --ADPribose	1	1	nad[c] --Nicotinamide adenine dinucleotide	22	26	xtsn[p] --Xanthosine	2	2
'EUe --L-Erythrulose'	1	1	'A-Glu-SeA[h] --Acetylglutamate 5-semialdehyde'	1	1				'adphep-DD[c] --ADP-D-glycero-D-manno-heptose'	1	1	L2aadp6sa_c --L 2 Aminoadipate 6 semialdehyde C6H11NO3	1	1	gmp[c] --gmp[c]	8	4	iasp[c] --Iminoaspartate	2	1							'C2037 --3-Methylglutaconyl-CoA'	2	1	o2[e] --O2	1	2	prpp[c] --5-Phospho-alpha-D-ribose 1-diphosphate	2	9	nadp[c] --Nicotinamide adenine dinucleotide phosphate	25	15	xtsn[e] --Xanthosine	1	2
'NADPH --NADPH'	68	112	'A-Orn[h] --Acetylornithine'	1	1				'adprib[c] --ADPribose'	1	1	ppa_c --Propionate (n-C3:0)	1	3	gtp[c] --gtp[c]	3	21	imp[c] --IMP	2	4							'C9392 --UDP-3-O-(3OH-C10:0)-N-acetylglucosamine'	1	1	pep[c] --Phosphoenolpyruvate	3	14	asp-L[c] --L-Aspartate	4	13	phom[c] --O-Phospho-L-homoserine	1	1	2agpg141[p] --2-Acyl-sn-glycero-3-phosphoglycerol (n-C14:1)	1	1
'SERe --L-Serine'	1	2	'Gln[h] --Glutamine'	2	9				'ahcys[c] --S-Adenosyl-L-homocysteine'	7	1	acmana_c --N-Acetyl-D-mannosamine	3	3	h[c] --h[c]	258	174	ipdp[c] --Isopentenyl-diphosphate	2	9							'C9576 --Pseudomonas LPS core precursor 4 + KDO2-lipidA'	1	1	phom[c] --O-Phospho-L-homoserine	1	1	agm[c] --Agmatine	1	1	prbamp[c] --1-(5-Phosphoribosyl)-AMP	1	1	ile__L[p] --L-Isoleucine	2	3
'CMP --CMP'	8	7	'CBP[h] --Carbamoyl phosphate'	2	2				'ahdt[c] --2-Amino-4-hydroxy-6-(erythro-1,2,3-trihydroxypropyl)dihydropteridine triphosphate'	1	1	acnamp_c --Acnamp c	1	1	hisp[c] --hisp[c]	1	2	nac[e] --Nicotinate	1	2							'C0429 --4-Aminobutanal'	1	3	prbamp[c] --1-(5-Phosphoribosyl)-AMP	1	1	pa180[c] --1,2-dioctadecanoyl-sn-glycerol 3-phosphate	1	2	prbatp[c] --1-(5-Phosphoribosyl)-ATP	1	2	1agpe181[p] --1-Acyl-sn-glycero-3-phosphoethanolamine (n-C18:1)	1	1
'F6P --beta-D-Fructose 6-phosphate'	9	9	'CTL[h] --Citrulline'	1	2				'all-D[c] --D-Allose'	1	1	acmanap_c --N-Acetyl-D-mannosamine 6-phosphate	1	1	iasp[c] --iasp[c]	2	1	nad[c] --Nicotinamide-adenine-dinucleotide	25	25							'C0795 --L-Histidinol phosphate'	1	2	prbatp[c] --1-(5-Phosphoribosyl)-ATP	1	1	gcald[c] --Glycolaldehyde	1	1	prfp[c] --1-(5-Phosphoribosyl)-5-[(5-phosphoribosylamino)methylideneamino]imidazole-4-carboxamide	1	1	ile__L[e] --L-Isoleucine	1	2
'MVL --(R)-Mevalonate'	1	2	'Asp[h] --Aspartate'	1	7				'alltn[c] --Allantoin'	2	2	man6p_c --D-Mannose 6-phosphate	2	2	imp[c] --imp[c]	3	4	phom[c] --O-Phospho-L-homoserine	1	1							'C3728 --ADP-D-glycero-D-manno-heptose'	1	1	prfp[c] --1-(5-Phosphoribosyl)-5-[(5-phosphoribosylamino)methylideneamino]imidazole-4-carboxamide	1	1	pran[c] --N-(5-Phospho-D-ribosyl)anthranilate	1	1	pydx5p[c] --Pyridoxal 5'-phosphate	1	1	lgt__S[c] --(R)-S-Lactoylglutathione	2	1
'SLF --Sulfate'	1	2	'Arg-SCA[h] --Argininosuccinate'	1	1				'anhgm4p[c] --N-Acetyl-D-glucosamine(anhydrous)N-Acetylmuramyl-tetrapeptide'	1	3	kdnp_c --Kdnp c	1	1	ipdp[c] --ipdp[c]	2	9	pran[c] --N-5-Phospho-D-ribosyl-anthranilate	1	1							'C8533 --4-amino-4-deoxychorismate'	1	1	pser-L[c] --O-Phospho-L-serine	1	1	5apru[c] --5-Amino-6-(5'-phosphoribosylamino)uracil	1	1	raffin[c] --Raffinose	1	1	3hcddec5eACP[c] --(R)-3-hydroxy-cis-dodec-5-enoyl-[acyl-carrier protein]	1	1
'C18SPH --Sphinganine(C18)'	1	3	'Arg[h] --Arginine'	1	2				'anhm4p[c] --1,6-anhydrous-N-Acetylmuramyl-tetrapeptide'	1	2	fad_m --Flavin adenine dinucleotide oxidized	29	33	lald_L[c] --lald-L[c]	1	2	prbamp[c] --1-5-Phosphoribosyl-AMP	1	1							'C3498 --(S)-3-Hydroxyisobutyryl-CoA'	1	1	rib-D[e] --D-Ribose	1	2	5aprbu[c] --5-Amino-6-(5'-phosphoribitylamino)uracil	1	1	ru5p_D[c] --D-Ribulose 5-phosphate	3	3	uri[p] --Uridine	2	3
'VALe --L-Valine'	1	2	'Asn[c] --Asparagine'	2	6				'ap4a[c] --P1,P4-Bis(5''-adenosyl) tetraphosphate'	1	1	fadh2_m --Flavin adenine dinucleotide reduced	33	29	mfrbi1[c] --mfrbi1[c]	1	1	prbatp[c] --1-5-Phosphoribosyl-ATP	1	1							'C0037 --UDP-N-acetyl-D-glucosamine'	2	3	ru5p-D[c] --D-Ribulose 5-phosphate	3	3	4pasp[c] --4-Phospho-L-aspartate	1	1	sprm[c] --Spermine	1	1	cdpdodec11eg[c] --CDP-1;2-dioctadec-11-enoylglycerol	2	3
'ASUC --N6-(1,2-Dicarboxyethyl)-AMP'	1	1	'A-Ser[c] --O-Acetyl-L-serine'	1	1				'aps[c] --Adenosine 5''-phosphosulfate'	1	1	ribflv_c --Riboflavin	1	1	mfrbi2[c] --mfrbi2[c]	1	1	prfp[c] --1-5-Phosphoribosyl-5-5-phosphoribosylamino-methylideneaminoimidazole-4-carboxamide	1	1							'C9257 --R-3-hydroxy-myristoyl-ACP'	1	1	thm[e] --Thiamin	1	2	iasp[c] --Iminoaspartate	1	1	sucr[c] --Sucrose	1	1	phom[c] --O-Phospho-L-homoserine	1	1
'CPAD5P --1-(2-Carboxyphenylamino)-1-deoxy-D-ribulose 5-phosphate'	1	1	'A-Ser[h] --O-Acetyl-L-serine'	1	1				'ara5p[c] --D-Arabinose 5-phosphate'	1	2	fmn_c --FMN	2	2	mfrbi3[c] --mfrbi3[c]	1	1	prpp[c] --5-Phospho-alpha-D-ribose-1-diphosphate	4	10							'C1751 --Phosphoribosyl-AMP'	1	1	tre6p[c] --alpha,alpha'-Trehalose 6-phosphate	1	1	h[p] --H+	17	20	tre[c] --Trehalose	1	1	thr__L[p] --L-Threonine	2	3
'IPPP --Isopentenyl diphosphate'	2	3	'A-Ser[m] --O-Acetyl-L-serine'	1	1				'arbtn[c] --aerobactin minus Fe3'	3	1	3pg_c --3-Phospho-D-glycerate	4	3	mfrbi4[c] --mfrbi4[c]	1	1	r15bp[c] --D-Ribose-1-5-bisphosphate	1	1							'C0422 --Homogentisate'	1	1	uacgam[c] --UDP-N-acetyl-D-glucosamine	3	5	prbatp[c] --1-(5-Phosphoribosyl)-ATP	1	1	uaaGgla[c] --Undecaprenyl-diphospho-N-acetylmuramoyl-(N-acetylglucosamine)-L-alanyl-gamma-D-glutamyl-L-lysyl-D-alanyl-D-alanine	1	1	asp__L[e] --L-Aspartate	1	2
'SME --Shikimate'	3	2	'Cys[c] --Cysteine'	2	3				'arg-L[c] --L-Arginine'	4	7	adrncoa_c --Adrncoa c	3	4	mi3p_D[c] --mi3p-D[c]	1	1	rb15bp[c] --D-Ribulose-1-5-bisphosphate	1	1							'C9579 --Pseudomonas LPS core precursor 7 + KDO2-lipidA'	1	1				amet[c] --S-Adenosyl-L-methionine	4	16	udcpdp[c] --Undecaprenyl diphosphate	2	2	uri[e] --Uridine	1	2
'LXULe --L-Xylulose'	1	1	'Cys[m] --Cysteine'	1	1				'ascb6p[c] --L-ascorbate-6-phosphate'	1	1	crn_c --L-Carnitine	5	31	nac[e] --nac[e]	1	2	ribflv[c] --Riboflavin	4	2							'C0041 --L-Aspartate'	6	15				2p4c2me[c] --2-phospho-4-(cytidine 5'-diphospho)-2-C-methyl-D-erythritol	1	1	cell4[e] --cellulose (n=4 repeating units)	2	2	thr__L[c] --L-Threonine	4	6
'PROPALe --Propionaldehyde'	1	2	'Gln[m] --Glutamine'	1	1				'atp[c] --ATP'	33	312	adrncrn_c --Adrncrn c	1	1	nad[c] --nad[c]	30	30	ru5p-D[c] --D-Ribulose-5-phosphate	2	3							'C0052 --L-Glutamine'	2	14				3psme[c] --5-O-(1-Carboxyvinyl)-3-phosphoshikimate	1	1	cell6[e] --cellulose (n=6 repeating units)	1	2	thr__L[e] --L-Threonine	1	2
'4CMUCL --4-Carboxymuconolactone'	1	2	'Thr[c] --Threonine'	2	5				'btal[c] --Butanal'	1	1	adrncrn_m --Adrncrn c	1	1	nh4[c] --nh4[c]	20	11	sec[c] --sulfoethylcysteine	1	1							'C2701 --3-Deoxy-D-manno-octulosonate 8-phosphate'	1	1				hgbam[c] --Hydrogenobyrinate a,c diamide	1	1	csn[e] --Cytosine	1	2	asp__L[p] --L-Aspartate	2	5
'LYSe --L-Lysine'	1	2	'GLX[h] --Glyoxylate'	1	2				'camp[c] --cAMP'	1	1	dcamp_c --N6-(1,2-Dicarboxyethyl)-AMP	1	1	phom[c] --phom[c]	1	1	trnaglu[c] --tRNA-Glu	1	1							'C0770 --4-Fumarylacetoacetate'	1	1				cys-L[c] --L-Cysteine	1	5	galman4[e] --galactomannan(n=4 repeat units mannose, alpha-1,4 man)	3	2	glyc[p] --Glycerol	6	6
'PRLP --N-(5''-Phospho-D-1''-ribulosylformimino)-5-amino-1-(5''''-phospho-D-ribosyl)-4-imidazolecarboxamide'	1	1	'PR-ATP[h] --5-Phosphoribosyl-ATP'	1	1				'cddec5eACP[c] --cis-dodec-5-enoyl-[acyl-carrier protein] (n-C12:1)'	2	1	alpa_hs_c --Alpa hs c	1	1	prpp[c] --prpp[c]	7	14	uacgam[c] --UDP-N-acetyl-D-glucosamine	2	2							'C2309 --(S)-4-Amino-5-oxopentanoate'	1	1				cmp[c] --CMP	12	2	galman6[e] --galactomannan(n=6 repeat units mannose, alpha-1,4 man)	3	2	succ[e] --Succinate	1	2
'PHSER --O-Phospho-L-homoserine'	1	1	'PR-AMP[h] --5-Phosphoribosyl-AMP'	1	1				'cdec3eACP[c] --cis-dec-3-enoyl-[acyl-carrier protein] (n-C10:1)'	1	2	Rtotal2coa_c --Rtotal2coa c	3	5	ribflv[c] --ribflv[c]	3	3	udpg[c] --UDPglucose	3	3							'C9439 --R-3-hydroxy-(5Z)-dodecenoyl-ACP'	1	1				ru5p-D[c] --D-Ribulose 5-phosphate	3	4	glcman4[e] --glucomannan (n=4 repeat units, glc beta-1,4 man)	3	2	5mdr1p[c] --5-Methylthio-5-deoxy-D-ribose 1-phosphate	2	1
'OTA --Ochratoxin A'	1	1	'P-AICAR-P[h] --1-(5-Phosphoribosyl)-5-[(5-phosphoribosylamino)methylideneamino]imidazole-4-carboxamide'	1	1				'cdpdddecg[c] --CDP-1,2-didodecanoylglycerol'	1	3	ala__L_x --L-Alanine	1	1	sec[c] --sec[c]	1	1	udpgal[c] --UDPgalactose	1	2							'C9393 --UDP-3-O-(3OH-C10:0)-D-glucosamine'	1	1				e4p[c] --D-Erythrose 4-phosphate	3	4	glcman6[e] --glucomannan (n=6 repeat units, glc beta-1,4 man)	3	2	glyc[e] --Glycerol	1	2
'ASPe --L-Aspartate'	1	2	'Pu-AICAR-P[h] --5-[(5-phospho-1-deoxyribulos-1-ylamino)methylideneamino]-1-(5-phosphoribosyl)imidazole-4-carboxamide'	1	1				'cdpdhdec9eg[c] --CDP-1,2-dihexadec-9-enoylglycerol'	1	3	pyr_x --Pyruvate	3	2	trnaglu[c] --trnaglu[c]	1	1	udpglcur[c] --UDP-D-glucuronate	1	2							'C0095 --PQQ'	1	1				2dda7p[c] --2-Dehydro-3-deoxy-D-arabino-heptonate 7-phosphate	1	1	glucan4[e] --beta-1,3/1,4-glucan (Barley, n=4, Glc beta1->3,4 Glc)	3	2	succ[p] --Succinate	4	4
'SQL --Squalene'	1	1	'EIGP[h] --Erythro-1-imidazol-4-glycerol 3-phosphate'	1	1				'cdpdhdecg[c] --CDP-1,2-dihexadecanoylglycerol'	1	3	hcys__L_c --L-Homocysteine	1	4	uacgam[c] --uacgam[c]	1	2	mi3p-D[c] --1D-myo-Inositol 3-phosphate	1	2							'C2823 --2-Dehydro-3-deoxy-D-arabino-heptonate 7-phosphate'	1	1				23dhmb[c] --(R)-2,3-Dihydroxy-3-methylbutanoate	1	1	glucan6[e] --beta-1,3/1,4-glucan (Barley, n=6, Glc beta1->3,4 Glc)	3	2	dhmtp[c] --1,2-Dihydroxy-5-(methylthio)pent-1-en-3-one	2	2
'345THBe --Gallic acid'	2	1	'IA-P[h] --Imidazole acetol-phosphate'	1	1				'cdpdodec11eg[c] --CDP-1,2-dioctadec-11-enoylglycerol'	1	3	asn__L_c --L-Asparagine	8	7	udpg[c] --udpg[c]	3	4	fapy[c] --2-amino-5-formylamino-6-ribosylamino-4(3H)-pyrimidinone 50-monophosphate	1	1							'C0065 --H+'	258	187				23dhmp[c] --(R)-2,3-Dihydroxy-3-methylpentanoate	1	1	glyc[e] --Glycerol	1	2	murein5px4p[p] --two disacharide linked murein units; pentapeptide crosslinked tetrapeptide (A2pm->D-ala) (middle of chain)	1	2
'NAD --NAD(+)'	41	54	'Hisol-P[h] --Histidinol phosphate'	1	1				'cdpdodecg[c] --CDP-1,2-dioctadecanoylglycerol'	1	3	cys__L_c --L-Cysteine	13	15	udpgal[c] --udpgal[c]	1	2	xtp[c] --XTP	1	1							'C0002 --ATP'	30	132				23dhdp[c] --2,3-Dihydrodipicolinate	1	1	h[e] --H+	8	10	1agpg180[p] --1-Acyl-sn-glycero-3-phosphoglycerol (n-C18:0)	1	1
'PMVL --(R)-5-Phosphomevalonate'	1	1	'His[h] --Histidine'	1	2				'cdpdtdec7eg[c] --CDP-1,2-ditetradec-7-enoylglycerol'	1	3	ala__D_c --D-Alanine	4	5	udpglcur[c] --udpglcur[c]	1	2	udpacgal[c] --UDP-N-acetylglucosamine	1	2							'C2933 --5-(5-Phospho-D-ribosylaminoformimino)-1-(5-phosphoribosyl)-imidazole-4-carboxamide'	1	1				dhpt[c] --Dihydropteroate	1	1	lcts[e] --Lactose	1	2	ura[p] --Uracil	2	3
'ASNe --L-Asparagine'	1	2	'Thr[h] --Threonine'	1	3				'cdpdtdecg[c] --CDP-1,2-ditetradecanoylglycerol'	1	3	gln__L_c --L-Glutamine	14	23	xtp[c] --xtp[c]	1	1	mfrbi1[c] --methanofuran intermediate 1	1	1							'C0147 --Agmatine'	1	1				dhnpt[c] --Dihydroneopterin	1	1	lmn2[e] --Laminaribiose	2	2	ura[e] --Uracil	1	2
'D6PGL --d-Glucono-1,5-lactone 6-phosphate'	1	1	'DHMP[h] --2,3-Dihydroxy-3-methylpentanoate'	1	1				'cgly[c] --Cys-Gly'	1	1	12ppd__S_c --(S)-Propane-1,2-diol	1	1				mfrbi2[c] --methanofuran intermediate 2	1	1							'C0228 --D-Erythrose 4-phosphate'	2	3				3dhq[c] --3-Dehydroquinate	1	1	maltttr[e] --Maltotetraose	1	2	ru5p__D[c] --D-ribulose 5-phosphate	4	4
'GTP --GTP'	2	6	'DHMB[h] --2,3-Dihydroxy-3-methylbutanoate'	1	1				'chor[c] --chorismate'	2	7	arachd_c --Arachd c	4	7				mfrbi3[c] --methanofuran intermediate 3	1	1							'C9383 --(R)-3-Hydroxybutanoyl-[acyl-carrier protein]'	2	2				3dhsk[c] --3-Dehydroshikimate	1	1	manttr[e] --mannotetraose	1	2	uaagmda[c] --Undecaprenyl-diphospho-N-acetylmuramoyl-(N-acetylglucosamine)-L-ala-D-glu-meso-2;6-diaminopimeloyl-D-ala-D-ala	1	2
'MAN --D-Mannose'	1	1	'2IPM[h] --2-Isopropylmalate'	1	1				'chtbs6p[c] --diacetylchitobiose-6-phosphate'	1	1	5HPET_c --5HPET c	1	1				mfrbi4[c] --phosphate ester of dihydrofuran : methanofuran biosynthesis intermediate 4	1	1							'C9417 --UDP-2-NH-(3OH-C12:0),3-O-(3OH-C10:0)glucosamine'	1	2				h2mb4p[c] --1-hydroxy-2-methyl-2-(E)-butenyl 4-diphosphate	1	2	raffin[e] --Raffinose	1	2	sl26da[c] --N-Succinyl-LL-2;6-diaminoheptanedioate	1	1
'THR --L-Threonine'	4	3	'IPM[h] --2-Isopropylmaleate'	1	1				'colipa[c] --core oligosaccharide lipid A'	1	1	am6sa_c --2-Aminomuconate 6-semialdehyde	1	1													'C2691 --5-Amino-6-(5''-phosphoribitylamino)uracil'	1	1				dmpp[c] --Dimethylallyl diphosphate	2	2	sucr[e] --Sucrose	1	2	cdec3eACP[c] --cis-dec-3-enoyl-[acyl-carrier protein] (n-C10:1)	1	2
'MI1P --1L-myo-Inositol 1-phosphate'	1	2	'DAP[h] --Diaminopimelate'	1	1				'cpgn-un[c] --coprogen unloaded (no Fe(III))'	3	1	h2o_r --H2O	23	15													'C9580 --Pseudomonas LPS core precursor 8 + KDO2-lipidA'	1	1				dhpmp[c] --Dihydroneopterin monophosphate	1	1	tre[e] --Trehalose	1	2	iasp[c] --Iminoaspartate	4	1
'GDMIPC --Galactosyl-Dimannosyl-inositol-P-ceramide'	1	1	'Lys[h] --Lysine'	1	2				'cys-D[c] --D-Cysteine'	1	1	cholcoar_x --Cholcoar r	1	1													'C2809 --D-erythro-1-(Imidazol-4-yl)glycerol 3-phosphate'	1	1				ahdt[c] --2-Amino-4-hydroxy-6-(erythro-1,2,3-trihydroxypropyl)dihydropteridine triphosphate	1	1	xan[e] --Xanthine	1	2	1odec11eg3p[p] --1-octadec-11-enoyl-sn-glycerol 3-phosphate	1	1
'MLTe --Maltose'	1	2	'PH-Ser[h] --O-Phosphohomoserine'	1	2				'cys-L[c] --L-Cysteine'	3	9	cgly_c --Cys-Gly	1	1													'C0383 --ADPglucose'	1	1				pchlld[c] --Protochlorophyllide	1	1				hmbil[c] --Hydroxymethylbilane	1	1
'ALAe --L-Alanine'	1	2	'CTH[h] --Cystathionine'	1	1				'cyst-L[c] --L-Cystathionine'	1	1	lys__L_c --L-Lysine	5	6													'C0696 --L-2-Aminoadipate'	1	1				2dhp[c] --2-Dehydropantoate	1	1				accoa[c] --Acetyl-CoA	16	14
'ARGe --L-Arginine'	1	2	'H-Cys[h] --Homocysteine'	1	1				'dad-5[c] --5''-Deoxyadenosine'	4	1	apoC_c --ApoC c	1	1													'C2612 --N-(5-Phospho-D-ribosyl)anthranilate'	1	2				g3p[c] --Glyceraldehyde 3-phosphate	7	7				5aprbu[c] --5-Amino-6-(5-phosphoribitylamino)uracil	1	1
'ATP --ATP'	27	99	'Met[c] --Methionine'	3	6				'dhcinnm[c] --2,3-dihydroxicinnamic acid'	1	1	apoC_Lys_btn_c --ApoC Lys btn c	1	1													'C9577 --Pseudomonas LPS core precursor 5 + KDO2-lipidA'	1	1				dvpchlld[c] --Divinylprotochlorophyllide	2	1				hxan[p] --Hypoxanthine	2	2
'GLYe --Glycine'	1	2	'Phe[h] --Phenylalanine'	1	2				'dhpmp[c] --Dihydroneopterin monophosphate'	1	1	apoC_Lys_btn_m --ApoC Lys btn c	1	1													'C0092 --2-Oxobutanoate'	2	1				dxyl5p[c] --1-deoxy-D-xylulose 5-phosphate	1	1				1hdec9eg3p[p] --1-hexadec-9-enoyl-sn-glycerol 3-phosphate	1	1
'ARABe --D-Arabinose'	1	1	'Glu-SeA[c] --Glutamate 5-semialdehyde'	1	1				'dhpppn[c] --3-(2,3-Dihydroxyphenyl)propanoate'	2	1	biocyt_m --Biocyt c	1	1													'C0123 --GMP'	3	3				ipdp[c] --Isopentenyl diphosphate	2	6				1agpe161[p] --1-Acyl-sn-glycero-3-phosphoethanolamine (n-C16:1)	1	1
'cAMP --3'',5''-Cyclic AMP'	1	1	'Glu-SeA[h] --Glutamate 5-semialdehyde'	1	1				'dhpt[c] --Dihydropteroate'	1	1	arachcoa_c --Arachidyl coenzyme A	2	4													'C8637 --D-Glycero-D-manno-heptose 1,7-bisphosphate'	1	1				glu1sa[c] --L-Glutamate 1-semialdehyde	1	1				hxan[e] --Hypoxanthine	1	2
'H2SO3e --Sulfite'	1	1	'Pro[c] --Proline'	2	6				'dhptd[c] --4,5-dihydroxy-2,3-pentanedione'	1	1	arachcrn_c --Arachcrn c	1	1													'C9587 --Pseudomonas Common O Polysaccharide'	1	1				glu5p[c] --L-Glutamate 5-phosphate	1	1				glyc3p[e] --Glycerol 3-phosphate	1	2
'NPRAN --N-(5-Phospho-D-ribosyl)anthranilate'	1	1	'P-HPR[h] --3-Phosphohydroxypyruvate'	1	2				'dimp[c] --dIMP'	1	1	arachcrn_m --Arachcrn c	1	1													'C0306 --Guanosine'	1	1				6pgl[c] --6-phospho-D-glucono-1,5-lactone	2	1				glyc3p[p] --Glycerol 3-phosphate	8	2
'PROe --L-Proline'	1	2	'PSer[h] --O-Phosphoserine'	1	1				'ditp[c] --dITP'	1	1	arachdcoa_c --Arachdcoa c	4	5													'C1205 --Xanthosine'	1	1				glycogen[c] --glycogen	1	3				1agpe140[p] --1-Acyl-sn-glycero-3-phosphoethanolamine (n-C14:0)	1	1
'PRPP --5-Phospho-alpha-D-ribose 1-diphosphate'	2	13	'PR-ANT[h] --5-Phosphoribosyl-anthranilate'	1	1				'dmpp[c] --Dimethylallyl diphosphate'	2	2	arg__L_c --L-Arginine	6	5													'C2920 --2-Amino-4-hydroxy-6-(D-erythro-1,2,3-trihydroxypropyl)-7,8-dihydropteridine'	1	1				adpglc[c] --ADPglucose	1	1				pe181[p] --phosphatidylethanolamine (dioctadec-11-enoyl; n-C18:1)	1	4
'GALUNTe --D-Galacturonate'	1	1	'Ind-GP[h] --Indole-glycerol 3-phosphate'	1	1				'dpcoa[c] --Dephospho-CoA'	1	1	Rtotalcoa_c --Rtotalcoa c	8	6													'C0075 --Catechol'	1	1				glutrna[c] --L-Glutamyl-tRNA(Glu)	1	1				orn[e] --Ornithine	1	2
'APS --Adenylylsulfate'	1	1	'Ind[h] --Indole'	1	1				'dtdp4d6dg[c] --dTDP-4-dehydro-6-deoxy-D-glucose'	1	2	Rtotal3coa_c --Rtotal3coa c	3	4													'C9494 --tRNA(Asp)'	1	1				trnaglu[c] --tRNA (Glu)	1	1				orn[p] --Ornithine	2	3
'GLUe --L-Glutamate'	1	2	'Trp[h] --Tryptophan'	1	2				'dtdpglu[c] --dTDPglucose'	1	1	pmtcoa_c --Palmitoyl-CoA (n-C16:0CoA)	6	9													'C0491 --Xanthosine 5''-phosphate'	2	3				grdp[c] --Geranyl diphosphate	1	1				trp__L[p] --L-Tryptophan	2	2
'C180COA --Octadecanoyl-CoA'	3	8	'Tyr[h] --Tyrosine'	1	2				'e4p[c] --D-Erythrose 4-phosphate'	4	5	hdcoa_c --Hexadecenoyl-CoA (n-C16:1CoA)	2	4													'C9382 --(R)-3-Hydroxyoctanoyl-[acyl-carrier protein]'	1	1				hisp[c] --L-Histidinol phosphate	1	1				trp__L[e] --L-Tryptophan	1	2
'GABAm --4-Aminobutanoate'	2	2	'FGAM[h] --5-Phospho-D-ribosyl-N-formylglycineamidine'	1	1				'eig3p[c] --D-erythro-1-(Imidazol-4-yl)glycerol 3-phosphate'	1	1	tdcoa_c --Tetradecanoyl-CoA (n-C14:0CoA)	2	3													'C0318 --L-Pipecolate'	1	1				hmbil[c] --Hydroxymethylbilane	1	1				cdpdtdecg[c] --CDP-1;2-ditetradecanoylglycerol	2	3
'RIBe --D-Ribose'	1	1	'AIR[h] --5-Aminoimidazole ribonucleotide'	1	1				'enter[c] --Enterochelin'	4	3	lnlncacoa_c --Lnlncacoa c	1	4													'C0038 --GTP'	2	8				phom[c] --O-Phospho-L-homoserine	1	1				akg[e] --2-Oxoglutarate	1	2
'ACCOA --Acetyl-CoA'	9	10	'CAIR[h] --4-Carboxyaminoimidazole ribonucleotide'	1	1				'f1p[c] --D-Fructose 1-phosphate'	1	1	lnlncgcoa_c --Lnlncgcoa c	2	4													'C1480 --2-Methylcitrate'	1	1				imacp[c] --3-(Imidazol-4-yl)-2-oxopropyl phosphate	1	1				akg[p] --2-Oxoglutarate	2	2
'ASP --L-Aspartate'	6	12	'FAICAR[h] --5-phosphoribosyl-5-formamido-4-imidazole carboxamide'	1	1				'fe3dhbzs[c] --ferric 2,3-dihydroxybenzoylserine'	1	1	strdnccoa_c --Strdnccoa c	2	4													'C9581 --Pseudomonas LPS core precursor 9 + KDO2-lipidA'	1	1				eig3p[c] --D-erythro-1-(Imidazol-4-yl)glycerol 3-phosphate	1	1				2agpe140[p] --2-Acyl-sn-glycero-3-phosphoethanolamine (n-C14:0)	1	1
'LACT --Lactose'	1	1	'DC-AMP[h] --N6-(1,2-Dicarboxyethyl)-AMP'	1	1				'fe3hox-un[c] --Fe(III)hydoxamate, unloaded'	3	1	dlnlcgcoa_c --Dlnlcgcoa c	2	4																			3ig3p[c] --C'-(3-Indolyl)-glycerol 3-phosphate	1	1				pg141[p] --Phosphatidylglycerol (ditetradec-7-enoyl; n-C14:1)	2	2
'DCDA --4-methylcholesta-8,24-diene-3-ol-4-carboxylate'	1	1	'GDP[h] --Guanosine diphosphate'	1	1				'fecrm-un[c] --Ferrichrome minus Fe(III)'	3	1	tmndnccoa_c --Tmndnccoa c	3	5																			2ahbut[c] --(S)-2-Aceto-2-hydroxybutanoate	1	1				pg160[p] --Phosphatidylglycerol (dihexadecanoyl; n-C16:0)	3	5
'PPMVL --(R)-5-Diphosphomevalonate'	1	1	'CB-Asp[h] --N-Carbamoyl-L-aspartate'	1	1				'feoxam-un[c] --ferroxamine minus Fe(3)'	3	1	lnlccoa_c --Lnlccoa c	1	4																			u23ga[c] --UDP-2,3-bis(3-hydroxytetradecanoyl)glucosamine	1	2				2hdec9eg3p[p] --2-hexadec-9-enoyl-sn-glycerol 3-phosphate	1	1
'DIMGP --D-erythro-1-(Imidazol-4-yl)glycerol 3-phosphate'	1	1	'DHO[h] --Dihydroorotate'	1	1				'fpram[c] --2-(Formamido)-N1-(5-phospho-D-ribosyl)acetamidine'	1	1	dcsptn1coa_c --Dcsptn1coa c	2	4																			lycop[c] --Lycopene	1	1				2hdec9eg3p[c] --2-hexadec-9-enoyl-sn-glycerol 3-phosphate	1	1
'HOMOGEN --Homogentisate'	3	2	'ORO[m] --Orotate'	1	1				'g3ps[c] --Glycerophosphoserine'	1	1	c226coa_c --C226coa c	3	4																			sbzcoa[c] --O-Succinylbenzoyl-CoA	1	1				adpglc[c] --ADPglucose	1	1
'DHVALm --(R)-2,3-dihydroxy-3-methylbutanoate'	1	1	'OMP[c] --Orotidine 5-phosphate'	1	1				'gagicolipa[c] --galactosyl-glucosyl-inner core oligosaccharide lipid A'	1	1	stcoa_c --Stearoyl-CoA (n-C18:0CoA)	3	6																			thmpp[c] --Thiamine diphosphate	1	1				nh4[p] --Ammonium	3	2
'NAORNm --N2-Acetyl-L-ornithine'	1	1	'CTP[c] --Cytidine triphosphate'	1	2				'galctn-D[c] --D-Galactonate'	1	1	odecoa_c --Octadecenoyl-CoA (n-C18:1CoA)	3	5																			ssaltpp[c] --Succinate semialdehyde-thiamin diphosphate anion	1	1				nh4[e] --Ammonium	1	2
'PRBATP --N1-(5-Phospho-D-ribosyl)-ATP'	1	1	'dUTP[c] --2-Deoxyuridine 5-triphosphate'	1	1				'gdpmann[c] --GDP-D-mannose'	1	2	vacccoa_c --Vacccoa c	2	5																			pap[c] --Adenosine 3',5'-bisphosphate	1	1				3php[c] --3-Phosphohydroxypyruvate	1	1
'FGAM --2-(Formamido)-N1-(5''-phosphoribosyl)acetamidine'	1	1	'GCEA[c] --Glycerate'	1	2				'gdptp[c] --Guanosine 3''-diphosphate 5''-triphosphate'	1	2	lneldccoa_c --Lneldccoa c	4	4																			pre6a[c] --Precorrin 6A	1	1				2agpg181[p] --2-Acyl-sn-glycero-3-phosphoglycerol (n-C18:1)	1	1
'CEREB1 --Cerebroside 1'	1	1	'Arg[c] --Arginine'	3	6				'ggagicolipa[c] --glucosyl-galactosyl-glucosyl-inner core oligosaccharide lipid A'	1	1	od2coa_c --Trans-Octadec-2-enoyl-CoA	2	4																			2pglyc[c] --2-Phosphoglycolate	1	1				lac__L[p] --L-Lactate	2	2
'CEREB2 --Cerebroside 2'	1	1	'Lys[c] --Lysine'	4	4				'gicolipa[c] --glucosyl-inner core oligosaccharide lipid A'	1	1	eicostetcoa_c --Eicostetcoa c	2	4																			pgp160[c] --Phosphatidylglycerophosphate (dihexadecanoyl, n-C16_0)	1	1				1hdecg3p[p] --1-hexadecanoyl-sn-glycerol 3-phosphate	1	1
'HISOLP --L-Histidinol phosphate'	1	1	'His[c] --Histidine'	3	4				'gln-L[c] --L-Glutamine'	2	13	R6coa_hs_c --R6coa hs c	1	1																			pgp161[c] --Phosphatidylglycerophosphate (dihexadec-9-enoyl, n-C16_1)	1	1				lac__D[e] --D-Lactate	1	2
'GLNe --L-Glutamine'	1	2	'DHO[c] --Dihydroorotate'	1	1				'glu-L[c] --L-Glutamate'	35	27	hdd2coa_c --Trans-Hexadec-2-enoyl-CoA	1	3																			pgp180[c] --Phosphatidylglycerophosphate (dioctadecanoyl, n-C18_0)	1	1				4mop[c] --4-Methyl-2-oxopentanoate	1	1
'TYRe --L-Tyrosine'	1	2	'Arg[p] --Arginine'	1	2				'glyc2p[c] --Glycerol 2-phosphate'	1	1	crm_hs_l --Crm hs c	1	1																			pgp181[c] --Phosphatidylglycerophosphate (dioctadec-11-enoyl, n-C18_1)	1	1				lac__D[p] --D-Lactate	2	2
'XYLe --D-Xylose'	1	1	'Cys[p] --Cysteine'	1	2				'gmeACP[c] --Glutaryl-[acyl-carrier protein] methyl ester'	1	1	asn__L_m --L-Asparagine	1	1																			pgp181_9[c] --Phosphatidylglycerophosphate (dioctadec-9-enoyl, n-C18_1)	1	1				2hdecg3p[p] --2-hexadecanoyl-sn-glycerol 3-phosphate	1	1
'MLT --Maltose'	1	1	'His[p] --Histidine'	1	2				'gmhep17bp[c] --D-Glycero-D-manno-heptose 1,7-bisphosphate'	1	1	Nacasp_m --Nacasp c	1	1																			pgp182_9_12[c] --Phosphatidylglycerophosphate (dioctadec-9-12-dienoyl, n-C18_2)	1	1				2hdecg3p[c] --2-hexadecanoyl-sn-glycerol 3-phosphate	1	1
'SEDAGP --1,2-diacyl-sn-glycerol 3-phosphate (for Sterolesters)'	1	1	'Ile[c] --Isoleucine'	2	4				'gmhep7p[c] --D-Glycero-D-manno-heptose 7-phosphate'	1	1	atp_n --ATP	16	27																			pgp183_6_9_12[c] --Phosphatidylglycerophosphate (dioctadec-6-9-12-trienoyl, n-C18_3)	1	1				5aop[c] --5-Amino-4-oxopentanoate	1	2
'DMPP --Dimethylallyl diphosphate'	1	2	'Ile[p] --Isoleucine'	1	2				'grdp[c] --Geranyl diphosphate'	1	1	avite1_e --Avite1 c	1	2																			pgp183_9_12_15[c] --Phosphatidylglycerophosphate (dioctadec-9-12-15-trienoyl, n-C18_3)	1	1				lac__L[e] --L-Lactate	1	2
'LEUe --L-Leucine'	1	2	'Leu[c] --Leucine'	2	4				'gtp[c] --GTP'	3	20	avite1_c --Avite1 c	1	1																			pgp184_6_9_12_15[c] --Phosphatidylglycerophosphate (dioctadec-6-9-12-15-tetraenoyl, n-C18_4)	1	1				trnaglu[c] --tRNA (Glu)	1	1
'FKYN --L-Formylkynurenine'	1	1	'Leu[p] --Leucine'	1	2				'gtspmd[c] --Glutathionylspermidine'	1	1	avite2_c --Avite2 c	1	1																			PHB[c] --PHB granule	1	1				pgp180[p] --Phosphatidylglycerophosphate (dioctadecanoyl; n-C18:0)	1	1
'DAGLYP --Diacylglycerol-3-Phosphate'	1	1	'Lys[p] --Lysine'	1	2				'h[c] --H+'	725	341	avite2_e --Avite2 c	1	2																			prephytedp[c] --Prephytoene diphosphate	1	1				pgp180[c] --Phosphatidylglycerophosphate (dioctadecanoyl; n-C18:0)	1	3
'NAGLUSm --N-Acetyl-L-glutamate 5-semialdehyde'	1	1	'Met[p] --Methionine'	1	2				'h2o[c] --H2O'	115	443	man_l --D-Mannose	2	1																			peptido_syn[c] --Peptidoglycan subunit of Synechocystis sp. PCC8603	1	1				dha[e] --Dihydroxyacetone	1	2
'GAR --5''-Phosphoribosylglycinamide'	1	2	'Phe[c] --Phenylalanine'	2	4				'hdeACP[c] --cis-hexadec-9-enoyl-[acyl-carrier protein] (n-C16:1)'	3	6	mn_l --Mn c	1	1																			uaagmda[c] --Undecaprenyl-diphospho-N-acetylmuramoyl-(N-acetylglucosamine)-L-ala-D-glu-meso-2,6-diaminopimeloyl-D-ala-D-ala	1	1				LalaDgluMdapDala[p] --L-alanine-D-glutamate-meso-2;6-diaminoheptanedioate-D-alanine	2	1
'EPST --Episterol'	1	2	'Phe[p] --Phenylalanine'	1	2				'hgmeACP[c] --3-Hydroxyglutaryl-[acyl-carrier protein] methyl ester'	1	1	dgcholcoa_x --Dgcholcoa x	1	1																			udcpdp[c] --Undecaprenyl diphosphate	2	4				dha[p] --Dihydroxyacetone	2	2
'E4P --D-Erythrose 4-phosphate'	3	4	'Pro[p] --Proline'	1	2				'hhlipa[c] --heptosyl-heptosyl-kdo2-lipidA'	1	1	3aib__D_c --3aib D c	1	1																			decdp[c] --all trans Decaprenyl diphosphate	1	1				atp[c] --ATP	30	187
'DGDMIPC --Digalactosyl-dimannosyl-inositol-P-ceramide'	1	1	'Thr[p] --Threonine'	1	2				'hisp[c] --L-Histidinol phosphate'	1	1	bvite_e --Bvite c	1	2																			prbamp[c] --1-(5-Phosphoribosyl)-AMP	1	1				LalaDgluMdapDala[e] --L-alanine-D-glutamate-meso-2;6-diaminoheptanedioate-D-alanine	1	2
'PHAC --Phenylacetate'	2	4	'Trp[c] --Tryptophan'	2	4				'hkndd[c] --2-Hydroxy-6-oxonona-2,4-diene-1,9-dioate'	1	1	bvite_c --Bvite c	1	1																			prfp[c] --1-(5-Phosphoribosyl)-5-[(5-phosphoribosylamino)methylideneamino]imidazole-4-carboxamide	1	1				etoh[p] --Ethanol	2	2
'UDPG --UDP-glucose'	4	12	'Trp[p] --Tryptophan'	1	2				'hkntd[c] --2-hydroxy-6-ketononatrienedioate'	1	1	pmtcrn_c --Pmtcrn c	1	1																			rb15bp[c] --D-Ribulose 1,5-bisphosphate	1	2				ara5p[c] --D-arabinose 5-phosphate	1	2
'PHEe --L-Phenylalanine'	1	2	'Tyr[c] --Tyrosine'	2	4				'hmbil[c] --Hydroxymethylbilane'	1	1	pmtcrn_m --Pmtcrn c	1	1																			2shchc[c] --2-Succinyl-6-hydroxy-2,4-cyclohexadiene-1-carboxylate	1	1				etoh[e] --Ethanol	1	2
'ILEe --L-Isoleucine'	1	2	'Tyr[p] --Tyrosine'	1	2				'hom-L[c] --L-Homoserine'	1	4	hdcecrn_c --Hdcecrn c	1	1																			thr-L[c] --L-Threonine	1	5				u3hga[c] --UDP-3-O-(3-hydroxytetradecanoyl)-D-glucosamine	1	1
'C160COA --Hexadecanoyl-CoA'	3	3	'Val[c] --Valine'	2	4				'hphhlipa[c] --heptosyl-phospho-heptosyl-heptosyl-kdo2-lipidA'	1	1	hdd2crn_c --Hdd2crn c	1	1																			2obut[c] --2-Oxobutanoate	1	1				gal[e] --D-Galactose	1	2
'DHMVAm --(R)-2,3-dihydroxy-3-methylbutanoate'	1	1	'Val[p] --Valine'	1	2				'hpmeACP[c] --3-Hydroxypimeloyl-[acyl-carrier protein] methyl ester'	1	1	hdcecrn_m --Hdcecrn c	1	1																			u3hga[c] --UDP-3-O-(3-hydroxytetradecanoyl)-D-glucosamine	1	1				pa161[c] --1;2-dihexadec-9-enoyl-sn-glycerol 3-phosphate	3	3
'CHIT --Chitin'	1	3	'Asn[h] --Asparagine'	1	1				'iasp[c] --Iminoaspartate'	4	1	hdd2crn_m --Hdd2crn c	1	1																			u3aga[c] --UDP-3-O-(3-hydroxytetradecanoyl)-N-acetylglucosamine	1	2				gal[p] --D-Galactose	2	3
'F26P --D-Fructose 2,6-bisphosphate'	1	1	'Asn[m] --Asparagine'	1	1				'ichor[c] --Isochorismate'	2	3	stcrn_c --Stcrn c	1	1																			uaccg[c] --UDP-N-acetyl-3-O-(1-carboxyvinyl)-D-glucosamine	1	1				pa161[p] --1;2-dihexadec-9-enoyl-sn-glycerol 3-phosphate	1	2
'GLCN --D-Glucosamine'	1	1	'Ile[m] --Isoleucine'	1	1				'icolipa[c] --inner core oligosaccharide lipid A (E coli)'	1	1	stcrn_m --Stcrn c	1	1																			4adcho[c] --4-amino-4-deoxychorismate	1	1				xan[e] --Xanthine	1	2
'EU1P --L-Erythrulose 1-phosphate'	1	1	'Leu[m] --Leucine'	1	1				'imacp[c] --3-(Imidazol-4-yl)-2-oxopropyl phosphate'	1	1	odecrn_c --Odecrn c	1	1																			fru[p] --D-Fructose	1	2				1odecg3p[p] --1-octadecanoyl-sn-glycerol 3-phosphate	1	1
'ERGOD --Ergosta-5,7-dienol'	1	1	'Met[h] --Methionine'	1	1				'ipdp[c] --Isopentenyl diphosphate'	2	5	odecrn_m --Odecrn c	1	1																			cynt[p] --Cyanate	1	2				pgp120[p] --Phosphatidylglycerophosphate (didodecanoyl; n-C12:0)	1	1
'XULe --D-Xylulose'	1	1	'Met[m] --Methionine'	1	1				'kdo2lipid4[c] --KDO(2)-lipid IV(A)'	1	3	arachdcrn_c --Arachdcrn c	1	1																			cytd[c] --Cytidine	1	1				xan[p] --Xanthine	2	2
'G6P --alpha-D-Glucose 6-phosphate'	5	6	'Phe[m] --Phenylalanine'	1	1				'kdo8p[c] --3-Deoxy-D-manno-octulosonate 8-phosphate'	1	1	arachdcrn_m --Arachdcrn c	1	1																			dna5mtc[c] --DNA 5-methylcytosine	1	1				dtmp[c] --dTMP	4	2
'C20SPH --Sphinganine(C20)'	1	3	'Pro[h] --Proline'	1	1				'lgt-S[c] --(R)-S-Lactoylglutathione'	1	1	c226crn_c --C226crn c	1	1																			5mdru1p[c] --5-Methylthio-5-deoxy-D-ribulose 1-phosphate	1	1				glyald[e] --D-Glyceraldehyde	1	2
'TRP --L-Tryptophan'	2	2	'Thr[m] --Threonine'	1	1				'lipa_cold[c] --cold adapted KDO(2)-lipid (A)'	1	1	c226crn_m --C226crn c	1	1																			5mdr1p[c] --5-Methylthio-5-deoxy-D-ribose 1-phosphate	1	1				for[e] --Formate	1	2
			'Trp[m] --Tryptophan'	1	1				'lipidAds[c] --Lipid A Disaccharide'	1	1	dag_hs_c --Dag hs c	8	5																									pgp120[c] --Phosphatidylglycerophosphate (didodecanoyl; n-C12:0)	1	3
			'Tyr[m] --Tyrosine'	1	1				'lipoamp[c] --lipoyl-AMP'	1	1	chsterols_c --Chsterols c	1	1																									glyald[p] --D-Glyceraldehyde	2	2
			'Val[m] --Valine'	1	1				'lipoate[c] --Lipoate'	1	1	pcrn_x --Pcrn c	1	2																									val__L[e] --L-Valine	1	2
									'lyx-L[c] --L-Lyxose'	1	1	pcrn_c --Pcrn c	1	1																									val__L[p] --L-Valine	2	3
									'malcoame[c] --malonyl-CoA methyl ester'	1	1	tsul_m --Thiosulfate	2	3																									pheme[e] --Protoheme	1	1
									'man6pglyc[c] --2(alpha-D-Mannosyl-6-phosphate)-D-glycerate'	1	1	tcynt_m --Thiocyanate	1	1																									pa180[c] --1;2-dioctadecanoyl-sn-glycerol 3-phosphate	3	3
									'mdhdhf[c] --(2R,4S)-2-methyl-2,4-dihydroxydihydrofuran-3-one'	1	1	cysam_c --Cysam c	1	1																									pran[c] --N-(5-Phospho-D-ribosyl)anthranilate	1	1
									'methf[c] --5,10-Methenyltetrahydrofolate'	3	3	cyst__L_c --L-Cystathionine	1	1																									pheme[c] --Protoheme	1	1
									'mththf[c] --(2R,4S)-2-methyl-2,3,3,4-tetrahydroxytetrahydrofuran'	1	1	dcsptn1crn_c --Dcsptn1crn c	1	1																									sl2a6o[c] --N-Succinyl-2-L-amino-6-oxoheptanedioate	1	1
									'nad[c] --Nicotinamide adenine dinucleotide'	71	71	dcsptn1crn_m --Dcsptn1crn c	1	1																									pa180[p] --1;2-dioctadecanoyl-sn-glycerol 3-phosphate	1	2
									'op4en[c] --2-Oxopent-4-enoate'	2	1	56dihindlcrbxlt_c --56dihindlcrbxlt c	1	2																									pheme[p] --Protoheme	1	1
									'oxam[c] --Oxamate'	1	1	L_dpchrm_c --L dpchrm c	2	1																									leu__L[e] --L-Leucine	1	2
									'pe120[c] --phosphatidylethanolamine (didodecanoyl, n-C12:0)'	2	1	tag_hs_c --Tag hs c	1	1																									leu__L[p] --L-Leucine	2	3
									'pe140[c] --phosphatidylethanolamine (ditetradecanoyl, n-C14:0)'	2	1	fadh2_r --Flavin adenine dinucleotide reduced	1	3																									1agpg140[p] --1-Acyl-sn-glycero-3-phosphoglycerol (n-C14:0)	1	1
									'pe141[c] --phosphatidylethanolamine (ditetradec-7-enoyl, n-C14:1)'	2	1	zymstnl_r --Zymstnl r	1	1																									murein4px4p4p[p] --three disacharide linked murein units (tetrapeptide crosslinked tetrapeptide (A2pm->D-ala); one uncrosslinked tetrapaptide) (middle of chain)	1	1
									'pe180[c] --phosphatidylethanolamine (dioctadecanoyl, n-C18:0)'	2	1	dheas_c --Dheas c	1	1																									1agpg161[p] --1-Acyl-sn-glycero-3-phosphoglycerol (n-C16:1)	1	1
									'pep[c] --Phosphoenolpyruvate'	4	24	56dura_c --5,6-dihydrouracil	1	2																									eig3p[c] --D-erythro-1-(Imidazol-4-yl)glycerol 3-phosphate	1	1
									'pgp120[c] --Phosphatidylglycerophosphate (didodecanoyl, n-C12:0)'	1	2	56dthm_c --56dthm c	1	2																									2agpe141[p] --2-Acyl-sn-glycero-3-phosphoethanolamine (n-C14:1)	1	1
									'pgp140[c] --Phosphatidylglycerophosphate (ditetradecanoyl, n-C14:0)'	1	2	dlnlcgcrn_c --Dlnlcgcrn c	1	1																									cdpdddecg[c] --CDP-1;2-didodecanoylglycerol	2	3
									'pgp141[c] --Phosphatidylglycerophosphate (ditetradec-7-enoyl, n-C14:1)'	1	2	dlnlcgcrn_m --Dlnlcgcrn c	1	1																									ac[p] --Acetate	2	3
									'pgp160[c] --Phosphatidylglycerophosphate (dihexadecanoyl, n-C16:0)'	1	2	ipdp_x --Isopentenyl diphosphate	2	3																									g3pe[p] --sn-Glycero-3-phosphoethanolamine	8	1
									'pgp161[c] --Phosphatidylglycerophosphate (dihexadec-9-enoyl, n-C16:1)'	1	2	dmpp_x --Dimethylallyl diphosphate	1	2																									2dda7p[c] --2-Dehydro-3-deoxy-D-arabino-heptonate 7-phosphate	1	1
									'pgp180[c] --Phosphatidylglycerophosphate (dioctadecanoyl, n-C18:0)'	1	2	grdp_x --Geranyl diphosphate	1	1																									fum[p] --Fumarate	2	4
									'pgp181[c] --Phosphatidylglycerophosphate (dioctadec-11-enoyl, n-C18:1)'	1	2	13_cis_oretn_n --13 cis oretn c	1	2																									fum[e] --Fumarate	1	2
									'pheme[c] --Protoheme'	1	3	13_cis_retn_n --13 cis retn c	1	2																									gdptp[c] --Guanosine 3-diphosphate 5-triphosphate	1	1
									'phom[c] --O-Phospho-L-homoserine'	1	1	ethamp_r --Ethanolamine phosphate C2H7NO4P	1	1																									murein5px4px4p[p] --three disacharide linked murein units (pentapeptide crosslinked tetrapeptide (A2pm->D-ala) tetrapeptide corsslinked tetrapeptide (A2pm->D-ala)) (middle of chain)	1	1
									'pimACP[c] --Pimeloyl-[acyl-carrier protein]'	1	1	hretn_n --Hretn c	1	2																									u3aga[c] --UDP-3-O-(3-hydroxytetradecanoyl)-N-acetylglucosamine	1	2
									'pmeACP[c] --Pimeloyl-[acyl-carrier protein] methyl ester'	1	1	kdn_c --Kdn c	1	1																									2odecg3p[p] --2-octadecanoyl-sn-glycerol 3-phosphate	1	1
									'pnto-R[c] --(R)-Pantothenate'	2	1	melanin_c --Melanin c	1	1																									ac[e] --Acetate	1	2
									'pran[c] --N-(5-Phospho-D-ribosyl)anthranilate'	1	1	oretn_n --Oretn c	1	2																									2odecg3p[c] --2-octadecanoyl-sn-glycerol 3-phosphate	1	1
									'prbamp[c] --1-(5-Phosphoribosyl)-AMP'	1	1	sprm_c --Spermine C10H30N4	1	1																									nad[c] --Nicotinamide adenine dinucleotide	32	33
									'prbatp[c] --1-(5-Phosphoribosyl)-ATP'	1	1	yvite_c --Yvite c	1	1																									sucglu[c] --N2-Succinyl-L-glutamate	1	1
									'progly[c] --L-Prolinylglycine'	1	1	dopasf_c --Dopasf c	1	1																									cytd[e] --Cytidine	1	2
									'prpp[c] --5-Phospho-alpha-D-ribose 1-diphosphate'	3	12	pan4p_c --Pantetheine 4'-phosphate	3	2																									g3pe[e] --sn-Glycero-3-phosphoethanolamine	1	2
									'pser-L[c] --O-Phospho-L-serine'	1	1	5dpmev_x -- R 5 Diphosphomevalonate C6H10O10P2	1	1																									2agpe180[p] --2-Acyl-sn-glycero-3-phosphoethanolamine (n-C18:0)	1	1
									'ptrc[c] --Putrescine'	5	5	2dr5p_c --2-Deoxy-D-ribose 5-phosphate	1	1																									1agpe160[p] --1-Acyl-sn-glycero-3-phosphoethanolamine (n-C16:0)	1	1
									'r15bp[c] --D-Ribose 1,5-bisphosphate'	1	1	dump_m --DUMP	3	2																									2agpg120[p] --2-Acyl-sn-glycero-3-phosphoglycerol (n-C12:0)	1	1
									'r1p[c] --alpha-D-Ribose 1-phosphate'	6	7	eicostetcrn_c --Eicostetcrn c	1	1																									2agpg161[p] --2-Acyl-sn-glycero-3-phosphoglycerol (n-C16:1)	1	1
									'rhcys[c] --S-Ribosyl-L-homocysteine'	1	1	eicostetcrn_m --Eicostetcrn c	1	1																									ade[p] --Adenine	2	2
									'ru5p-D[c] --D-Ribulose 5-phosphate'	4	4	elaidcrn_c --Elaidcrn c	1	1																									ade[e] --Adenine	1	2
									's7p[c] --Sedoheptulose 7-phosphate'	2	4	elaidcrn_m --Elaidcrn c	1	1																									cys__L[c] --L-Cysteine	2	7
									'suc6p[c] --Sucrose 6-phosphate'	1	1	n2m2nm_l --N2m2nm c	1	1																									prbatp[c] --1-(5-Phosphoribosyl)-ATP	1	1
									'succoa[c] --Succinyl-CoA'	4	6	s2l2n2m2m_l --S2l2n2m2m c	1	1																									pgp160[c] --Phosphatidylglycerophosphate (dihexadecanoyl; n-C16:0)	1	3
									'sucglu[c] --N2-Succinyl-L-glutamate'	1	1	gluala_e --5 L Glutamyl L alanine C8H13N2O5	2	2																									pg180[p] --Phosphatidylglycerol (dioctadecanoyl; n-C18:0)	2	2
									'sucgsa[c] --N2-Succinyl-L-glutamate 5-semialdehyde'	1	1	ha_e --Ha e	2	2																									pgp160[p] --Phosphatidylglycerophosphate (dihexadecanoyl; n-C16:0)	1	1
									'suchms[c] --O-Succinyl-L-homoserine'	1	1	n2m2nmasn_e --N2m2nmasn e	1	2																									2agpg140[p] --2-Acyl-sn-glycero-3-phosphoglycerol (n-C14:0)	1	1
									'tartr-D[c] --D-tartrate'	1	1	nac_e --Nicotinate	1	2																									kdo8p[c] --3-Deoxy-D-manno-octulosonate 8-phosphate	1	1
									'tdeACP[c] --cis-tetradec-7-enoyl-[acyl-carrier protein] (n-C14:1)'	3	5	orn_e --Ornithine	1	2																									ala__D[p] --D-Alanine	7	2
									'thm[c] --Thiamin'	1	1	ppa_e --Propionate (n-C3:0)	1	2																									ala__D[e] --D-Alanine	1	2
									'tre[c] --Trehalose'	1	1	retpalm_e --All-trans-Retinyl palmitate	2	2																									acald[e] --acetaldehyde	1	2
									'tre6p[c] --alpha,alpha''-Trehalose 6-phosphate'	2	2	s2l2n2m2masn_e --S2l2n2m2masn e	2	2																									pa120[p] --1;2-didodecanoyl-sn-glycerol 3-phosphate	1	2
									'trnaglu[c] --tRNA (Glu)'	1	1	sarcs_e --Sarcosine	1	2																									3hcvac11eACP[c] --(R)-3-hydroxy-cis-vacc-11-enoyl-[acyl-carrier protein]	1	1
									'u23ga[c] --UDP-2,3-bis(3-hydroxytetradecanoyl)glucosamine'	1	2	tagat__D_e --Tagat D c	1	2																									acald[p] --acetaldehyde	2	2
									'u3aga[c] --UDP-3-O-(3-hydroxytetradecanoyl)-N-acetylglucosamine'	1	2	ttdca_e --Tetradecanoate (n-C14:0)	1	2																									pa120[c] --1;2-didodecanoyl-sn-glycerol 3-phosphate	3	3
									'u3hga[c] --UDP-3-O-(3-hydroxytetradecanoyl)-D-glucosamine'	1	1	yvite_e --Yvite c	1	2																									pyr[p] --pyruvate	2	2
									'uLa4fn[c] --undecaprenyl phosphate-4-amino-4-formyl-L-arabinose'	1	1	ptdcacoa_c --Ptdcacoa c	1	2																									6pgc[c] --6-Phospho-D-gluconate	1	2
									'uLa4n[c] --undecaprenyl phosphate-4-amino-4-deoxy-L-arabinose'	1	1	hpdcacoa_c --Hpdcacoa c	1	2																									pyr[e] --pyruvate	1	2
									'uaagmda[c] --Undecaprenyl-diphospho-N-acetylmuramoyl-(N-acetylglucosamine)-L-ala-D-glu-meso-2,6-diaminopimeloyl-D-ala-D-ala'	1	2	f6p_c --D-Fructose 6-phosphate	8	7																									cdpdodecg[c] --CDP-1;2-dioctadecanoylglycerol	2	3
									'uagmda[c] --Undecaprenyl-diphospho-N-acetylmuramoyl-L-alanyl-D-glutamyl-meso-2,6-diaminopimeloyl-D-alanyl-D-alanine'	1	1	f26bp_c --D Fructose 2 6 bisphosphate C6H10O12P2	1	1																									1agpg141[p] --1-Acyl-sn-glycero-3-phosphoglycerol (n-C14:1)	1	1
									'udcpp[c] --Undecaprenyl phosphate'	2	3	fe2_c --Fe2+	1	1																									2agpe120[p] --2-Acyl-sn-glycero-3-phosphoethanolamine (n-C12:0)	1	1
									'um4p[c] --UDP-N-acetylmuramoyl-L-alanyl-D-gamma-glutamyl-meso-2,6-diaminopimelate-D-alanine'	1	1	Lfmkynr_c --L Formylkynurenine C11H12N2O4	1	1																									pe140[p] --phosphatidylethanolamine (ditetradecanoyl; n-C14:0)	1	4
									'unagamuf[c] --Undecaprenyl-diphospho N-acetylglucosamine-N-acetylmannosaminuronate-N-acetamido-4,6-dideoxy-D-galactose'	1	1	Lkynr_c --L Kynurenine C10H12N2O3	1	1																									3hcpalm9eACP[c] --(R)-3-hydroxy-cis-palm-9-eoyl-[acyl-carrier protein]	1	1
									'uracp[c] --Ureidoacrylate peracid'	1	1	5dhf_m --5dhf c	1	1																									acser[e] --O-Acetyl-L-serine	1	2
									'xan[c] --Xanthine'	6	4	s2l2n2m2masn_l --S2l2n2m2masn e	1	1																									pa160[p] --1;2-dihexadecanoyl-sn-glycerol 3-phosphate	1	2
									'xtp[c] --XTP'	1	1	4fumacac_c --4 Fumarylacetoacetate C8H6O6	1	1																									acser[p] --O-Acetyl-L-serine	2	1
									'14glucan[e] --1,4-alpha-D-glucan'	1	2	glyc3p_c --Glycerol 3-phosphate	3	3																									pa160[c] --1;2-dihexadecanoyl-sn-glycerol 3-phosphate	3	3
									'acmum[e] --N-Acetylmuramate'	1	2	6pgl_c --6-phospho-D-glucono-1,5-lactone	1	2																									udcpdp[c] --Undecaprenyl diphosphate	2	1
									'adocbl[e] --Adenosylcobalamin'	1	2	gal_l --D-Galactose	1	1																									pgp141[p] --Phosphatidylglycerophosphate (ditetradec-7-enoyl; n-C14:1)	1	1
									'arbtn-fe3[e] --Aerobactin'	2	2	n2m2nmasn_l --N2m2nmasn e	1	1																									2agpe181[p] --2-Acyl-sn-glycero-3-phosphoethanolamine (n-C18:1)	1	1
									'cbl1[e] --Cob(I)alamin'	1	2	glyclt_c --Glycolate	2	1																									pgp141[c] --Phosphatidylglycerophosphate (ditetradec-7-enoyl; n-C14:1)	1	3
									'cpgn[e] --coprogen'	2	2	glygn1_c --Glygn1 c	1	1																									cdpdhdec9eg[c] --CDP-1;2-dihexadec-9-enoylglycerol	2	3
									'ddca[e] --Dodecanoate (n-C12:0)'	1	2	ha_l --Ha e	1	1																									pg120[p] --Phosphatidylglycerol (didodecanoyl; n-C12:0)	2	2
									'fe3dcit[e] --Fe(III)dicitrate'	1	2	ha_deg1_l --Ha deg1 l	1	1																									2odec11eg3p[p] --2-octadec-11-enoyl-sn-glycerol 3-phosphate	1	1
									'fe3dhbzs[e] --ferric 2,3-dihydroxybenzoylserine'	1	2	dxtrn_c --Dxtrn c	1	1																									1agpg160[p] --1-Acyl-sn-glycero-3-phosphoglycerol (n-C16:0)	1	1
									'fe3hox[e] --Fe(III)hydroxamate'	2	2	gln__L_m --L-Glutamine	1	1																									pe160[p] --phosphatidylethanolamine (dihexadecanoyl; n-C16:0)	1	4
									'fecrm[e] --Ferrichrome'	2	2	oxa_x --Oxalate	1	1																									1agpe141[p] --1-Acyl-sn-glycero-3-phosphoethanolamine (n-C14:1)	1	1
									'feenter[e] --Fe-enterobactin'	2	2	glyc__R_c --(R)-Glycerate	1	1																									1agpg120[p] --1-Acyl-sn-glycero-3-phosphoglycerol (n-C12:0)	1	1
									'feoxam[e] --ferroxamine'	2	2	glyclt_x --Glycolate	1	1																									4adcho[c] --4-amino-4-deoxychorismate	1	1
									'gal-bD[e] --beta D-Galactose'	2	2	glyc__S_c --Glyc S c	1	1																									pa181[p] --1;2-dioctadec-11-enoyl-sn-glycerol 3-phosphate	1	2
									'hdcea[e] --Hexadecenoate (n-C16:1)'	1	2	g3pc_c --Sn-Glycero-3-phosphocholine	1	1																									pa181[c] --1;2-dioctadec-11-enoyl-sn-glycerol 3-phosphate	3	3
									'malt[e] --Maltose'	1	2	hdca_r --Hexadecanoate (n-C16:0)	1	1																									pg181[p] --Phosphatidylglycerol (dioctadec-11-enoyl; n-C18:1)	3	5
									'malthx[e] --Maltohexaose'	1	2	glcur1p_c --D-Glucuronate 1-phosphate	1	1																									2agpe161[p] --2-Acyl-sn-glycero-3-phosphoethanolamine (n-C16:1)	1	1
									'maltpt[e] --Maltopentaose'	1	2	udpglcur_c --UDP-D-glucuronate	2	5																									pe120[c] --phosphatidylethanolamine (didodecanoyl; n-C12:0)	2	1
									'malttr[e] --Maltotriose'	1	2	4mlacac_c --4 Maleylacetoacetate C8H6O6	1	1																									2odec11eg3p[c] --2-octadec-11-enoyl-sn-glycerol 3-phosphate	1	1
									'maltttr[e] --Maltotetraose'	1	2	his__L_c --L-Histidine	3	3																									pe120[p] --phosphatidylethanolamine (didodecanoyl; n-C12:0)	1	2
									'minohp[e] --myo-Inositol hexakisphosphate'	1	2	urcan_c --Urocanate	1	1																									3hcmrs7eACP[c] --(R)-3-hydroxy-cis-myristol-7-eoyl-[acyl-carrier protein]	1	1
									'nac[e] --Nicotinate'	2	2	hista_c --Hista c	2	3																									1agpe120[p] --1-Acyl-sn-glycero-3-phosphoethanolamine (n-C12:0)	1	1
									'ocdca[e] --octadecanoate (n-C18:0)'	1	2	hmbil_c --Hydroxymethylbilane	1	1																									2kmb[c] --2-keto-4-methylthiobutyrate	1	1
									'ocdcea[e] --octadecenoate (n-C18:1)'	1	2	mev__R_x -- R Mevalonate C6H11O4	1	1																									dhpmp[c] --Dihydroneopterin monophosphate	1	1
									'pydam[e] --Pyridoxamine'	2	2	hpdcacrn_c --Hpdcacrn c	1	1																									murein5p5p5p[p] --three linked disacharide pentapeptide murein units (uncrosslinked; middle of chain)	1	1
									'pydx[e] --Pyridoxal'	2	2	hpdcacrn_m --Hpdcacrn c	1	1																									dcmp[c] --dCMP	2	2
									'pydxn[e] --Pyridoxine'	2	2	hretn_c --Hretn c	2	1																									gthrd[p] --(reduced) Glutathione	2	1
									'ttdca[e] --tetradecanoate (n-C14:0)'	1	2	lnlncacrn_c --Lnlncacrn c	1	1																									gthrd[e] --(reduced) Glutathione	1	2
									'ttdcea[e] --tetradecenoate (n-C14:1)'	1	2	lnlncacrn_m --Lnlncacrn c	1	1																									pro__L[p] --L-Proline	2	3
									'12dgr120[p] --1,2-Diacyl-sn-glycerol (didodecanoyl, n-C12:0)'	1	1	dhocholoylcoa_x --Dhocholoylcoa x	1	1																									pa140[p] --1;2-ditetradecanoyl-sn-glycerol 3-phosphate	1	2
									'12dgr140[p] --1,2-Diacyl-sn-glycerol (ditetradecanoyl, n-C14:0)'	1	1	cholcoaone_x --Cholcoaone x	1	1																									ser__L[e] --L-Serine	1	2
									'12dgr141[p] --1,2-Diacyl-sn-glycerol (ditetradec-7-enoyl, n-C14:1)'	1	1	hxan_c --Hypoxanthine	3	5																									pa140[c] --1;2-ditetradecanoyl-sn-glycerol 3-phosphate	3	3
									'12dgr160[p] --1,2-Diacyl-sn-glycerol (dihexadecanoyl, n-C16:0)'	1	1	4izp_c --4-Imidazolone-5-propanoate	1	1																									pro__L[e] --L-Proline	1	2
									'12dgr180[p] --1,2-Diacyl-sn-glycerol (dioctadecanoyl, n-C18:0)'	1	1	tagat__D_c --Tagat D c	1	1																									ser__L[p] --L-Serine	2	3
									'14glucan[p] --1,4-alpha-D-glucan'	1	2	lneldccrn_c --Lneldccrn c	1	1																									ahdt[c] --2-Amino-4-hydroxy-6-(erythro-1;2;3-trihydroxypropyl)dihydropteridine triphosphate	1	1
									'1agpe120[p] --1-Acyl-sn-glycero-3-phosphoethanolamine (n-C12:0)'	1	1	lneldccrn_m --Lneldccrn c	1	1																									pgp161[c] --Phosphatidylglycerophosphate (dihexadec-9-enoyl; n-C16:1)	1	3
									'1agpe140[p] --1-Acyl-sn-glycero-3-phosphoethanolamine (n-C14:0)'	1	1	lnlccrn_c --Lnlccrn c	1	1																									chor[c] --chorismate	1	3
									'1agpe141[p] --1-Acyl-sn-glycero-3-phosphoethanolamine (n-C14:1)'	1	1	lnlccrn_m --Lnlccrn c	1	1																									pgp161[p] --Phosphatidylglycerophosphate (dihexadec-9-enoyl; n-C16:1)	1	1
									'1agpe160[p] --1-Acyl-sn-glycero-3-phosphoethanolamine (n-C16:0)'	1	1	lnlncgcrn_c --Lnlncgcrn c	1	1																									5mdru1p[c] --5-Methylthio-5-deoxy-D-ribulose 1-phosphate	1	2
									'1agpe161[p] --1-Acyl-sn-glycero-3-phosphoethanolamine (n-C16:1)'	1	1	lnlncgcrn_m --Lnlncgcrn c	1	1																									glu__L[p] --L-Glutamate	2	4
									'1agpe180[p] --1-Acyl-sn-glycero-3-phosphoethanolamine (n-C18:0)'	1	1	Ssq23epx_r -- S Squalene 2 3 epoxide C30H50O	1	1																									glu__L[e] --L-Glutamate	1	2
									'1agpe181[p] --1-Acyl-sn-glycero-3-phosphoethanolamine (n-C18:1)'	1	1	lpchol_hs_c --Lpchol hs c	4	1																									gmhep17bp[c] --D-Glycero-D-manno-heptose 1;7-bisphosphate	1	1
									'1agpg120[p] --1-Acyl-sn-glycero-3-phosphoglycerol (n-C12:0)'	1	1	trp__L_c --L-Tryptophan	2	3																									2agpg160[p] --2-Acyl-sn-glycero-3-phosphoglycerol (n-C16:0)	1	1
									'1agpg140[p] --1-Acyl-sn-glycero-3-phosphoglycerol (n-C14:0)'	1	1	6a2ohxnt_x --6-Amino-2-oxohexanoate	1	1																									arg__L[p] --L-arginine	4	5
									'1agpg141[p] --1-Acyl-sn-glycero-3-phosphoglycerol (n-C14:1)'	1	1	3mldz_c --3mldz c	1	1																									arg__L[e] --L-arginine	1	2
									'1agpg160[p] --1-Acyl-sn-glycero-3-phosphoglycerol (n-C16:0)'	1	1	mercplaccys_c --Mercplaccys c	1	1																									co2[e] --CO2	1	2
									'1agpg161[p] --1-Acyl-sn-glycero-3-phosphoglycerol (n-C16:1)'	1	1	5mdru1p_c --5-Methylthio-5-deoxy-D-ribulose 1-phosphate	1	2																									anhgm[p] --N-Acetyl-D-glucosamine(anhydrous)N-Acetylmuramic acid	2	1
									'1agpg180[p] --1-Acyl-sn-glycero-3-phosphoglycerol (n-C18:0)'	1	1	5pmev_x -- R 5 Phosphomevalonate C6H10O7P	1	1																									sucgsa[c] --N2-Succinyl-L-glutamate 5-semialdehyde	1	1
									'1agpg181[p] --1-Acyl-sn-glycero-3-phosphoglycerol (n-C18:1)'	1	1	mi134p_c --Mi134p c	1	2																									anhgm[e] --N-Acetyl-D-glucosamine(anhydrous)N-Acetylmuramic acid	1	2
									'1ddecg3p[p] --1-dodecanoyl-sn-glycerol 3-phosphate'	1	1	mi1345p_c --1D myo Inositol 1 3 4 5 tetrakisphosphate C6H8O18P4	1	1																									hom__L[p] --L-Homoserine	2	1
									'1hdec9eg3p[p] --1-hexadec-9-enoyl-sn-glycerol 3-phosphate'	1	1	mi13p_c --Mi13p c	1	1																									gln__L[c] --L-Glutamine	1	15
									'1hdecg3p[p] --1-hexadecanoyl-sn-glycerol 3-phosphate'	1	1	mi34p_c --Mi34p c	1	1																									co2[p] --CO2	5	2
									'1odec11eg3p[p] --1-octadec-11-enoyl-sn-glycerol 3-phosphate'	1	1	mi145p_c --1D myo Inositol 1 4 5 trisphosphate C6H9O15P3	1	2																									pe161[p] --phosphatidylethanolamine (dihexadec-9enoyl; n-C16:1)	1	4
									'1odecg3p[p] --1-octadecanoyl-sn-glycerol 3-phosphate'	1	1	mi14p_c --Mi14p c	3	3																									pser__L[c] --O-Phospho-L-serine	1	1
									'1tdec7eg3p[p] --1-tetradec-7-enoyl-sn-glycerol 3-phosphate'	1	1	mi4p__D_c --1D-myo-Inositol 4-phosphate	1	1																									pe141[c] --phosphatidylethanolamine (ditetradec-7-enoyl; n-C14:1)	2	1
									'1tdecg3p[p] --1-tetradecanoyl-sn-glycerol 3-phosphate'	1	1	mi3p__D_c --1D-myo-Inositol 3-phosphate	1	1																									murein5p5p[p] --two linked disacharide pentapeptide murein units (uncrosslinked; middle of chain)	1	3
									'23dappa[p] --2,3-diaminopropionate'	1	2	5mdr1p_c --5-Methylthio-5-deoxy-D-ribose 1-phosphate	2	1																									pe141[p] --phosphatidylethanolamine (ditetradec-7-enoyl; n-C14:1)	1	2
									'2agpe120[p] --2-Acyl-sn-glycero-3-phosphoethanolamine (n-C12:0)'	1	1	Nacasp_c --Nacasp c	1	1																									2tdec7eg3p[p] --2-tetradec-7-enoyl-sn-glycerol 3-phosphate	1	1
									'2agpe140[p] --2-Acyl-sn-glycero-3-phosphoethanolamine (n-C14:0)'	1	1	ncam_c --Nicotinamide	3	3																									pgp140[c] --Phosphatidylglycerophosphate (ditetradecanoyl; n-C14:0)	1	3
									'2agpe141[p] --2-Acyl-sn-glycero-3-phosphoethanolamine (n-C14:1)'	1	1	nrpphrsf_c --Nrpphrsf c	1	1																									pgp140[p] --Phosphatidylglycerophosphate (ditetradecanoyl; n-C14:0)	1	1
									'2agpe160[p] --2-Acyl-sn-glycero-3-phosphoethanolamine (n-C16:0)'	1	1	dtmp_m --DTMP	1	1																									hom__L[e] --L-Homoserine	1	2
									'2agpe161[p] --2-Acyl-sn-glycero-3-phosphoethanolamine (n-C16:1)'	1	1	retn_c --Retn c	4	7																									2tdec7eg3p[c] --2-tetradec-7-enoyl-sn-glycerol 3-phosphate	1	1
									'2agpe180[p] --2-Acyl-sn-glycero-3-phosphoethanolamine (n-C18:0)'	1	1	oretn_c --Oretn c	3	2																									1agpe180[p] --1-Acyl-sn-glycero-3-phosphoethanolamine (n-C18:0)	1	1
									'2agpe181[p] --2-Acyl-sn-glycero-3-phosphoethanolamine (n-C18:1)'	1	1	13_cis_retn_c --13 cis retn c	4	6																									2obut[c] --2-Oxobutanoate	1	1
									'2agpg120[p] --2-Acyl-sn-glycero-3-phosphoglycerol (n-C12:0)'	1	1	13_cis_oretn_c --13 cis oretn c	3	2																									cytd[p] --Cytidine	2	3
									'2agpg140[p] --2-Acyl-sn-glycero-3-phosphoglycerol (n-C14:0)'	1	1	phaccoa_c --Phenylacetyl-CoA	1	1																									mn2[c] --Mn2+	1	1
									'2agpg141[p] --2-Acyl-sn-glycero-3-phosphoglycerol (n-C14:1)'	1	1	paf_hs_c --Paf hs c	1	1																									mn2[p] --Mn2+	1	1
									'2agpg160[p] --2-Acyl-sn-glycero-3-phosphoglycerol (n-C16:0)'	1	1	ak2lgchol_hs_c --Ak2lgchol hs c	1	1																									2ddg6p[c] --2-Dehydro-3-deoxy-D-gluconate 6-phosphate	1	1
									'2agpg161[p] --2-Acyl-sn-glycero-3-phosphoglycerol (n-C16:1)'	1	1	pail_hs_n --Pail hs c	3	5																									indole[p] --Indole	2	1
									'2agpg180[p] --2-Acyl-sn-glycero-3-phosphoglycerol (n-C18:0)'	1	1	ptth_c --Pantetheine	1	1																									indole[e] --Indole	1	2
									'2agpg181[p] --2-Acyl-sn-glycero-3-phosphoglycerol (n-C18:1)'	1	1	pchol_hs_m --Pchol hs c	1	2																									agm[e] --agmatine	1	2
									'2ddecg3p[p] --2-dodecanoyl-sn-glycerol 3-phosphate'	1	1	3php_c --3-Phosphohydroxypyruvate	1	1																									h2s[e] --Hydrogen sulfide	1	2
									'2hdec9eg3p[p] --2-hexadec-9-enoyl-sn-glycerol 3-phosphate'	1	1	prostgh2_r --Prostgh2 c	1	1																									h2s[p] --Hydrogen sulfide	2	1
									'2hdecg3p[p] --2-hexadecanoyl-sn-glycerol 3-phosphate'	1	1	phe__L_c --L-Phenylalanine	2	3																									2ddecg3p[p] --2-dodecanoyl-sn-glycerol 3-phosphate	1	1
									'2odec11eg3p[p] --2-octadec-11-enoyl-sn-glycerol 3-phosphate'	1	1	pail5p_hs_n --Pail5p hs c	1	1																									2ddecg3p[c] --2-dodecanoyl-sn-glycerol 3-phosphate	1	1
									'2odecg3p[p] --2-octadecanoyl-sn-glycerol 3-phosphate'	1	1	pnto__R_c --(R)-Pantothenate	2	1																									for[p] --Formate	2	4
									'2tdec7eg3p[p] --2-tetradec-7-enoyl-sn-glycerol 3-phosphate'	1	1	4ppcys_c --N-((R)-4-Phosphopantothenoyl)-L-cysteine	1	1																									agm[p] --agmatine	3	2
									'2tdecg3p[p] --2-tetradecanoyl-sn-glycerol 3-phosphate'	1	1	fpram_c --2-(Formamido)-N1-(5-phospho-D-ribosyl)acetamidine	1	1																									hdeACP[c] --cis-hexadec-9-enoyl-[acyl-carrier protein] (n-C16:1)	4	5
									'acnam[p] --N-Acetylneuraminate'	1	2	prgnlones_c --Prgnlones c	1	1																									h[c] --H+	351	187
									'acolipa[p] --4-Amino-4-deoxy-L-arabinose modified core oligosaccharide lipid A'	1	1	pser__L_c --O-Phospho-L-serine	1	1
									'adocbl[p] --Adenosylcobalamin'	1	1	ptdcacrn_c --Ptdcacrn c	1	1
									'all-D[p] --D-Allose'	1	2	ptdcacrn_m --Ptdcacrn c	1	1
									'anhgm4p[p] --N-Acetyl-D-glucosamine(anhydrous)N-Acetylmuramyl-tetrapeptide'	3	3	retnglc_c --Retnglc c	1	1
									'arbtn[p] --aerobactin minus Fe3'	1	1	13_cis_retnglc_c --13 cis retnglc c	1	1
									'arbtn-fe3[p] --Aerobactin'	1	1	13_cis_retnglc_r --13 cis retnglc c	1	1
									'butso3[p] --butanesulfonate'	1	2	retnglc_r --Retnglc c	1	1
									'cbl1[p] --Cob(I)alamin'	1	1	Rtotal2crn_c --Rtotal2crn c	1	1
									'cgly[p] --Cys-Gly'	2	2	Rtotal2crn_m --Rtotal2crn c	1	1
									'colipap[p] --core oligosaccharide lipid A diphosphate'	1	1	Rtotal3crn_c --Rtotal3crn c	1	1
									'cpgn[p] --coprogen'	1	1	Rtotal3crn_m --Rtotal3crn c	1	1
									'cpgn-un[p] --coprogen unloaded (no Fe(III))'	1	1	Rtotalcrn_c --Rtotalcrn c	1	1
									'cynt[p] --Cyanate'	1	2	Rtotalcrn_m --Rtotalcrn c	1	1
									'cys-D[p] --D-Cysteine'	1	2	sphs1p_r --Sphs1p c	1	3
									'eca4colipa[p] --(enterobacterial common antigen)x4 core oligosaccharide lipid A'	1	1	sbt__D_c --D-Sorbitol	1	1
									'enter[p] --Enterochelin'	1	1	sphmyln_hs_l --Sphmyln hs c	1	2
									'ethso3[p] --ethanesulfonate'	1	2	strdnccrn_c --Strdnccrn c	1	1
									'fe3dcit[p] --Fe(III)dicitrate'	1	1	strdnccrn_m --Strdnccrn c	1	1
									'fe3dhbzs[p] --ferric 2,3-dihydroxybenzoylserine'	1	1	tmndnccrn_c --Tmndnccrn c	1	1
									'fe3hox[p] --Fe(III)hydroxamate'	1	1	tmndnccrn_m --Tmndnccrn c	1	1
									'fe3hox-un[p] --Fe(III)hydoxamate, unloaded'	1	1	triodthysuf_c --Triodthysuf c	1	1
									'fecrm[p] --Ferrichrome'	1	1	ttdcrn_c --Ttdcrn c	1	1
									'fecrm-un[p] --Ferrichrome minus Fe(III)'	1	1	ttdcrn_m --Ttdcrn c	1	1
									'feenter[p] --Fe-enterobactin'	1	1	tymsf_c --Tymsf c	1	1
									'feoxam[p] --ferroxamine'	1	1	urate_c --Urate	1	1
									'feoxam-un[p] --ferroxamine minus Fe(3)'	1	1	urate_x --Urate	2	1
									'g3ps[p] --Glycerophosphoserine'	1	3	vacccrn_c --Vacccrn c	1	1
									'gal-bD[p] --beta D-Galactose'	1	2	vacccrn_m --Vacccrn c	1	1
									'galctn-D[p] --D-Galactonate'	1	2
									'galctn-L[p] --L-Galactonate'	1	2
									'glyc2p[p] --Glycerol 2-phosphate'	1	3
									'h[p] --H+'	161	194
									'isetac[p] --Isethionic acid'	1	2
									'kdo2lipid4[p] --KDO(2)-lipid IV(A)'	1	1
									'lipa_cold[p] --cold adapted KDO(2)-lipid (A)'	1	1
									'lipoate[p] --Lipoate'	1	2
									'lyx-L[p] --L-Lyxose'	1	2
									'malt[p] --Maltose'	1	1
									'maltpt[p] --Maltopentaose'	1	1
									'malttr[p] --Maltotriose'	1	1
									'maltttr[p] --Maltotetraose'	1	1
									'mmet[p] --S-Methyl-L-methionine'	1	2
									'mobd[p] --Molybdate'	1	2
									'mso3[p] --methanesulfonate'	1	2
									'murein3px3p[p] --two disacharide linked murein units, tripeptide crosslinked tripeptide (A2pm->A2pm) (middle of chain)'	1	1
									'murein4px4p4p[p] --three disacharide linked murein units (tetrapeptide crosslinked tetrapeptide (A2pm->D-ala), one uncrosslinked tetrapaptide) (middle of chain)'	1	1
									'murein4px4px4p[p] --three disacharide linked murein units (tetrapeptide crosslinked tetrapeptide (A2pm->D-ala) & tetrapeptide corsslinked tetrapeptide (A2pm->D-ala)) (middle of chain)'	1	2
									'murein5p5p[p] --two linked disacharide pentapeptide murein units (uncrosslinked, middle of chain)'	1	5
									'murein5p5p5p[p] --three linked disacharide pentapeptide murein units (uncrosslinked, middle of chain)'	1	1
									'murein5px3p[p] --two disacharide linked murein units, pentapeptide corsslinked tripeptide (A2pm->A2pm) (middle of chain)'	1	2
									'murein5px4p[p] --two disacharide linked murein units, pentapeptide crosslinked tetrapeptide (A2pm->D-ala) (middle of chain)'	1	3
									'murein5px4px4p[p] --three disacharide linked murein units (pentapeptide crosslinked tetrapeptide (A2pm->D-ala) tetrapeptide corsslinked tetrapeptide (A2pm->D-ala)) (middle of chain)'	1	1
									'nac[p] --Nicotinate'	1	2
									'pa120[p] --1,2-didodecanoyl-sn-glycerol 3-phosphate'	2	3
									'pa140[p] --1,2-ditetradecanoyl-sn-glycerol 3-phosphate'	2	3
									'pa141[p] --1,2-ditetradec-7-enoyl-sn-glycerol 3-phosphate'	2	3
									'pa160[p] --1,2-dihexadecanoyl-sn-glycerol 3-phosphate'	2	3
									'pa161[p] --1,2-dihexadec-9-enoyl-sn-glycerol 3-phosphate'	2	3
									'pa180[p] --1,2-dioctadecanoyl-sn-glycerol 3-phosphate'	2	3
									'pa181[p] --1,2-dioctadec-11-enoyl-sn-glycerol 3-phosphate'	2	3
									'pe120[p] --phosphatidylethanolamine (didodecanoyl, n-C12:0)'	1	2
									'pe140[p] --phosphatidylethanolamine (ditetradecanoyl, n-C14:0)'	1	2
									'pe141[p] --phosphatidylethanolamine (ditetradec-7-enoyl, n-C14:1)'	1	2
									'pe160[p] --phosphatidylethanolamine (dihexadecanoyl, n-C16:0)'	1	3
									'pe161[p] --phosphatidylethanolamine (dihexadec-9enoyl, n-C16:1)'	1	4
									'pe180[p] --phosphatidylethanolamine (dioctadecanoyl, n-C18:0)'	1	2
									'pe181[p] --phosphatidylethanolamine (dioctadec-11-enoyl, n-C18:1)'	1	4
									'pg120[p] --Phosphatidylglycerol (didodecanoyl, n-C12:0)'	4	3
									'pg140[p] --Phosphatidylglycerol (ditetradecanoyl, n-C14:0)'	4	3
									'pg141[p] --Phosphatidylglycerol (ditetradec-7-enoyl, n-C14:1)'	4	3
									'pg160[p] --Phosphatidylglycerol (dihexadecanoyl, n-C16:0)'	4	4
									'pg161[p] --Phosphatidylglycerol (dihexadec-9-enoyl, n-C16:1)'	4	4
									'pg180[p] --Phosphatidylglycerol (dioctadecanoyl, n-C18:0)'	4	3
									'pg181[p] --Phosphatidylglycerol (dioctadec-11-enoyl, n-C18:1)'	4	4
									'pgp120[p] --Phosphatidylglycerophosphate (didodecanoyl, n-C12:0)'	1	1
									'pgp140[p] --Phosphatidylglycerophosphate (ditetradecanoyl, n-C14:0)'	1	1
									'pgp141[p] --Phosphatidylglycerophosphate (ditetradec-7-enoyl, n-C14:1)'	1	1
									'pgp160[p] --Phosphatidylglycerophosphate (dihexadecanoyl, n-C16:0)'	1	1
									'pgp161[p] --Phosphatidylglycerophosphate (dihexadec-9-enoyl, n-C16:1)'	1	1
									'pgp180[p] --Phosphatidylglycerophosphate (dioctadecanoyl, n-C18:0)'	1	1
									'pgp181[p] --Phosphatidylglycerophosphate (dioctadec-11-enoyl, n-C18:1)'	1	1
									'pheme[p] --Protoheme'	1	1
									'progly[p] --L-Prolinylglycine'	1	2
									'pydam[p] --Pyridoxamine'	1	2
									'pydx[p] --Pyridoxal'	1	2
									'pydxn[p] --Pyridoxine'	1	2
									'sulfac[p] --sulfoacetate'	1	2
									'taur[p] --Taurine'	1	2
									'thm[p] --Thiamin'	1	2
