# Supplementary material for: Cellular determinants of metabolite concentration ranges
Source: PLoS Comput Biol. 2019 Jan 24;15(1):e1006687. doi: 10.1371/journal.pcbi.1006687 (PMC6345444; doi:10.1371/journal.pcbi.1006687)
Supplement: S9 Table — Number of metabolites with structurally constrained concentrations metabolic networks analyzed including enzyme information. The numbers of reactions and metabolites correspond to the number after rewriting in Michaelis-Menten format, reaction splitting into irreversible reactions and removal of blocked reactions. Model components correspond to metabolites, enzymes and enzyme-substrate-complexes. (XLSX) [file pcbi.1006687.s021.xlsx]

## Sheet: Sheet1
Table S9. Number of metabolites with structurally constrained concentrations metabolic networks analyzed including enzyme information. The numbers of reactions and metabolites correspond to the number after rewriting in Michaelis-Menten format, reaction splitting into irreversible reactions and removal of blocked reactions. Model components correspond to metabolites, enzymes and enzyme-substrate-…
Kingdom	Species	Model name	Number of model species	Number of metabolites	Number of reactions	Number of structurally constrained model components	% of structurally constrained model components	Number of structurally constrained metabolites	% of structurally constrained metabolites	% SCC metabolites relative to number of SCC metabolites in network without enzymes
fungi	A. niger	iAM871	2947	887	5893	798	27.08	83	9.36	61.94
plantae	A. thaliana	AraCORE	1432	407	2725	550	38.41	128	31.45	93.43
plantae	C. reinhardtii	iRC1080	558	162	1093	113	20.25	18	11.11	138.46
eubacteria	E. coli K12	iJO1366	5325	1602	10680	1631	30.63	153	9.55	41.69
animalia	H. sapiens	recon1	5831	1587	12106	1523	26.12	203	12.79	66.34
euryarchaeota	M. acetivorans	iMB745	1614	507	3105	392	24.29	29	5.72	42.65
euryarchaeota	M. barkeri	iMG746	1611	509	3083	402	24.95	31	6.09	43.66
eubacteria	M. pneumoniae	iJW145	749	241	1390	206	27.5	16	6.64	64
eucaryota	N. pharaonis	iOG654	1635	465	3256	278	17	22	4.73	61.11
eubacteria	P. putida	iJP962	1921	595	3667	488	25.4	45	7.56	48.39
eubacteria	S. aureus	iSB619	1470	449	2863	335	22.79	22	4.9	40
bacteria	Synechocystis sp.	iJN678	1903	633	3488	563	29.58	47	7.42	34.81
eubacteria	T. maritima	iTZ479	1399	429	2724	331	23.66	21	4.9	28.38
eubacteria	Y. pestis	iPC815	2396	761	4618	909	37.94	127	16.69	45.68
