# Supplementary material for: Cellular determinants of metabolite concentration ranges
Source: PLoS Comput Biol. 2019 Jan 24;15(1):e1006687. doi: 10.1371/journal.pcbi.1006687 (PMC6345444; doi:10.1371/journal.pcbi.1006687)
Supplement: S10 Table — (A) Measured concentrations of SCC metabolites in E. coli under growth on different carbon sources. Replicates for growth on acetate are used as reference state. (B) Specific flux rates for E. coli under growth on different carbon sources. (XLSX) [file pcbi.1006687.s022.xlsx]

## Sheet: Metabolite
Table S4. (A) Measured concentrations of SCC metabolites in E. coli under growth on different carbon sources. Replicates for growth on acetate are used as reference state. Related to section "Concentration ranges in a genome-scale metabolic model of E. coli".															Density (g/L)
carbon source	Acetate	Fructose	Galactose	Glucose	Glycerol	Gluconate	Pyruvate	Succinate
unit concentration	mmol/gDW	mmol/gDW	mmol/gDW	mmol/gDW	mmol/gDW	mmol/gDW	mmol/gDW	mmol/gDW
Adenosine triphosphate	5,1628 ± 0,2125	7,4558 ± 0,6256	4,0886 ± 0,0741	7,933 ± 0,1555	4,7673 ± 0,2336	4,6411 ± 0,0805	5,776 ± 0,1741	7,7226 ± 0,1415
L-Glutamate	50,8032 ± 1,8672	85,8333 ± 5,9292	33,1123 ± 6,836	70,4984 ± 1,1206	61,249 ± 2,1003	59,2527 ± 1,7777	68,3576 ± 1,191	104,3242 ± 2,938
L-Glutamine	5,1278 ± 0,3951	5,8731 ± 0,4601	1,9797 ± 0,0839	5,5883 ± 0,0566	4,3365 ± 0,0996	4,9663 ± 0,1725	7,0154 ± 0,426	9,5686 ± 0,825
Arginine	34,8578 ± 8,3157	12,6901 ± 1,639	2,2169 ± 0,3898	5,9819 ± 1,2704	5,9684 ± 0,6638	4,1525 ± 1,0858	17,4026 ± 5,8632	8,2306 ± 2,0347
Nicotinamide-adenine-dinucleotide	7,3239 ± 0,166	3,8799 ± 0,3715	5,15 ± 0,3306	4,8595 ± 0,2825	4,3957 ± 0,2637	4,2087 ± 0,1164	6,7505 ± 0,1868	7,1662 ± 0,4618
Phosphoenolpyruvate	0,5633 ± 0,0622	0,9658 ± 0,1437	0,4054 ± 0,0352	0,8123 ± 0,182	0,7182 ± 0,2188	0,6947 ± 0,1237	0,397 ± 0,0317	1,9015 ± 0,1541
D-Erythrose-4-phosphate	0,0572 ± 0,0005	0,0346 ± 0,002	0,056 ± 0,0015	0,0613 ± 0,0007	0,0483 ± 0,0136	0,0417 ± 0,0027	0,0487 ± 0,0016	0,0547 ± 0,0031
Sedoheptulose-7-phosphate	2,4824 ± 0,1495	1,7498 ± 0,322	2,659 ± 0,2586	8,2715 ± 0,059	3,0371 ± 0,4341	12,971 ± 2,1579	6,8182 ± 0,3623	8,978 ± 1,2287
cyclic-AMP	0,0104 ± 0,0015	0,008 ± 0,0013	0,0074 ± 0,0011	0,004 ± 0,0011	0,0118 ± 0,0008	0,0036 ± 0,0009	0,0085 ± 0,0003	0,0131 ± 0,002
Fructose-1-phosphate	0,0495 ± 0,0081	0,981 ± 0,0433	0,0482 ± 0,006	0,2982 ± 0,024	0,0727 ± 0,0123	0,165 ± 0,0092	0,0472 ± 0,0145	0,052 ± 0,0108
Mean values and standard deviations were obtained from 3 biological replicates

## Sheet: Specific_Rates
Table S4. (B) Specific flux rates for E. coli grown under under growth on different carbon sources. Related to section "Concentration ranges in a genome-scale metabolic model of E. Coli".
carbon source	Acetate	Fructose	Galactose	Glucose	Glycerol	Gluconate	Pyruvate	Succinate
unit flux	mmol/gDW/h	mmol/gDW/h	mmol/gDW/h	mmol/gDW/h	mmol/gDW/h	mmol/gDW/h	mmol/gDW/h	mmol/gDW/h
Growth rate (h-1)	0,29 ± 0,01	0,49 ± 0,01	0,18 ± 0,01	0,65 ± 0,01	0,49 ± 0,01	0,59 ± 0,01	0,39 ± 0,01	0,51 ± 0,01
Uptake rate carbon source (mmol gCDW-1 h-1)	13,58 ± 0,33	8,33 ± 0,29	1,97 ± 0,1	9,65 ± 0,04	10,14 ± 0,15	7,28 ± 0,03	26,71 ± 0,79	15,9 ± 0,31
Acetate secretion (mmol gCDW-1 h-1)		3,33 ± 0,33		6,83 ± 1,03	0,6 ± 0,2	5 ± 0,16	11,91 ± 0,53	3,32 ± 0,31
Lactate secretion (mmol gCDW-1 h-1)							1,16 ± 0,07
Fumarate secretion (mmol gCDW-1 h-1)								1,14 ± 0,07
Mean values and standard deviations were obtained from 3 biological replicates
